# Supplementary material for: Intragenomic diversity of the V9 hypervariable domain in eukaryotes has little effect on metabarcoding
Source: iScience. 2023 Jul 12;26(8):107291. doi: 10.1016/j.isci.2023.107291 (PMC10404988; doi:10.1016/j.isci.2023.107291)
Supplement: Table S1. List of all V9 18S rRNA barcodes extracted from the 68 genomes/transcriptomes, related to Figure 1 [file mmc2.xlsx]

## Sheet: Sheet1
run ID	V9 barcode ID	V9 barcode sequence	V9 barcode abundance, reads	abundance of a corresponding ASV, reads	SWARM OTU ID	abundance of the SWARM OTU in the Tara Oceans data, reads	similarity to a predominant (supposedly) intra-genomic V9 barcode, %	similarity to a best-matching sequence in the reference database, %	taxonomic annotation of the best-matching reference sequence: phylum	taxonomic annotation of the best-matching reference sequence: species or the lowest-level taxon	GenBank accession number of the best-matching reference sequence	best-matching reference sequence, V9 region
DRR124369	1d9845aaef05a1c21cd6814dc82205ab1614e9f1	GTCGCTCCTACCGATTGAGTGATCCGGTGAATAATTCGGACTGCAGCAATGTTTGGATCCCGAACGTTGCAGCGGAAAGTTTAGTGAACCTTATCACTTAGAGGAAGGAGAAGTCGTAACAAGGTTTCC	122	146	1d9845aaef05a1c21cd6814dc82205ab1614e9f1	5555029	100	99.22	Dinophyceae	Lepidodinium chlorophorum	AB686253	GTCGCTCCTACCGATTGAGTGATCCGGTGAATAATTCGGACTGCAGCAATGTTTGGATCCCGAACGTTGCAGCGGAAAGTTTAGNGAACCTTATCACTTAGAGGAAGGAGAAGTCGTAACAAGGTTTCC
DRR124369	8f38254334be919b0ea6d10655efc031aad43ab2	GTCGCTCCTACCGATTGAGTGATCCGGTGAATAATTCGGACTGCAGCAATGTTTGGATCCCGAACGTTGCAGCGGAAAGTTTAGTGAACCTTATCACTTAGAGGAAGGAAAAGTCGTAACAAGGTTTCC	3	0	1d9845aaef05a1c21cd6814dc82205ab1614e9f1	5555029	99.2248	98.45	Dinophyceae	Lepidodinium chlorophorum	AB686253	GTCGCTCCTACCGATTGAGTGATCCGGTGAATAATTCGGACTGCAGCAATGTTTGGATCCCGAACGTTGCAGCGGAAAGTTTAGNGAACCTTATCACTTAGAGGAAGGAGAAGTCGTAACAAGGTTTCC
DRR124369	01912c4e4298b149c60316ba7b07e1b656597664	GTCGCTCCTACCGATTGAGTGATCCGGTGAATAATTCGGACTGCAGCAATGTTTGGATCCCGAACGTTGCAGCGGAAAGTTTAGTGAACCTTATCACTTAGAGGAAGGGGAAGTCGTAACAAGGTTTCC	2	0	1d9845aaef05a1c21cd6814dc82205ab1614e9f1	5555029	99.2248	100	Syndiniales	Syndiniales X	KJ758547	GTCGCTCCTACCGATTGAGTGATCCGGTGAATAATTCGGACTGCAGCAATGTTTGGATCCCGAACGTTGCAGCGGAAAGTTTAGTGAACCTTATCACTTAGAGGAAGGGGAAGTCGTAACAAGGTTTCC
DRR124369	2569af21db6a7b613e499aae9f978253aa619065	GTCGCTCCTACCGATTGAGTGATCCGGTGAATAATTCGGACTGCAGCAATGTTTGGATCCCGAACGTTGCAGCGGAAAGTTTAGTGAACCTTATCACTTAGAGGAAGTCGTAACAAGGTTTCC	1	0	925e6fb1fc4123204ec8571ba30db944ee506702	6	95.3488	95.35	Syndiniales	Syndiniales X	KJ758547	GTCGCTCCTACCGATTGAGTGATCCGGTGAATAATTCGGACTGCAGCAATGTTTGGATCCCGAACGTTGCAGCGGAAAGTTTAGTGAACCTTATCACTTAGAGGAAGGGGAAGTCGTAACAAGGTTTCC
DRR124369	c3cde48d957b52f28d020a0d2db67dcc052605c6	GTCGCTCCTACCGATTGAGTGATCCGGTGAATAATTCGGACTGCAGCAATGTTTGGATCCCGAACGTTACAGCGGAAAGTTTAGTGAACCTTATCAGTTAGAGGAAGGAGAAGTCGTAACAAGGTTTCC	1	0	1d9845aaef05a1c21cd6814dc82205ab1614e9f1	5555029	98.4496	97.67	Dinophyceae	Lepidodinium chlorophorum	AB686253	GTCGCTCCTACCGATTGAGTGATCCGGTGAATAATTCGGACTGCAGCAATGTTTGGATCCCGAACGTTGCAGCGGAAAGTTTAGNGAACCTTATCACTTAGAGGAAGGAGAAGTCGTAACAAGGTTTCC
DRR124369	7794dc66d85b3b6402952c3bdfe9a901db8b370c	GTCGCTCCTACCGATTGAGTGATCCGGTGAATAATTCGGACTGCAGCAATGTTTGGATCCCGAACGTTGCAGCGGAAAGTTTAGTGAACCTTATCTCTTAGAGGAAGGAGAAGTCATAACAAGGTTTCC	1	0	1d9845aaef05a1c21cd6814dc82205ab1614e9f1	5555029	98.4496	98.45	Dinophyceae	Dinophyceae X	KJ758142	GTCGCTCCTACCGATTGAGTGATCCGGTGAATAATTCGGACTGCAGCAATGTTTGGATCCCGAACGTTGCAGCGGAAAGTTTAGTGAACCTTATCGCTTAGAGGAAGGAGAAGTCGTAACAAGGTTTCC
DRR124369	40ed251474e8eba6487df92f69e146519142bea6	GCCGCTCCTACCGATTGAGTGGTCCGGTGAATAATTCGGACTGCAGCAATGTTTGGATCCCGAACGTTGCAGCGGAAAGTTTAGTGAACCTTATCACTTAGAGGAAGGAGAAGTCGTAACAAGGTTTCC	1	0	1d9845aaef05a1c21cd6814dc82205ab1614e9f1	5555029	98.4496	99.22	Dinophyceae	Dinophyceae X	KJ757900	GCCGCTCCTACCGATTGAGTGATCCGGTGAATAATTCGGACTGCAGCAATGTTTGGATCCCGAACGTTGCAGCGGAAAGTTTAGTGAACCTTATCACTTAGAGGAAGGAGAAGTCGTAACAAGGTTTCC
DRR124369	0fc7f55c714f06d173e23d15baface5611e46e7d	GTCGCTCCTACCGATTGAGTGATCCGGTGAATAATTCGGACTGCAGCAATGTTTGGATCCTGAACGTTGCAGCGGAAAGTTTAGTGAACCTTATCACTTAGAGGAAGGAGAAGTCGTAACAAGGTTTCC	1	0	c4ab8825e1172b60badb62a1b1d5fd6813fca14a	36019160	99.2248	98.45	Dinophyceae	Lepidodinium chlorophorum	AB686253	GTCGCTCCTACCGATTGAGTGATCCGGTGAATAATTCGGACTGCAGCAATGTTTGGATCCCGAACGTTGCAGCGGAAAGTTTAGNGAACCTTATCACTTAGAGGAAGGAGAAGTCGTAACAAGGTTTCC
DRR124369	11278b62ba6d6c6f6a13531e4d6cb8ccf5d0ab66	GTCGCTCCTACCGATTGAGTGATCCGGCGAATAATTCGGACTGCAGCAATGTTTGGATCCCGAACGTTGCAGCGGAAAGTTTAGTGAACCTTATCACTTAGAGGAAGGAGAAGTCGTAACAAGGTTTCC	1	0	1d9845aaef05a1c21cd6814dc82205ab1614e9f1	5555029	99.2248	98.45	Dinophyceae	Lepidodinium chlorophorum	AB686253	GTCGCTCCTACCGATTGAGTGATCCGGTGAATAATTCGGACTGCAGCAATGTTTGGATCCCGAACGTTGCAGCGGAAAGTTTAGNGAACCTTATCACTTAGAGGAAGGAGAAGTCGTAACAAGGTTTCC
DRR124369	1a4057a5ade9147bf09d4072ad00f3064a6cdc55	GTCGCTCCTACCGATTGAGTGATCCGGTGAATAATTCGGACTGCAGCAATGTTTGGATCCCGAACGTTGCAGCGGACAGTTTAGTGAACCTTATCACTTAGAGGAAGGAGAAGTCGTAACAAGGTTTCC	1	0	1d9845aaef05a1c21cd6814dc82205ab1614e9f1	5555029	99.2248	98.45	Dinophyceae	Lepidodinium chlorophorum	AB686253	GTCGCTCCTACCGATTGAGTGATCCGGTGAATAATTCGGACTGCAGCAATGTTTGGATCCCGAACGTTGCAGCGGAAAGTTTAGNGAACCTTATCACTTAGAGGAAGGAGAAGTCGTAACAAGGTTTCC
DRR124369	22848972fab5408c7b8b197b3ab3f51c54554496	GTCGCTCCTACCGATTGAGTGATCCGGTGAATAATTCGGACTGCAGCAATGTTTAGATCCCGAACGTTGCAGCGGAAAGTTTAGTGAACCTTATCACTTAGAGGAAGGAGAAGTCGTAACAAGGTTTCC	1	0	1d9845aaef05a1c21cd6814dc82205ab1614e9f1	5555029	99.2248	98.45	Dinophyceae	Lepidodinium chlorophorum	AB686253	GTCGCTCCTACCGATTGAGTGATCCGGTGAATAATTCGGACTGCAGCAATGTTTGGATCCCGAACGTTGCAGCGGAAAGTTTAGNGAACCTTATCACTTAGAGGAAGGAGAAGTCGTAACAAGGTTTCC
DRR124369	273c72a51bbfb0b59daef607b849861ff05735ad	GTCGCTCCTACCGATTGAGTGATCCGGTAAATAATTCGGACTGCAGCAATGTTTGGATCCCGAACGTTGCAGCGGAAAGTTTAGTGAACCTTATCACTTAGAGGAAGGAGAAGTCGTAACAAGGTTTCC	1	0	1d9845aaef05a1c21cd6814dc82205ab1614e9f1	5555029	99.2248	98.45	Dinophyceae	Lepidodinium chlorophorum	AB686253	GTCGCTCCTACCGATTGAGTGATCCGGTGAATAATTCGGACTGCAGCAATGTTTGGATCCCGAACGTTGCAGCGGAAAGTTTAGNGAACCTTATCACTTAGAGGAAGGAGAAGTCGTAACAAGGTTTCC
DRR124369	30c0a2c17a41ded5f7fa5c9baaf1cada016c5277	GTCGCTCCTACCGATTGAGTGATCCGGTGAATAATTTGGACTGCAGCAATGTTTGGATCCCGAACGTTGCAGCGGAAAGTTTAGTGAACCTTATCACTTAGAGGAAGGAGAAGTCGTAACAAGGTTTCC	1	0	1d9845aaef05a1c21cd6814dc82205ab1614e9f1	5555029	99.2248	98.45	Dinophyceae	Lepidodinium chlorophorum	AB686253	GTCGCTCCTACCGATTGAGTGATCCGGTGAATAATTCGGACTGCAGCAATGTTTGGATCCCGAACGTTGCAGCGGAAAGTTTAGNGAACCTTATCACTTAGAGGAAGGAGAAGTCGTAACAAGGTTTCC
DRR124369	78e9cbb2688f1078c303b1bde8dccf66a528a803	GTCGCTCCTACCGATTGAGTGATCCGGTGAATAATTCGGACTGCAGCAATGTTTGGATCCCGAACGTTGCAGCGGAAAGTTTAGTGAACCTTATCACTTAGAGGAAGGAGCAGTCGTAACAAGGTTTCC	1	0	1d9845aaef05a1c21cd6814dc82205ab1614e9f1	5555029	99.2248	98.45	Dinophyceae	Lepidodinium chlorophorum	AB686253	GTCGCTCCTACCGATTGAGTGATCCGGTGAATAATTCGGACTGCAGCAATGTTTGGATCCCGAACGTTGCAGCGGAAAGTTTAGNGAACCTTATCACTTAGAGGAAGGAGAAGTCGTAACAAGGTTTCC
DRR124369	8df11ad0ef713be5594fd91e37ae0b312f3779a0	GTCGCTCCTACCGTTTGAGTGATCCGGTGAATAATTCGGACTGCAGCAATGTTTGGATCCCGAACGTTGCAGCGGAAAGTTTAGTGAACCTTATCACTTAGAGGAAGGAGAAGTCGTAACAAGGTTTCC	1	0	1d9845aaef05a1c21cd6814dc82205ab1614e9f1	5555029	99.2248	98.45	Dinophyceae	Lepidodinium chlorophorum	AB686253	GTCGCTCCTACCGATTGAGTGATCCGGTGAATAATTCGGACTGCAGCAATGTTTGGATCCCGAACGTTGCAGCGGAAAGTTTAGNGAACCTTATCACTTAGAGGAAGGAGAAGTCGTAACAAGGTTTCC
DRR124369	a954dfa1ab59bb8caadc3ff16a58e2149c02136f	GTCGTTCCTACCGATTGAGTGATCCGGTGAATAATTCGGACTGCAGCAATGTTTGGATCCCGAACGTTGCAGCGGAAAGTTTAGTGAACCTTATCACTTAGAGGAAGGAGAAGTCGTAACAAGGTTTCC	1	0	1d9845aaef05a1c21cd6814dc82205ab1614e9f1	5555029	99.2248	98.45	Dinophyceae	Lepidodinium chlorophorum	AB686253	GTCGCTCCTACCGATTGAGTGATCCGGTGAATAATTCGGACTGCAGCAATGTTTGGATCCCGAACGTTGCAGCGGAAAGTTTAGNGAACCTTATCACTTAGAGGAAGGAGAAGTCGTAACAAGGTTTCC
DRR124369	b3b72523cb2521e3a81b73ea8301d52644d110c9	GTCGCTCCTACCGATTGAGTGATCCGGTGAATAATTCGGACTGCAGCAATGTTTGGATCCCGAACGTTGCAGCGGAAAGTTTAGTGAACCTTATCACTTAGAGGAAGGAGAACTCGTAACAAGGTTTCC	1	0	1d9845aaef05a1c21cd6814dc82205ab1614e9f1	5555029	99.2248	98.45	Dinophyceae	Lepidodinium chlorophorum	AB686253	GTCGCTCCTACCGATTGAGTGATCCGGTGAATAATTCGGACTGCAGCAATGTTTGGATCCCGAACGTTGCAGCGGAAAGTTTAGNGAACCTTATCACTTAGAGGAAGGAGAAGTCGTAACAAGGTTTCC
DRR124369	cfd5a8613a99dffba23189e11358a5b963719206	GTCGCTCCTACCGATTGAGTGATCCGGTGAATAATTCGGACTGCAGCAATGTTTGGATCCCGAACGTTGCTGCGGAAAGTTTAGTGAACCTTATCACTTAGAGGAAGGAGAAGTCGTAACAAGGTTTCC	1	0	1d9845aaef05a1c21cd6814dc82205ab1614e9f1	5555029	99.2248	98.45	Dinophyceae	Lepidodinium chlorophorum	AB686253	GTCGCTCCTACCGATTGAGTGATCCGGTGAATAATTCGGACTGCAGCAATGTTTGGATCCCGAACGTTGCAGCGGAAAGTTTAGNGAACCTTATCACTTAGAGGAAGGAGAAGTCGTAACAAGGTTTCC
DRR124369	dc860288fadc1a08ea874693ae9759e5fa6151e6	GTCGCTCCTACCGATTGAGTGATCCGGTGAATAATTCGCACTGCAGCAATGTTTGGATCCCGAACGTTGCAGCGGAAAGTTTAGTGAACCTTATCACTTAGAGGAAGGAGAAGTCGTAACAAGGTTTCC	1	0	1d9845aaef05a1c21cd6814dc82205ab1614e9f1	5555029	99.2248	98.45	Dinophyceae	Lepidodinium chlorophorum	AB686253	GTCGCTCCTACCGATTGAGTGATCCGGTGAATAATTCGGACTGCAGCAATGTTTGGATCCCGAACGTTGCAGCGGAAAGTTTAGNGAACCTTATCACTTAGAGGAAGGAGAAGTCGTAACAAGGTTTCC
DRR124369	33b14bed6e9856f5e73cc6bfdc4e760138daeedd	GTCGCTCCTACCGATTGAGTGATCCGGTGAATTATTCGGACTGCAGCAATGTTTGGATCCCGAACGTTGCAGCGGAAAGTTTAGTGAACCTTATCACTTAGAGGAAGGAGAAGTCGTAACAAGGTTTCC	1	0	1d9845aaef05a1c21cd6814dc82205ab1614e9f1	5555029	99.2248	99.22	Dinophyceae	Dinophyceae X	AY664932	GTCGCTCCTACCGATTGAGTGATCCGGTGAACTATTCGGACTGCAGCAATGTTTGGATCCCGAACGTTGCAGCGGAAAGTTTAGTGAACCTTATCACTTAGAGGAAGGAGAAGTCGTAACAAGGTTTCC
DRR124369	72a1bdbd81a2f1ee20fdb6afee061339a07cb207	GTCGCTCCTACCGATTGAGTGATCCGGTGAATAATTCGGACTGCAGCAATGTTTGGATCCCGAACGTTGCAGCGGAAAGTTAGTGAACCTTATCACTTAGAGGAAGGAGAAGTCGTAACAAGGTTTCC	1	0	1d9845aaef05a1c21cd6814dc82205ab1614e9f1	5555029	99.2248	99.22	Syndiniales	Syndiniales X	KJ759318	GTCGCTCCTACCGATTGAGTGATCCGGTGAATAATTCGGACTGCAGCAATGTTTGGATCCCGAACGTTGCAGCGGAAAGTTCAGTGAACCTTATCACTTAGAGGAAGGAGAAGTCGTAACAAGGTTTCC
DRR124369	bc5befb4abc877466005ef23942550ffbcc68e7b	GTCGCTCCTACCGATTGAGTGATCCGGTGAATAATTCGGACTGCAGCAATGTTTGGATCCCGAACGTTGCAGCGGAAAGTTTAGTGAACCCTATCACTTAGAGGAAGGAGAAGTCGTAACAAGGTTTCC	1	0	1d9845aaef05a1c21cd6814dc82205ab1614e9f1	5555029	99.2248	100	Dinophyceae	Gyrodinium sp	KJ758385	GTCGCTCCTACCGATTGAGTGATCCGGTGAATAATTCGGACTGCAGCAATGTTTGGATCCCGAACGTTGCAGCGGAAAGTTTAGTGAACCCTATCACTTAGAGGAAGGAGAAGTCGTAACAAGGTTTCC
DRR228648	f508ecd89ec8d419d77d3491666e927620b52439	GTCGCTACTACCGATTGAATGGTTCAGTGAGATAATCGGATAGGTAACTCGGTAAGCAGCAATGTTTACCAAGCATACATAGAAGACGATCAAACTCAGTCATTTAGAGGAAGTAAAAGTCGTAACAAGGTTTCC	17179	18182	f508ecd89ec8d419d77d3491666e927620b52439	374847	100	100	Tunicata	Oikopleura dioica	CABV01004439	GTCGCTACTACCGATTGAATGGTTCAGTGAGATAATCGGATAGGTAACTCGGTAAGCAGCAATGTTTACCAAGCATACATAGAAGACGATCAAACTCAGTCATTTAGAGGAAGTAAAAGTCGTAACAAGGTTTCC
DRR228648	95d50968587bf4826412867f8cd28e6c9761e9a7	GTCGCTACTACCGATTGAATGGTTCAGTGAGATAATCGGATAGGTAACTCGGTAAGCAGCAATGTTTTCCAAGCATACATAGAAGACGATCAAACTCAGTCATTTAGAGGAAGTAAAAGTCGTAACAAGGTTTCC	10	0	f508ecd89ec8d419d77d3491666e927620b52439	374847	99.2593	99.26	Tunicata	Oikopleura dioica	CABV01004439	GTCGCTACTACCGATTGAATGGTTCAGTGAGATAATCGGATAGGTAACTCGGTAAGCAGCAATGTTTACCAAGCATACATAGAAGACGATCAAACTCAGTCATTTAGAGGAAGTAAAAGTCGTAACAAGGTTTCC
DRR228648	b3e4d8cfa01e756748567af2a233ed549646d817	GTCGCTACTTCCGATTGAATGGTTCAGTGAGATAATCGGATAGGTAACTCGGTAAGCAGCAATGTTTACCAAGCATACATAGAAGACGATCAAACTCAGTCATTTAGAGGAAGTAAAAGTCGTAACAAGGTTTCC	10	0	f508ecd89ec8d419d77d3491666e927620b52439	374847	99.2593	99.26	Tunicata	Oikopleura dioica	CABV01004439	GTCGCTACTACCGATTGAATGGTTCAGTGAGATAATCGGATAGGTAACTCGGTAAGCAGCAATGTTTACCAAGCATACATAGAAGACGATCAAACTCAGTCATTTAGAGGAAGTAAAAGTCGTAACAAGGTTTCC
DRR228648	38e9e3d6602e5241d4991c20a1fb8b472c8bf20b	GTCGCTACTACTGATTGAATGGTTCAGTGAGATAATCGGATAGGTAACTCGGTAAGCAGCAATGTTTACCAAGCATACATAGAAGACGATCAAACTCAGTCATTTAGAGGAAGTAAAAGTCGTAACAAGGTTTCC	8	0	f508ecd89ec8d419d77d3491666e927620b52439	374847	99.2593	99.26	Tunicata	Oikopleura dioica	CABV01004439	GTCGCTACTACCGATTGAATGGTTCAGTGAGATAATCGGATAGGTAACTCGGTAAGCAGCAATGTTTACCAAGCATACATAGAAGACGATCAAACTCAGTCATTTAGAGGAAGTAAAAGTCGTAACAAGGTTTCC
DRR228648	80160b9a6c7b9f4ddad6428f6428436cd72e4bf9	GTCGCTACTACCGATTGAATGGTTCAGTGTGATAATCGGATAGGTAACTCGGTAAGCAGCAATGTTTACCAAGCATACATAGAAGACGATCAAACTCAGTCATTTAGAGGAAGTAAAAGTCGTAACAAGGTTTCC	8	0	f508ecd89ec8d419d77d3491666e927620b52439	374847	99.2593	99.26	Tunicata	Oikopleura dioica	CABV01004439	GTCGCTACTACCGATTGAATGGTTCAGTGAGATAATCGGATAGGTAACTCGGTAAGCAGCAATGTTTACCAAGCATACATAGAAGACGATCAAACTCAGTCATTTAGAGGAAGTAAAAGTCGTAACAAGGTTTCC
DRR228648	047050a3f1a4db188d9a4032f1070d199dbe6c47	GTCGCTACTACCGATTGAATGGTTCAGTGAGATAATCGGATAGGTAACTCGGTAAGCAGCAATGTTTACCAAGCATACATAGAAGACGATCAAACTCAGTCATTTAGAGGAAGTAAAAGTCGAAACAAGGTTTCC	7	0	f508ecd89ec8d419d77d3491666e927620b52439	374847	99.2593	99.26	Tunicata	Oikopleura dioica	CABV01004439	GTCGCTACTACCGATTGAATGGTTCAGTGAGATAATCGGATAGGTAACTCGGTAAGCAGCAATGTTTACCAAGCATACATAGAAGACGATCAAACTCAGTCATTTAGAGGAAGTAAAAGTCGTAACAAGGTTTCC
DRR228648	0ec99fc2195e54b45633cd26b4853b10e2f4bd5b	GTCGCTACTACCGATTGAATGGTTCAGTGAGATAATCGGATAGGTAACTCGGAAAGCAGCAATGTTTACCAAGCATACATAGAAGACGATCAAACTCAGTCATTTAGAGGAAGTAAAAGTCGTAACAAGGTTTCC	7	0	f508ecd89ec8d419d77d3491666e927620b52439	374847	99.2593	99.26	Tunicata	Oikopleura dioica	CABV01004439	GTCGCTACTACCGATTGAATGGTTCAGTGAGATAATCGGATAGGTAACTCGGTAAGCAGCAATGTTTACCAAGCATACATAGAAGACGATCAAACTCAGTCATTTAGAGGAAGTAAAAGTCGTAACAAGGTTTCC
DRR228648	3bfe534ad9da617c6bf8d20eee3e90dfacd73b63	GTCGCTACTACCGATTGAATGGTTCAGTGAGATAATCGGATAGGTAACTCGGTAAGCAGCAATGTTTACCAAGCATACATAGAGGACGATCAAACTCAGTCATTTAGAGGAAGTAAAAGTCGTAACAAGGTTTCC	7	0	f508ecd89ec8d419d77d3491666e927620b52439	374847	99.2593	99.26	Tunicata	Oikopleura dioica	CABV01004439	GTCGCTACTACCGATTGAATGGTTCAGTGAGATAATCGGATAGGTAACTCGGTAAGCAGCAATGTTTACCAAGCATACATAGAAGACGATCAAACTCAGTCATTTAGAGGAAGTAAAAGTCGTAACAAGGTTTCC
DRR228648	8bcac771abae617a77c09ca2acd9b9599bb34f74	GTCGCTACTACCGATTGAATGGCTCAGTGAGATAATCGGATAGGTAACTCGGTAAGCAGCAATGTTTACCAAGCATACATAGAAGACGATCAAACTCAGTCATTTAGAGGAAGTAAAAGTCGTAACAAGGTTTCC	7	0	f508ecd89ec8d419d77d3491666e927620b52439	374847	99.2593	99.26	Tunicata	Oikopleura dioica	CABV01004439	GTCGCTACTACCGATTGAATGGTTCAGTGAGATAATCGGATAGGTAACTCGGTAAGCAGCAATGTTTACCAAGCATACATAGAAGACGATCAAACTCAGTCATTTAGAGGAAGTAAAAGTCGTAACAAGGTTTCC
DRR228648	bf0bbfce7b52a96eb8fcfb361860f0c52eb458d2	GTCGCTACTACCGATTGAATGGTTCAGTGAGATAATCGGATAGGTAACTCGGTAAGCAGCAATGTTTACCAAGCATACATAGAAGACGATCAAACTCAGTTATTTAGAGGAAGTAAAAGTCGTAACAAGGTTTCC	7	0	f508ecd89ec8d419d77d3491666e927620b52439	374847	99.2593	99.26	Tunicata	Oikopleura dioica	CABV01004439	GTCGCTACTACCGATTGAATGGTTCAGTGAGATAATCGGATAGGTAACTCGGTAAGCAGCAATGTTTACCAAGCATACATAGAAGACGATCAAACTCAGTCATTTAGAGGAAGTAAAAGTCGTAACAAGGTTTCC
DRR228648	d4004233c701dcbc707d7a85e1c816ac9a11ebdd	GTCGCTACTACCGATTGAATGGTTCAGTGAGATAATCGGATAGGTAACTCGGTAAGCAGCAATGTTTACCAAGCATACATAGAAGACGAACAAACTCAGTCATTTAGAGGAAGTAAAAGTCGTAACAAGGTTTCC	7	0	f508ecd89ec8d419d77d3491666e927620b52439	374847	99.2593	99.26	Tunicata	Oikopleura dioica	CABV01004439	GTCGCTACTACCGATTGAATGGTTCAGTGAGATAATCGGATAGGTAACTCGGTAAGCAGCAATGTTTACCAAGCATACATAGAAGACGATCAAACTCAGTCATTTAGAGGAAGTAAAAGTCGTAACAAGGTTTCC
DRR228648	dc6145b384768da74688ecb98d75b24fcf372157	GTCGCTACTACCGATTGAATGGTTCAGTGAGATAATCGGATAGGTAACTCGGTAAGCAGCAATGTTTACCAAGCATACATAGAAGACGATCAAACTCAGTCATTTAGAGGAAGTAAAAGTCGTATCAAGGTTTCC	7	0	f508ecd89ec8d419d77d3491666e927620b52439	374847	99.2593	99.26	Tunicata	Oikopleura dioica	CABV01004439	GTCGCTACTACCGATTGAATGGTTCAGTGAGATAATCGGATAGGTAACTCGGTAAGCAGCAATGTTTACCAAGCATACATAGAAGACGATCAAACTCAGTCATTTAGAGGAAGTAAAAGTCGTAACAAGGTTTCC
DRR228648	0140ab329c6aa690e7ec2c0383db9b90bce5e9f8	GTCGCTACTACCGATTGAATGGTTCAGTGAGATAATCGGATAGGTAACTCGGTAAGTAGCAATGTTTACCAAGCATACATAGAAGACGATCAAACTCAGTCATTTAGAGGAAGTAAAAGTCGTAACAAGGTTTCC	6	0	f508ecd89ec8d419d77d3491666e927620b52439	374847	99.2593	99.26	Tunicata	Oikopleura dioica	CABV01004439	GTCGCTACTACCGATTGAATGGTTCAGTGAGATAATCGGATAGGTAACTCGGTAAGCAGCAATGTTTACCAAGCATACATAGAAGACGATCAAACTCAGTCATTTAGAGGAAGTAAAAGTCGTAACAAGGTTTCC
DRR228648	48c1ac32767f08f65143a81d6192ce8dc7584afb	GTCGCTACTACCGATTGAATGGTTCAGTGAGATAATCGGATAGGTAACTCGGTAAGCAGCAATGTTTACCAAGCATACATAGAAGACGATCAAACTAAGTCATTTAGAGGAAGTAAAAGTCGTAACAAGGTTTCC	6	0	f508ecd89ec8d419d77d3491666e927620b52439	374847	99.2593	99.26	Tunicata	Oikopleura dioica	CABV01004439	GTCGCTACTACCGATTGAATGGTTCAGTGAGATAATCGGATAGGTAACTCGGTAAGCAGCAATGTTTACCAAGCATACATAGAAGACGATCAAACTCAGTCATTTAGAGGAAGTAAAAGTCGTAACAAGGTTTCC
DRR228648	732eab3596b7b7ce455e81d8804b94cffc6e6b7d	GTCGCTACTACCGATTGAATGGTTCAGTGAGATAATCGGATAGGTAACTCGGTAAGCAGCAATGTTTACCAAGCATACATAGAAGACGATCAAACTCAGTCATTTAGAGGAAGTAAAGGTCGTAACAAGGTTTCC	6	0	f508ecd89ec8d419d77d3491666e927620b52439	374847	99.2593	99.26	Tunicata	Oikopleura dioica	CABV01004439	GTCGCTACTACCGATTGAATGGTTCAGTGAGATAATCGGATAGGTAACTCGGTAAGCAGCAATGTTTACCAAGCATACATAGAAGACGATCAAACTCAGTCATTTAGAGGAAGTAAAAGTCGTAACAAGGTTTCC
DRR228648	7aa204962da5c4887b747f1c3a25e4b37fcb098f	GTCGCTACTACCGATTGAATGGTTCAGTGAGATAATCGGATAGATAACTCGGTAAGCAGCAATGTTTACCAAGCATACATAGAAGACGATCAAACTCAGTCATTTAGAGGAAGTAAAAGTCGTAACAAGGTTTCC	6	0	f508ecd89ec8d419d77d3491666e927620b52439	374847	99.2593	99.26	Tunicata	Oikopleura dioica	CABV01004439	GTCGCTACTACCGATTGAATGGTTCAGTGAGATAATCGGATAGGTAACTCGGTAAGCAGCAATGTTTACCAAGCATACATAGAAGACGATCAAACTCAGTCATTTAGAGGAAGTAAAAGTCGTAACAAGGTTTCC
DRR228648	7f0877a2c3240592bdbd5ae1960cc9f65ca4ba53	GTCGCTACCACCGATTGAATGGTTCAGTGAGATAATCGGATAGGTAACTCGGTAAGCAGCAATGTTTACCAAGCATACATAGAAGACGATCAAACTCAGTCATTTAGAGGAAGTAAAAGTCGTAACAAGGTTTCC	6	0	f508ecd89ec8d419d77d3491666e927620b52439	374847	99.2593	99.26	Tunicata	Oikopleura dioica	CABV01004439	GTCGCTACTACCGATTGAATGGTTCAGTGAGATAATCGGATAGGTAACTCGGTAAGCAGCAATGTTTACCAAGCATACATAGAAGACGATCAAACTCAGTCATTTAGAGGAAGTAAAAGTCGTAACAAGGTTTCC
DRR228648	80236b269988cdbac4ff2f6dd3055327d99c47eb	GTCGCTACTACCGATTGAATGGTTCAGTGAGATAATCGGATAGGTAACTCGGTAAGCAGCAATGTTTATCAAGCATACATAGAAGACGATCAAACTCAGTCATTTAGAGGAAGTAAAAGTCGTAACAAGGTTTCC	6	0	f508ecd89ec8d419d77d3491666e927620b52439	374847	99.2593	99.26	Tunicata	Oikopleura dioica	CABV01004439	GTCGCTACTACCGATTGAATGGTTCAGTGAGATAATCGGATAGGTAACTCGGTAAGCAGCAATGTTTACCAAGCATACATAGAAGACGATCAAACTCAGTCATTTAGAGGAAGTAAAAGTCGTAACAAGGTTTCC
DRR228648	8c2e7aab5cce4a37315c59681011a5721e6be67e	GTCGCTACTACCAATTGAATGGTTCAGTGAGATAATCGGATAGGTAACTCGGTAAGCAGCAATGTTTACCAAGCATACATAGAAGACGATCAAACTCAGTCATTTAGAGGAAGTAAAAGTCGTAACAAGGTTTCC	6	0	f508ecd89ec8d419d77d3491666e927620b52439	374847	99.2593	99.26	Tunicata	Oikopleura dioica	CABV01004439	GTCGCTACTACCGATTGAATGGTTCAGTGAGATAATCGGATAGGTAACTCGGTAAGCAGCAATGTTTACCAAGCATACATAGAAGACGATCAAACTCAGTCATTTAGAGGAAGTAAAAGTCGTAACAAGGTTTCC
DRR228648	9714406ebfeb721012e3864897dd3a63e51abee6	GTCGCTACTACCGATTGAATGGTTCAGTGAGATAATCGGATAGGTAACTCGGTAAGCAGCAATGTTTACCAAGCATACATAGAAGACGATCAAACTCAGTCATTTAGAGGAAGTAAAAGTCGTAACAAGGCTTCC	6	0	f508ecd89ec8d419d77d3491666e927620b52439	374847	99.2593	99.26	Tunicata	Oikopleura dioica	CABV01004439	GTCGCTACTACCGATTGAATGGTTCAGTGAGATAATCGGATAGGTAACTCGGTAAGCAGCAATGTTTACCAAGCATACATAGAAGACGATCAAACTCAGTCATTTAGAGGAAGTAAAAGTCGTAACAAGGTTTCC
DRR228648	a15e3aa1073bfcba6d1aec722ab4566addb1b879	GTCGCTACTACCGATTGTATGGTTCAGTGAGATAATCGGATAGGTAACTCGGTAAGCAGCAATGTTTACCAAGCATACATAGAAGACGATCAAACTCAGTCATTTAGAGGAAGTAAAAGTCGTAACAAGGTTTCC	6	0	f508ecd89ec8d419d77d3491666e927620b52439	374847	99.2593	99.26	Tunicata	Oikopleura dioica	CABV01004439	GTCGCTACTACCGATTGAATGGTTCAGTGAGATAATCGGATAGGTAACTCGGTAAGCAGCAATGTTTACCAAGCATACATAGAAGACGATCAAACTCAGTCATTTAGAGGAAGTAAAAGTCGTAACAAGGTTTCC
DRR228648	ab587c92404e359e8d4a5740a7e4cf4ced10880a	GTCGCTACTACCGATTGAATGGTTCAGTGAGATAATCGGATAGGTAACTCGGTAAGCAGCAATGTTTACCAAGCATACATAGAAGACGATCAAACTCAGTCACTTAGAGGAAGTAAAAGTCGTAACAAGGTTTCC	6	0	f508ecd89ec8d419d77d3491666e927620b52439	374847	99.2593	99.26	Tunicata	Oikopleura dioica	CABV01004439	GTCGCTACTACCGATTGAATGGTTCAGTGAGATAATCGGATAGGTAACTCGGTAAGCAGCAATGTTTACCAAGCATACATAGAAGACGATCAAACTCAGTCATTTAGAGGAAGTAAAAGTCGTAACAAGGTTTCC
DRR228648	aef044ba60aef83ccabcd3bbe81322c8a6e5a80c	GTCGCTACTAACGATTGAATGGTTCAGTGAGATAATCGGATAGGTAACTCGGTAAGCAGCAATGTTTACCAAGCATACATAGAAGACGATCAAACTCAGTCATTTAGAGGAAGTAAAAGTCGTAACAAGGTTTCC	6	0	f508ecd89ec8d419d77d3491666e927620b52439	374847	99.2593	99.26	Tunicata	Oikopleura dioica	CABV01004439	GTCGCTACTACCGATTGAATGGTTCAGTGAGATAATCGGATAGGTAACTCGGTAAGCAGCAATGTTTACCAAGCATACATAGAAGACGATCAAACTCAGTCATTTAGAGGAAGTAAAAGTCGTAACAAGGTTTCC
DRR228648	b0ad52afff2486ef6bf69e7f13d4532cf3e941c3	GTCGCTACTGCCGATTGAATGGTTCAGTGAGATAATCGGATAGGTAACTCGGTAAGCAGCAATGTTTACCAAGCATACATAGAAGACGATCAAACTCAGTCATTTAGAGGAAGTAAAAGTCGTAACAAGGTTTCC	6	0	f508ecd89ec8d419d77d3491666e927620b52439	374847	99.2593	99.26	Tunicata	Oikopleura dioica	CABV01004439	GTCGCTACTACCGATTGAATGGTTCAGTGAGATAATCGGATAGGTAACTCGGTAAGCAGCAATGTTTACCAAGCATACATAGAAGACGATCAAACTCAGTCATTTAGAGGAAGTAAAAGTCGTAACAAGGTTTCC
DRR228648	b1b5666d72280148ca1270b01461e5d1aebf7cc2	GTCGCTACTACCGATTGAATGGTTCAGTGAGATAATCGGATAGGTAACTCGGTAAGCAGCAATGTTTACCAAGCATACATAGAAGACGATCAAACTCAGTCATTTAGAGGAAGTAAAAGTCGTACAAGGTTTCC	6	0	f508ecd89ec8d419d77d3491666e927620b52439	374847	99.2593	99.26	Tunicata	Oikopleura dioica	CABV01004439	GTCGCTACTACCGATTGAATGGTTCAGTGAGATAATCGGATAGGTAACTCGGTAAGCAGCAATGTTTACCAAGCATACATAGAAGACGATCAAACTCAGTCATTTAGAGGAAGTAAAAGTCGTAACAAGGTTTCC
DRR228648	e3f6efd49c573382626047f678458d49f6074e58	GTCGCTACTACCGACTGAATGGTTCAGTGAGATAATCGGATAGGTAACTCGGTAAGCAGCAATGTTTACCAAGCATACATAGAAGACGATCAAACTCAGTCATTTAGAGGAAGTAAAAGTCGTAACAAGGTTTCC	6	0	f508ecd89ec8d419d77d3491666e927620b52439	374847	99.2593	99.26	Tunicata	Oikopleura dioica	CABV01004439	GTCGCTACTACCGATTGAATGGTTCAGTGAGATAATCGGATAGGTAACTCGGTAAGCAGCAATGTTTACCAAGCATACATAGAAGACGATCAAACTCAGTCATTTAGAGGAAGTAAAAGTCGTAACAAGGTTTCC
DRR228648	f8fa8bd267e63354ec28ea3d9fa0897bc7c4196c	GTCGCTACTACCGATTGAATGGTTCAGTGAGATAATCGGATAGGTAACTCGGTAAGCAACAATGTTTACCAAGCATACATAGAAGACGATCAAACTCAGTCATTTAGAGGAAGTAAAAGTCGTAACAAGGTTTCC	6	0	f508ecd89ec8d419d77d3491666e927620b52439	374847	99.2593	99.26	Tunicata	Oikopleura dioica	CABV01004439	GTCGCTACTACCGATTGAATGGTTCAGTGAGATAATCGGATAGGTAACTCGGTAAGCAGCAATGTTTACCAAGCATACATAGAAGACGATCAAACTCAGTCATTTAGAGGAAGTAAAAGTCGTAACAAGGTTTCC
DRR228648	fb0bad46a8d8ee5d354ea5e6605027a2b2abd5fe	GTCGCTTCTACCGATTGAATGGTTCAGTGAGATAATCGGATAGGTAACTCGGTAAGCAGCAATGTTTACCAAGCATACATAGAAGACGATCAAACTCAGTCATTTAGAGGAAGTAAAAGTCGTAACAAGGTTTCC	6	0	f508ecd89ec8d419d77d3491666e927620b52439	374847	99.2593	99.26	Tunicata	Oikopleura dioica	CABV01004439	GTCGCTACTACCGATTGAATGGTTCAGTGAGATAATCGGATAGGTAACTCGGTAAGCAGCAATGTTTACCAAGCATACATAGAAGACGATCAAACTCAGTCATTTAGAGGAAGTAAAAGTCGTAACAAGGTTTCC
DRR228648	07e1c701244986b34b99e03301511aa6a01c5837	GTCGCTACTACCGATTGAATGGTTCAGTGAGATAATCGGAAAGGTAACTCGGTAAGCAGCAATGTTTACCAAGCATACATAGAAGACGATCAAACTCAGTCATTTAGAGGAAGTAAAAGTCGTAACAAGGTTTCC	5	0	f508ecd89ec8d419d77d3491666e927620b52439	374847	99.2593	99.26	Tunicata	Oikopleura dioica	CABV01004439	GTCGCTACTACCGATTGAATGGTTCAGTGAGATAATCGGATAGGTAACTCGGTAAGCAGCAATGTTTACCAAGCATACATAGAAGACGATCAAACTCAGTCATTTAGAGGAAGTAAAAGTCGTAACAAGGTTTCC
DRR228648	12d21ec654959d55fec740debd77d6b3f9221af2	GTCGCTACTACCGATTGAATGGTTCAGTGAGATAATCGGATAGGTATCTCGGTAAGCAGCAATGTTTACCAAGCATACATAGAAGACGATCAAACTCAGTCATTTAGAGGAAGTAAAAGTCGTAACAAGGTTTCC	5	0	f508ecd89ec8d419d77d3491666e927620b52439	374847	99.2593	99.26	Tunicata	Oikopleura dioica	CABV01004439	GTCGCTACTACCGATTGAATGGTTCAGTGAGATAATCGGATAGGTAACTCGGTAAGCAGCAATGTTTACCAAGCATACATAGAAGACGATCAAACTCAGTCATTTAGAGGAAGTAAAAGTCGTAACAAGGTTTCC
DRR228648	1bf73da03ad9b1631c2fb54fb98b097a5afa70f2	GTCGCTACTACCGATTGAATGGTTCAGTGAGATAGTCGGATAGGTAACTCGGTAAGCAGCAATGTTTACCAAGCATACATAGAAGACGATCAAACTCAGTCATTTAGAGGAAGTAAAAGTCGTAACAAGGTTTCC	5	0	f508ecd89ec8d419d77d3491666e927620b52439	374847	99.2593	99.26	Tunicata	Oikopleura dioica	CABV01004439	GTCGCTACTACCGATTGAATGGTTCAGTGAGATAATCGGATAGGTAACTCGGTAAGCAGCAATGTTTACCAAGCATACATAGAAGACGATCAAACTCAGTCATTTAGAGGAAGTAAAAGTCGTAACAAGGTTTCC
DRR228648	27828848eb2d1d60ddc04604c20d9a9acd6114fc	GTCGCTACTACCGATTGAATGGTTCAGTGAGATAATCGGATAGGTAACTCGGTAAGCAGCAATGTTTACCAATCATACATAGAAGACGATCAAACTCAGTCATTTAGAGGAAGTAAAAGTCGTAACAAGGTTTCC	5	0	f508ecd89ec8d419d77d3491666e927620b52439	374847	99.2593	99.26	Tunicata	Oikopleura dioica	CABV01004439	GTCGCTACTACCGATTGAATGGTTCAGTGAGATAATCGGATAGGTAACTCGGTAAGCAGCAATGTTTACCAAGCATACATAGAAGACGATCAAACTCAGTCATTTAGAGGAAGTAAAAGTCGTAACAAGGTTTCC
DRR228648	3989b545069f2e2a0e4ee5ea139a801b5a575003	GTCGCTACAACCGATTGAATGGTTCAGTGAGATAATCGGATAGGTAACTCGGTAAGCAGCAATGTTTACCAAGCATACATAGAAGACGATCAAACTCAGTCATTTAGAGGAAGTAAAAGTCGTAACAAGGTTTCC	5	0	f508ecd89ec8d419d77d3491666e927620b52439	374847	99.2593	99.26	Tunicata	Oikopleura dioica	CABV01004439	GTCGCTACTACCGATTGAATGGTTCAGTGAGATAATCGGATAGGTAACTCGGTAAGCAGCAATGTTTACCAAGCATACATAGAAGACGATCAAACTCAGTCATTTAGAGGAAGTAAAAGTCGTAACAAGGTTTCC
DRR228648	3a929d3a98779910a921328cdcd71d91e8bab7db	GTCGCTACTACCGATTGAATGGTTCAGTGAGATAATCGGATAGGTAACTCGGTAAGCAGCAATGTTTACCAAGCATACATAGAAGACGACCAAACTCAGTCATTTAGAGGAAGTAAAAGTCGTAACAAGGTTTCC	5	0	f508ecd89ec8d419d77d3491666e927620b52439	374847	99.2593	99.26	Tunicata	Oikopleura dioica	CABV01004439	GTCGCTACTACCGATTGAATGGTTCAGTGAGATAATCGGATAGGTAACTCGGTAAGCAGCAATGTTTACCAAGCATACATAGAAGACGATCAAACTCAGTCATTTAGAGGAAGTAAAAGTCGTAACAAGGTTTCC
DRR228648	4233cf624d08f5a78dd00da4b43b566fb2593e35	GTCGCTACTACCGGTTGAATGGTTCAGTGAGATAATCGGATAGGTAACTCGGTAAGCAGCAATGTTTACCAAGCATACATAGAAGACGATCAAACTCAGTCATTTAGAGGAAGTAAAAGTCGTAACAAGGTTTCC	5	0	f508ecd89ec8d419d77d3491666e927620b52439	374847	99.2593	99.26	Tunicata	Oikopleura dioica	CABV01004439	GTCGCTACTACCGATTGAATGGTTCAGTGAGATAATCGGATAGGTAACTCGGTAAGCAGCAATGTTTACCAAGCATACATAGAAGACGATCAAACTCAGTCATTTAGAGGAAGTAAAAGTCGTAACAAGGTTTCC
DRR228648	48d99e7afafdeaadbcb5611c1831d0322f5db182	GTCGCTACTACCGATTGAATGGTACAGTGAGATAATCGGATAGGTAACTCGGTAAGCAGCAATGTTTACCAAGCATACATAGAAGACGATCAAACTCAGTCATTTAGAGGAAGTAAAAGTCGTAACAAGGTTTCC	5	0	f508ecd89ec8d419d77d3491666e927620b52439	374847	99.2593	99.26	Tunicata	Oikopleura dioica	CABV01004439	GTCGCTACTACCGATTGAATGGTTCAGTGAGATAATCGGATAGGTAACTCGGTAAGCAGCAATGTTTACCAAGCATACATAGAAGACGATCAAACTCAGTCATTTAGAGGAAGTAAAAGTCGTAACAAGGTTTCC
DRR228648	56a2e44b2299a4aee124c2d6241c406a63a5865a	GTCGCTACTACCGATTGAATGGTTCAGTGAGATAATCGGATAGGTAACTCGGTAAGCAGCAATGTTTACCAAGCATACATAGAAGACGATCAAACTCAGACATTTAGAGGAAGTAAAAGTCGTAACAAGGTTTCC	5	0	f508ecd89ec8d419d77d3491666e927620b52439	374847	99.2593	99.26	Tunicata	Oikopleura dioica	CABV01004439	GTCGCTACTACCGATTGAATGGTTCAGTGAGATAATCGGATAGGTAACTCGGTAAGCAGCAATGTTTACCAAGCATACATAGAAGACGATCAAACTCAGTCATTTAGAGGAAGTAAAAGTCGTAACAAGGTTTCC
DRR228648	56c572f46a114f063d04f522c7adf8e9bc335b1c	GTCGCTACTACCGATTGAATGGTTCAGTGAGATAATCGGATAGGTAACTCGGTAAGCAGCAATGTTACCAAGCATACATAGAAGACGATCAAACTCAGTCATTTAGAGGAAGTAAAAGTCGTAACAAGGTTTCC	5	0	f508ecd89ec8d419d77d3491666e927620b52439	374847	99.2593	99.26	Tunicata	Oikopleura dioica	CABV01004439	GTCGCTACTACCGATTGAATGGTTCAGTGAGATAATCGGATAGGTAACTCGGTAAGCAGCAATGTTTACCAAGCATACATAGAAGACGATCAAACTCAGTCATTTAGAGGAAGTAAAAGTCGTAACAAGGTTTCC
DRR228648	620954b7c4062f58d28d1bc886925b382226a77f	GTCGCTACTACCGATTGAATGGTTCAGTGAGATAATCGGATAGGTAACTCGGTAAGCAGCAATGTTTACAAAGCATACATAGAAGACGATCAAACTCAGTCATTTAGAGGAAGTAAAAGTCGTAACAAGGTTTCC	5	0	f508ecd89ec8d419d77d3491666e927620b52439	374847	99.2593	99.26	Tunicata	Oikopleura dioica	CABV01004439	GTCGCTACTACCGATTGAATGGTTCAGTGAGATAATCGGATAGGTAACTCGGTAAGCAGCAATGTTTACCAAGCATACATAGAAGACGATCAAACTCAGTCATTTAGAGGAAGTAAAAGTCGTAACAAGGTTTCC
DRR228648	633264f591ccad5bc5136f92c7bcfdf17d1b2da1	GTAGCTACTACCGATTGAATGGTTCAGTGAGATAATCGGATAGGTAACTCGGTAAGCAGCAATGTTTACCAAGCATACATAGAAGACGATCAAACTCAGTCATTTAGAGGAAGTAAAAGTCGTAACAAGGTTTCC	5	0	f508ecd89ec8d419d77d3491666e927620b52439	374847	99.2593	99.26	Tunicata	Oikopleura dioica	CABV01004439	GTCGCTACTACCGATTGAATGGTTCAGTGAGATAATCGGATAGGTAACTCGGTAAGCAGCAATGTTTACCAAGCATACATAGAAGACGATCAAACTCAGTCATTTAGAGGAAGTAAAAGTCGTAACAAGGTTTCC
DRR228648	824bcaca7d742a1111b65004caf4140f33d369bf	GTCGCTACTACCGATTGAATGGTTTAGTGAGATAATCGGATAGGTAACTCGGTAAGCAGCAATGTTTACCAAGCATACATAGAAGACGATCAAACTCAGTCATTTAGAGGAAGTAAAAGTCGTAACAAGGTTTCC	5	0	f508ecd89ec8d419d77d3491666e927620b52439	374847	99.2593	99.26	Tunicata	Oikopleura dioica	CABV01004439	GTCGCTACTACCGATTGAATGGTTCAGTGAGATAATCGGATAGGTAACTCGGTAAGCAGCAATGTTTACCAAGCATACATAGAAGACGATCAAACTCAGTCATTTAGAGGAAGTAAAAGTCGTAACAAGGTTTCC
DRR228648	b643a63ba127392e11519b964ba744e19cc7d185	GTCGCTACTACCGATTGAATGGTTCAGTGAGATTATCGGATAGGTAACTCGGTAAGCAGCAATGTTTACCAAGCATACATAGAAGACGATCAAACTCAGTCATTTAGAGGAAGTAAAAGTCGTAACAAGGTTTCC	5	0	f508ecd89ec8d419d77d3491666e927620b52439	374847	99.2593	99.26	Tunicata	Oikopleura dioica	CABV01004439	GTCGCTACTACCGATTGAATGGTTCAGTGAGATAATCGGATAGGTAACTCGGTAAGCAGCAATGTTTACCAAGCATACATAGAAGACGATCAAACTCAGTCATTTAGAGGAAGTAAAAGTCGTAACAAGGTTTCC
DRR228648	bf267d9cd5c0655f7a95f8d834cfb6441443ac63	GTCGCTACTACCGATTGAATGGTTCAGTGAGATAATCGGATAGGTAACTCGGTAAGCAGCAATGTTTACCAAGCATACATAGAAGACGATCAAACTCAGTCATTTAGAGGAAGTAAAAGTCGTAACGAGGTTTCC	5	0	f508ecd89ec8d419d77d3491666e927620b52439	374847	99.2593	99.26	Tunicata	Oikopleura dioica	CABV01004439	GTCGCTACTACCGATTGAATGGTTCAGTGAGATAATCGGATAGGTAACTCGGTAAGCAGCAATGTTTACCAAGCATACATAGAAGACGATCAAACTCAGTCATTTAGAGGAAGTAAAAGTCGTAACAAGGTTTCC
DRR228648	dd7c5ae9f32c7faf7164fa106cffe654c58d97c6	GTCGCTACTACCGATTGAATGGTTCAGTGAGATAATCGGTTAGGTAACTCGGTAAGCAGCAATGTTTACCAAGCATACATAGAAGACGATCAAACTCAGTCATTTAGAGGAAGTAAAAGTCGTAACAAGGTTTCC	5	0	f508ecd89ec8d419d77d3491666e927620b52439	374847	99.2593	99.26	Tunicata	Oikopleura dioica	CABV01004439	GTCGCTACTACCGATTGAATGGTTCAGTGAGATAATCGGATAGGTAACTCGGTAAGCAGCAATGTTTACCAAGCATACATAGAAGACGATCAAACTCAGTCATTTAGAGGAAGTAAAAGTCGTAACAAGGTTTCC
DRR228648	f1adbf869d2c6decb5b640a90ecdf83950754cb3	GTCGCTACTACCGATTGAATGGTTCAGTGAGATAATCGGATAGGTAACTCGGTAAGCAGCAATGTTTACCAAGCATACATAGAAGACGATCAAACTCAGTCATTTAGAGGAGGTAAAAGTCGTAACAAGGTTTCC	5	0	f508ecd89ec8d419d77d3491666e927620b52439	374847	99.2593	99.26	Tunicata	Oikopleura dioica	CABV01004439	GTCGCTACTACCGATTGAATGGTTCAGTGAGATAATCGGATAGGTAACTCGGTAAGCAGCAATGTTTACCAAGCATACATAGAAGACGATCAAACTCAGTCATTTAGAGGAAGTAAAAGTCGTAACAAGGTTTCC
DRR228648	f90a8053d18d34cc7b10cb3ad124b704312fc9c5	GTCGCTACTACCGATTGAATGGTTCAGTGAGATAATCGGATAGGTAACTCGGTAAGCAGCAATGTTTACCAAGCATACATAGAAGACGATCAAACTCAGTCATTTAGAGGAAGAAAAAGTCGTAACAAGGTTTCC	5	0	f508ecd89ec8d419d77d3491666e927620b52439	374847	99.2593	99.26	Tunicata	Oikopleura dioica	CABV01004439	GTCGCTACTACCGATTGAATGGTTCAGTGAGATAATCGGATAGGTAACTCGGTAAGCAGCAATGTTTACCAAGCATACATAGAAGACGATCAAACTCAGTCATTTAGAGGAAGTAAAAGTCGTAACAAGGTTTCC
DRR228648	10edc50b2cff89aa7446a068042109f60aa1c340	GTCGCTACTACCGATTGAATGGTTCAGTGAGATAATCGGATAGGTAACTCGGTAAGCAGCAATGTTTACCAAGCATACATAGAAGACGATTAAACTCAGTCATTTAGAGGAAGTAAAAGTCGTAACAAGGTTTCC	4	0	f508ecd89ec8d419d77d3491666e927620b52439	374847	99.2593	99.26	Tunicata	Oikopleura dioica	CABV01004439	GTCGCTACTACCGATTGAATGGTTCAGTGAGATAATCGGATAGGTAACTCGGTAAGCAGCAATGTTTACCAAGCATACATAGAAGACGATCAAACTCAGTCATTTAGAGGAAGTAAAAGTCGTAACAAGGTTTCC
DRR228648	1b006ea93241d75fd0c15eb87ac3f7ca1df07ec7	GTCGCTACTACCGATTGAATGGTTCAGTGAGATAATCGGATAGGTAACTCGGTAAGCAGCAATGTTTACCAAGCATACATAGAAGACGATCAAACTCAGGCATTTAGAGGAAGTAAAAGTCGTAACAAGGTTTCC	4	0	f508ecd89ec8d419d77d3491666e927620b52439	374847	99.2593	99.26	Tunicata	Oikopleura dioica	CABV01004439	GTCGCTACTACCGATTGAATGGTTCAGTGAGATAATCGGATAGGTAACTCGGTAAGCAGCAATGTTTACCAAGCATACATAGAAGACGATCAAACTCAGTCATTTAGAGGAAGTAAAAGTCGTAACAAGGTTTCC
DRR228648	1ed6122f6c379a263f9f2c008ad4d228b44afe95	GTCGCTACTACCGATTGAATGGTTCAGTGAGATAATCGGATAGGTAACTCGGTAAGCAGCAATGTTTACCAAGCATACATAGAAGACGATCAAACTCAGTCATTTAGAGGAAGCAAAAGTCGTAACAAGGTTTCC	4	0	f508ecd89ec8d419d77d3491666e927620b52439	374847	99.2593	99.26	Tunicata	Oikopleura dioica	CABV01004439	GTCGCTACTACCGATTGAATGGTTCAGTGAGATAATCGGATAGGTAACTCGGTAAGCAGCAATGTTTACCAAGCATACATAGAAGACGATCAAACTCAGTCATTTAGAGGAAGTAAAAGTCGTAACAAGGTTTCC
DRR228648	37e37492f5483ea8079d799e03d2dd479f40da72	GTCGCTACTACCGATTGAATGGTTCAGTGAGATAATCGGATAGGTAACTCGGTAAGCAGCAATGTTTACCAAGCATACATAGAAGACGATCAAACTCAGTCATTTAGATGAAGTAAAAGTCGTAACAAGGTTTCC	4	0	f508ecd89ec8d419d77d3491666e927620b52439	374847	99.2593	99.26	Tunicata	Oikopleura dioica	CABV01004439	GTCGCTACTACCGATTGAATGGTTCAGTGAGATAATCGGATAGGTAACTCGGTAAGCAGCAATGTTTACCAAGCATACATAGAAGACGATCAAACTCAGTCATTTAGAGGAAGTAAAAGTCGTAACAAGGTTTCC
DRR228648	3a6c7b8ade0b3d88659f14a129f2a048170d1356	GTCGCTACTACCGATTGAATGGTTCAGTGAGATAATCAGATAGGTAACTCGGTAAGCAGCAATGTTTACCAAGCATACATAGAAGACGATCAAACTCAGTCATTTAGAGGAAGTAAAAGTCGTAACAAGGTTTCC	4	0	f508ecd89ec8d419d77d3491666e927620b52439	374847	99.2593	99.26	Tunicata	Oikopleura dioica	CABV01004439	GTCGCTACTACCGATTGAATGGTTCAGTGAGATAATCGGATAGGTAACTCGGTAAGCAGCAATGTTTACCAAGCATACATAGAAGACGATCAAACTCAGTCATTTAGAGGAAGTAAAAGTCGTAACAAGGTTTCC
DRR228648	3a8b35e18c4f8eb020e197f999ccecdafa74e4a7	GTCGCTACTACCGATTGAATGGTTCAGTGAGATAATCGGATAGGTAACTCGGTAAGCAGCAATGTTTACCAAGCATACATAGAAGACGATCAAACTCAGTCATTTAGAGGAAGTAAAATTCGTAACAAGGTTTCC	4	0	f508ecd89ec8d419d77d3491666e927620b52439	374847	99.2593	99.26	Tunicata	Oikopleura dioica	CABV01004439	GTCGCTACTACCGATTGAATGGTTCAGTGAGATAATCGGATAGGTAACTCGGTAAGCAGCAATGTTTACCAAGCATACATAGAAGACGATCAAACTCAGTCATTTAGAGGAAGTAAAAGTCGTAACAAGGTTTCC
DRR228648	3b081915dcda196f69be7731b9f56fad5aa167e9	GTCGCTACTACCGATTGAATGGTTCAGTGAGATAATCGGATAGGTAACTCGGTAAGCAGCAATGTTTACCAAGCATACATAGAAGACGATCAAACTCAGTCATTTAGAGGAAGTAAAAGACGTAACAAGGTTTCC	4	0	f508ecd89ec8d419d77d3491666e927620b52439	374847	99.2593	99.26	Tunicata	Oikopleura dioica	CABV01004439	GTCGCTACTACCGATTGAATGGTTCAGTGAGATAATCGGATAGGTAACTCGGTAAGCAGCAATGTTTACCAAGCATACATAGAAGACGATCAAACTCAGTCATTTAGAGGAAGTAAAAGTCGTAACAAGGTTTCC
DRR228648	3d6fb6f29c52f1ee170a39235ed05bc6ee4be829	GTCGCTACTACCGATTGAATGGTTCAGTGAGATAATCGGATTGGTAACTCGGTAAGCAGCAATGTTTACCAAGCATACATAGAAGACGATCAAACTCAGTCATTTAGAGGAAGTAAAAGTCGTAACAAGGTTTCC	4	0	f508ecd89ec8d419d77d3491666e927620b52439	374847	99.2593	99.26	Tunicata	Oikopleura dioica	CABV01004439	GTCGCTACTACCGATTGAATGGTTCAGTGAGATAATCGGATAGGTAACTCGGTAAGCAGCAATGTTTACCAAGCATACATAGAAGACGATCAAACTCAGTCATTTAGAGGAAGTAAAAGTCGTAACAAGGTTTCC
DRR228648	3f1705dcef0bbbd12045ff7ea862a9b084c01030	GTCGCTACTACCGATTGAATGGTTCAGTGAGATAATCGGATAGGTAACTCGGTAAGCAGCAATGTTTACCAAGCATACATAGAAGACGATCAAACTCAGTCGTTTAGAGGAAGTAAAAGTCGTAACAAGGTTTCC	4	0	f508ecd89ec8d419d77d3491666e927620b52439	374847	99.2593	99.26	Tunicata	Oikopleura dioica	CABV01004439	GTCGCTACTACCGATTGAATGGTTCAGTGAGATAATCGGATAGGTAACTCGGTAAGCAGCAATGTTTACCAAGCATACATAGAAGACGATCAAACTCAGTCATTTAGAGGAAGTAAAAGTCGTAACAAGGTTTCC
DRR228648	4323fd3d5934ec1d2a5826b0f2b1ff993fa572d6	GTCGCTACTACCGATTGAATGGTTCAGTGAGATAATCGGATAGGTAACTCGGTAAGCAGCAATGTTTACCAAGCATACATAGAAGACGATCAAGCTCAGTCATTTAGAGGAAGTAAAAGTCGTAACAAGGTTTCC	4	0	f508ecd89ec8d419d77d3491666e927620b52439	374847	99.2593	99.26	Tunicata	Oikopleura dioica	CABV01004439	GTCGCTACTACCGATTGAATGGTTCAGTGAGATAATCGGATAGGTAACTCGGTAAGCAGCAATGTTTACCAAGCATACATAGAAGACGATCAAACTCAGTCATTTAGAGGAAGTAAAAGTCGTAACAAGGTTTCC
DRR228648	4ae3a69ec8bf71d72e0026b535b6f71b85373cf1	GTCGCTACTACCGATTGAATGGTTCAGTGAGATAATCGGATAGGTAACTCGGTAAGCAGCAATGTTTACCAAGCATACATAGAAGACGATCAAACTCAGTCAGTTAGAGGAAGTAAAAGTCGTAACAAGGTTTCC	4	0	f508ecd89ec8d419d77d3491666e927620b52439	374847	99.2593	99.26	Tunicata	Oikopleura dioica	CABV01004439	GTCGCTACTACCGATTGAATGGTTCAGTGAGATAATCGGATAGGTAACTCGGTAAGCAGCAATGTTTACCAAGCATACATAGAAGACGATCAAACTCAGTCATTTAGAGGAAGTAAAAGTCGTAACAAGGTTTCC
DRR228648	57b4fbe5cbceea1c66bf9947e66cfc32423c0cd9	GTCGCTACTACCGATTGAATGGTTCAGTGAGATAATCGGATAGGTAACTCGGTAAGCAGCAATGTTTACCAAGCTTACATAGAAGACGATCAAACTCAGTCATTTAGAGGAAGTAAAAGTCGTAACAAGGTTTCC	4	0	f508ecd89ec8d419d77d3491666e927620b52439	374847	99.2593	99.26	Tunicata	Oikopleura dioica	CABV01004439	GTCGCTACTACCGATTGAATGGTTCAGTGAGATAATCGGATAGGTAACTCGGTAAGCAGCAATGTTTACCAAGCATACATAGAAGACGATCAAACTCAGTCATTTAGAGGAAGTAAAAGTCGTAACAAGGTTTCC
DRR228648	5bdd4a45f4f020c9688296551c95178f4dc410fb	GTCGCTACTACCGATCGAATGGTTCAGTGAGATAATCGGATAGGTAACTCGGTAAGCAGCAATGTTTACCAAGCATACATAGAAGACGATCAAACTCAGTCATTTAGAGGAAGTAAAAGTCGTAACAAGGTTTCC	4	0	f508ecd89ec8d419d77d3491666e927620b52439	374847	99.2593	99.26	Tunicata	Oikopleura dioica	CABV01004439	GTCGCTACTACCGATTGAATGGTTCAGTGAGATAATCGGATAGGTAACTCGGTAAGCAGCAATGTTTACCAAGCATACATAGAAGACGATCAAACTCAGTCATTTAGAGGAAGTAAAAGTCGTAACAAGGTTTCC
DRR228648	6c791fc9171b20bde02e04da244f39af039018f0	GTCGCTGCTACCGATTGAATGGTTCAGTGAGATAATCGGATAGGTAACTCGGTAAGCAGCAATGTTTACCAAGCATACATAGAAGACGATCAAACTCAGTCATTTAGAGGAAGTAAAAGTCGTAACAAGGTTTCC	4	0	f508ecd89ec8d419d77d3491666e927620b52439	374847	99.2593	99.26	Tunicata	Oikopleura dioica	CABV01004439	GTCGCTACTACCGATTGAATGGTTCAGTGAGATAATCGGATAGGTAACTCGGTAAGCAGCAATGTTTACCAAGCATACATAGAAGACGATCAAACTCAGTCATTTAGAGGAAGTAAAAGTCGTAACAAGGTTTCC
DRR228648	72831c3e0a6611afd32ad3ab67dc8ef0df731f71	GTCGCTACTACCGATTGCATGGTTCAGTGAGATAATCGGATAGGTAACTCGGTAAGCAGCAATGTTTACCAAGCATACATAGAAGACGATCAAACTCAGTCATTTAGAGGAAGTAAAAGTCGTAACAAGGTTTCC	4	0	f508ecd89ec8d419d77d3491666e927620b52439	374847	99.2593	99.26	Tunicata	Oikopleura dioica	CABV01004439	GTCGCTACTACCGATTGAATGGTTCAGTGAGATAATCGGATAGGTAACTCGGTAAGCAGCAATGTTTACCAAGCATACATAGAAGACGATCAAACTCAGTCATTTAGAGGAAGTAAAAGTCGTAACAAGGTTTCC
DRR228648	7bc35803954d8287b4ad41aaf6e55314ff84eb82	GTCGCTACTACCGATTGAATGGTTCAGTGAGATAATCGGATAGGTAACTCGGTAAGCAGCAATGGTTACCAAGCATACATAGAAGACGATCAAACTCAGTCATTTAGAGGAAGTAAAAGTCGTAACAAGGTTTCC	4	0	f508ecd89ec8d419d77d3491666e927620b52439	374847	99.2593	99.26	Tunicata	Oikopleura dioica	CABV01004439	GTCGCTACTACCGATTGAATGGTTCAGTGAGATAATCGGATAGGTAACTCGGTAAGCAGCAATGTTTACCAAGCATACATAGAAGACGATCAAACTCAGTCATTTAGAGGAAGTAAAAGTCGTAACAAGGTTTCC
DRR228648	80dee5817c15b2ac901e2e0eba82f405ba8decc0	GTCGCTACTACCGATTGAATGGTTCAGTGAGATAATCGGATAGGTAACTCGGTAAGCAGCAATGTTTACCAAGCATACATAGAAGACGATCAAACTCAGTCATTTAGAGGAAGTAAAAGTCATAACAAGGTTTCC	4	0	f508ecd89ec8d419d77d3491666e927620b52439	374847	99.2593	99.26	Tunicata	Oikopleura dioica	CABV01004439	GTCGCTACTACCGATTGAATGGTTCAGTGAGATAATCGGATAGGTAACTCGGTAAGCAGCAATGTTTACCAAGCATACATAGAAGACGATCAAACTCAGTCATTTAGAGGAAGTAAAAGTCGTAACAAGGTTTCC
DRR228648	821f7df683d7f9872fa30c7ff81ac1e838103601	GTTGCTACTACCGATTGAATGGTTCAGTGAGATAATCGGATAGGTAACTCGGTAAGCAGCAATGTTTACCAAGCATACATAGAAGACGATCAAACTCAGTCATTTAGAGGAAGTAAAAGTCGTAACAAGGTTTCC	4	0	f508ecd89ec8d419d77d3491666e927620b52439	374847	99.2593	99.26	Tunicata	Oikopleura dioica	CABV01004439	GTCGCTACTACCGATTGAATGGTTCAGTGAGATAATCGGATAGGTAACTCGGTAAGCAGCAATGTTTACCAAGCATACATAGAAGACGATCAAACTCAGTCATTTAGAGGAAGTAAAAGTCGTAACAAGGTTTCC
DRR228648	87191bed33c1b16e6f8bf9d801c481381ac9306e	GTCGCTACTACCGATTGAATGGTTCAGTGAGATAATCGGATAGGTAACTCTGTAAGCAGCAATGTTTACCAAGCATACATAGAAGACGATCAAACTCAGTCATTTAGAGGAAGTAAAAGTCGTAACAAGGTTTCC	4	0	f508ecd89ec8d419d77d3491666e927620b52439	374847	99.2593	99.26	Tunicata	Oikopleura dioica	CABV01004439	GTCGCTACTACCGATTGAATGGTTCAGTGAGATAATCGGATAGGTAACTCGGTAAGCAGCAATGTTTACCAAGCATACATAGAAGACGATCAAACTCAGTCATTTAGAGGAAGTAAAAGTCGTAACAAGGTTTCC
DRR228648	9b1154a6e29e583917856a1d7a74f366dba875a3	GTCGCTACTACCGATTGAATGGTTAAGTGAGATAATCGGATAGGTAACTCGGTAAGCAGCAATGTTTACCAAGCATACATAGAAGACGATCAAACTCAGTCATTTAGAGGAAGTAAAAGTCGTAACAAGGTTTCC	4	0	f508ecd89ec8d419d77d3491666e927620b52439	374847	99.2593	99.26	Tunicata	Oikopleura dioica	CABV01004439	GTCGCTACTACCGATTGAATGGTTCAGTGAGATAATCGGATAGGTAACTCGGTAAGCAGCAATGTTTACCAAGCATACATAGAAGACGATCAAACTCAGTCATTTAGAGGAAGTAAAAGTCGTAACAAGGTTTCC
DRR228648	9f0e37f56e19881b9c93253506ac96d7a5c9843e	GTCGCTACTACCGATTGAATGGTTCAGTTAGATAATCGGATAGGTAACTCGGTAAGCAGCAATGTTTACCAAGCATACATAGAAGACGATCAAACTCAGTCATTTAGAGGAAGTAAAAGTCGTAACAAGGTTTCC	4	0	f508ecd89ec8d419d77d3491666e927620b52439	374847	99.2593	99.26	Tunicata	Oikopleura dioica	CABV01004439	GTCGCTACTACCGATTGAATGGTTCAGTGAGATAATCGGATAGGTAACTCGGTAAGCAGCAATGTTTACCAAGCATACATAGAAGACGATCAAACTCAGTCATTTAGAGGAAGTAAAAGTCGTAACAAGGTTTCC
DRR228648	a10d8fc06beb13c8b3b55882f8805e9ea3e250ec	GTCGCTACTACCGATTGAATGGTTCAGTGAGATAATCGGATAGGTAACTCGGTAAGCAGCAATGTTTACCAAGCATACGTAGAAGACGATCAAACTCAGTCATTTAGAGGAAGTAAAAGTCGTAACAAGGTTTCC	4	0	f508ecd89ec8d419d77d3491666e927620b52439	374847	99.2593	99.26	Tunicata	Oikopleura dioica	CABV01004439	GTCGCTACTACCGATTGAATGGTTCAGTGAGATAATCGGATAGGTAACTCGGTAAGCAGCAATGTTTACCAAGCATACATAGAAGACGATCAAACTCAGTCATTTAGAGGAAGTAAAAGTCGTAACAAGGTTTCC
DRR228648	ad0643ecd7490ecf8e990ac4c18fc371582b094d	GTCGCTACTACCGATTGAATGGTTCAGTGAGATAATCGGGTAGGTAACTCGGTAAGCAGCAATGTTTACCAAGCATACATAGAAGACGATCAAACTCAGTCATTTAGAGGAAGTAAAAGTCGTAACAAGGTTTCC	4	0	f508ecd89ec8d419d77d3491666e927620b52439	374847	99.2593	99.26	Tunicata	Oikopleura dioica	CABV01004439	GTCGCTACTACCGATTGAATGGTTCAGTGAGATAATCGGATAGGTAACTCGGTAAGCAGCAATGTTTACCAAGCATACATAGAAGACGATCAAACTCAGTCATTTAGAGGAAGTAAAAGTCGTAACAAGGTTTCC
DRR228648	c422279a123fc6b8afb3deabbe3e1c25b8947299	GTCGCTACTACCGTTTGAATGGTTCAGTGAGATAATCGGATAGGTAACTCGGTAAGCAGCAATGTTTACCAAGCATACATAGAAGACGATCAAACTCAGTCATTTAGAGGAAGTAAAAGTCGTAACAAGGTTTCC	4	0	f508ecd89ec8d419d77d3491666e927620b52439	374847	99.2593	99.26	Tunicata	Oikopleura dioica	CABV01004439	GTCGCTACTACCGATTGAATGGTTCAGTGAGATAATCGGATAGGTAACTCGGTAAGCAGCAATGTTTACCAAGCATACATAGAAGACGATCAAACTCAGTCATTTAGAGGAAGTAAAAGTCGTAACAAGGTTTCC
DRR228648	c46a9076ae5d6c56add92732fedf523c3b370720	GTCGTTACTACCGATTGAATGGTTCAGTGAGATAATCGGATAGGTAACTCGGTAAGCAGCAATGTTTACCAAGCATACATAGAAGACGATCAAACTCAGTCATTTAGAGGAAGTAAAAGTCGTAACAAGGTTTCC	4	0	f508ecd89ec8d419d77d3491666e927620b52439	374847	99.2593	99.26	Tunicata	Oikopleura dioica	CABV01004439	GTCGCTACTACCGATTGAATGGTTCAGTGAGATAATCGGATAGGTAACTCGGTAAGCAGCAATGTTTACCAAGCATACATAGAAGACGATCAAACTCAGTCATTTAGAGGAAGTAAAAGTCGTAACAAGGTTTCC
DRR228648	cfc461310b1a19c7da6ff668681abada6f223cc3	GTCGCTACTACCGATTGAACGGTTCAGTGAGATAATCGGATAGGTAACTCGGTAAGCAGCAATGTTTACCAAGCATACATAGAAGACGATCAAACTCAGTCATTTAGAGGAAGTAAAAGTCGTAACAAGGTTTCC	4	0	f508ecd89ec8d419d77d3491666e927620b52439	374847	99.2593	99.26	Tunicata	Oikopleura dioica	CABV01004439	GTCGCTACTACCGATTGAATGGTTCAGTGAGATAATCGGATAGGTAACTCGGTAAGCAGCAATGTTTACCAAGCATACATAGAAGACGATCAAACTCAGTCATTTAGAGGAAGTAAAAGTCGTAACAAGGTTTCC
DRR228648	e1847ac22026818d57a1994ae589f90b98620154	GTCGCTACTACCGATTGAATGGTTCAGTGAGATAATCGGATAGGTAACTCGGTAAGCAGCAATGTTTACCAAGCATACATAGAAGACGATCAAACTCAGTCATTTAGAGGAAGTAAAAGTTGTAACAAGGTTTCC	4	0	f508ecd89ec8d419d77d3491666e927620b52439	374847	99.2593	99.26	Tunicata	Oikopleura dioica	CABV01004439	GTCGCTACTACCGATTGAATGGTTCAGTGAGATAATCGGATAGGTAACTCGGTAAGCAGCAATGTTTACCAAGCATACATAGAAGACGATCAAACTCAGTCATTTAGAGGAAGTAAAAGTCGTAACAAGGTTTCC
DRR228648	e3ebed98adb62f20a0d91c6e774dde1078d3a922	GTCGCTACTACCGATTGAATGGTTCAGTGAGATAATCGGATAGGTAACTCGGTAAGCAGCAATGTTTAGCAAGCATACATAGAAGACGATCAAACTCAGTCATTTAGAGGAAGTAAAAGTCGTAACAAGGTTTCC	4	0	f508ecd89ec8d419d77d3491666e927620b52439	374847	99.2593	99.26	Tunicata	Oikopleura dioica	CABV01004439	GTCGCTACTACCGATTGAATGGTTCAGTGAGATAATCGGATAGGTAACTCGGTAAGCAGCAATGTTTACCAAGCATACATAGAAGACGATCAAACTCAGTCATTTAGAGGAAGTAAAAGTCGTAACAAGGTTTCC
DRR228648	ec028a91b3c60a0a8a70681376b50475bc5bfd94	GTCGCTACTACCGATTGAATGGTTCAGTGAGATAATCGGATAGGTAACCCGGTAAGCAGCAATGTTTACCAAGCATACATAGAAGACGATCAAACTCAGTCATTTAGAGGAAGTAAAAGTCGTAACAAGGTTTCC	4	0	f508ecd89ec8d419d77d3491666e927620b52439	374847	99.2593	99.26	Tunicata	Oikopleura dioica	CABV01004439	GTCGCTACTACCGATTGAATGGTTCAGTGAGATAATCGGATAGGTAACTCGGTAAGCAGCAATGTTTACCAAGCATACATAGAAGACGATCAAACTCAGTCATTTAGAGGAAGTAAAAGTCGTAACAAGGTTTCC
DRR228648	fd49cd7ed45bafa3d6ca767b6dbec94ed92b7cb5	GTCGCTACTACCGATTGAATGGTCCAGTGAGATAATCGGATAGGTAACTCGGTAAGCAGCAATGTTTACCAAGCATACATAGAAGACGATCAAACTCAGTCATTTAGAGGAAGTAAAAGTCGTAACAAGGTTTCC	4	0	f508ecd89ec8d419d77d3491666e927620b52439	374847	99.2593	99.26	Tunicata	Oikopleura dioica	CABV01004439	GTCGCTACTACCGATTGAATGGTTCAGTGAGATAATCGGATAGGTAACTCGGTAAGCAGCAATGTTTACCAAGCATACATAGAAGACGATCAAACTCAGTCATTTAGAGGAAGTAAAAGTCGTAACAAGGTTTCC
DRR228648	ffcd60fe1591ccd6220c8396aa2b54e172fc04e5	GTCGCTACTACCGATTGAATGGTTCAGTGAGATAATCGGATAGGTAACACGGTAAGCAGCAATGTTTACCAAGCATACATAGAAGACGATCAAACTCAGTCATTTAGAGGAAGTAAAAGTCGTAACAAGGTTTCC	4	0	f508ecd89ec8d419d77d3491666e927620b52439	374847	99.2593	99.26	Tunicata	Oikopleura dioica	CABV01004439	GTCGCTACTACCGATTGAATGGTTCAGTGAGATAATCGGATAGGTAACTCGGTAAGCAGCAATGTTTACCAAGCATACATAGAAGACGATCAAACTCAGTCATTTAGAGGAAGTAAAAGTCGTAACAAGGTTTCC
DRR228648	219c586f5c9a81508c2a9734eccbb0bf263ece43	GTCGCTACTACCGATTGAATGGTTCAGTGAGATAATCGGATAGGTAACTCGGTAAGCAGCAATGTTTACCAAGCATACATAGAAGACGATCAAACTCAGTCATAGAGAGGAAGTAAAAGTCGTAACAAGGTTTCC	3	0	f508ecd89ec8d419d77d3491666e927620b52439	374847	98.5185	98.52	Tunicata	Oikopleura dioica	CABV01004439	GTCGCTACTACCGATTGAATGGTTCAGTGAGATAATCGGATAGGTAACTCGGTAAGCAGCAATGTTTACCAAGCATACATAGAAGACGATCAAACTCAGTCATTTAGAGGAAGTAAAAGTCGTAACAAGGTTTCC
DRR228648	021697821d157937addda8640c039ef235eed2f8	GTCGCTACTACCGATTGAATGGTTCAGTGAGATAATCGGATAGGTAACTCGGTAGCAGCAATGTTTACCAAGCATACATAGAAGACGATCAAACTCAGTCATTTAGAGGAAGTAAAAGTCGTAACAAGGTTTCC	3	0	f508ecd89ec8d419d77d3491666e927620b52439	374847	99.2593	99.26	Tunicata	Oikopleura dioica	CABV01004439	GTCGCTACTACCGATTGAATGGTTCAGTGAGATAATCGGATAGGTAACTCGGTAAGCAGCAATGTTTACCAAGCATACATAGAAGACGATCAAACTCAGTCATTTAGAGGAAGTAAAAGTCGTAACAAGGTTTCC
DRR228648	06ebcb366d9f6bbd2fe497542f9b5ae1592a528e	GTCGCTACTACCGATTGAATGGTTCAGTGAGATAATCGGATAGGTAACTCGGTAAGCAGCAATGTTTACCAAGCATACATTGAAGACGATCAAACTCAGTCATTTAGAGGAAGTAAAAGTCGTAACAAGGTTTCC	3	0	f508ecd89ec8d419d77d3491666e927620b52439	374847	99.2593	99.26	Tunicata	Oikopleura dioica	CABV01004439	GTCGCTACTACCGATTGAATGGTTCAGTGAGATAATCGGATAGGTAACTCGGTAAGCAGCAATGTTTACCAAGCATACATAGAAGACGATCAAACTCAGTCATTTAGAGGAAGTAAAAGTCGTAACAAGGTTTCC
DRR228648	07af260622a5ab2ba82edc145132b210fc0c2741	GTCGCTACTACCGATTGAATGGTTCAGTGAGATAATCGGACAGGTAACTCGGTAAGCAGCAATGTTTACCAAGCATACATAGAAGACGATCAAACTCAGTCATTTAGAGGAAGTAAAAGTCGTAACAAGGTTTCC	3	0	f508ecd89ec8d419d77d3491666e927620b52439	374847	99.2593	99.26	Tunicata	Oikopleura dioica	CABV01004439	GTCGCTACTACCGATTGAATGGTTCAGTGAGATAATCGGATAGGTAACTCGGTAAGCAGCAATGTTTACCAAGCATACATAGAAGACGATCAAACTCAGTCATTTAGAGGAAGTAAAAGTCGTAACAAGGTTTCC
DRR228648	0cb553827901ad0d0a0d7efd7c625ace8e4d32a0	GTCGCTACTACCGATTGAATGGTTCAGTCAGATAATCGGATAGGTAACTCGGTAAGCAGCAATGTTTACCAAGCATACATAGAAGACGATCAAACTCAGTCATTTAGAGGAAGTAAAAGTCGTAACAAGGTTTCC	3	0	f508ecd89ec8d419d77d3491666e927620b52439	374847	99.2593	99.26	Tunicata	Oikopleura dioica	CABV01004439	GTCGCTACTACCGATTGAATGGTTCAGTGAGATAATCGGATAGGTAACTCGGTAAGCAGCAATGTTTACCAAGCATACATAGAAGACGATCAAACTCAGTCATTTAGAGGAAGTAAAAGTCGTAACAAGGTTTCC
DRR228648	11787b38baa499588d991956d5c58ee8775c746d	GTCGCTACTACCGATTGAATGGTTCAGTGAGATAATCGGATAAGTAACTCGGTAAGCAGCAATGTTTACCAAGCATACATAGAAGACGATCAAACTCAGTCATTTAGAGGAAGTAAAAGTCGTAACAAGGTTTCC	3	0	f508ecd89ec8d419d77d3491666e927620b52439	374847	99.2593	99.26	Tunicata	Oikopleura dioica	CABV01004439	GTCGCTACTACCGATTGAATGGTTCAGTGAGATAATCGGATAGGTAACTCGGTAAGCAGCAATGTTTACCAAGCATACATAGAAGACGATCAAACTCAGTCATTTAGAGGAAGTAAAAGTCGTAACAAGGTTTCC
DRR228648	1624119d8120be619b852136030fd9257b3bf0ee	GTCGCTACTACCGATTGAATGGTTCAGTGAGATAATCGGATAGGTAACTCGGTAAGCAGCAATGTTTACCAAGCATACATAGAAGACGATCAAACTCAGTCATTTAGAGGAAGTAAAAGTCGTAACAAGGTGTCC	3	0	f508ecd89ec8d419d77d3491666e927620b52439	374847	99.2593	99.26	Tunicata	Oikopleura dioica	CABV01004439	GTCGCTACTACCGATTGAATGGTTCAGTGAGATAATCGGATAGGTAACTCGGTAAGCAGCAATGTTTACCAAGCATACATAGAAGACGATCAAACTCAGTCATTTAGAGGAAGTAAAAGTCGTAACAAGGTTTCC
DRR228648	21772655a3fc9a6100605db0a3f210ed0e678ca2	GTCGCTACTACCGATTGAATGGTTCAGTGAGATAATCGGATAGGTAACTCGGTAAGCAGCAATGTTTACCAAGCATACATAGAAGACGATCAAACTCAGCCATTTAGAGGAAGTAAAAGTCGTAACAAGGTTTCC	3	0	f508ecd89ec8d419d77d3491666e927620b52439	374847	99.2593	99.26	Tunicata	Oikopleura dioica	CABV01004439	GTCGCTACTACCGATTGAATGGTTCAGTGAGATAATCGGATAGGTAACTCGGTAAGCAGCAATGTTTACCAAGCATACATAGAAGACGATCAAACTCAGTCATTTAGAGGAAGTAAAAGTCGTAACAAGGTTTCC
DRR228648	2bd864a6930abe70a39e7cb3db7d5357fe9395ff	GTCGCTACTACCGATTGAATGGTTCAGTGAGATAATCGGATAGGTAACTCGGTAAGCAGCAATGTTTACCAAACATACATAGAAGACGATCAAACTCAGTCATTTAGAGGAAGTAAAAGTCGTAACAAGGTTTCC	3	0	f508ecd89ec8d419d77d3491666e927620b52439	374847	99.2593	99.26	Tunicata	Oikopleura dioica	CABV01004439	GTCGCTACTACCGATTGAATGGTTCAGTGAGATAATCGGATAGGTAACTCGGTAAGCAGCAATGTTTACCAAGCATACATAGAAGACGATCAAACTCAGTCATTTAGAGGAAGTAAAAGTCGTAACAAGGTTTCC
DRR228648	2d4ec6d23ca9e7d384c2f6065035b0acc3eacfe3	GTCGCTACTACCGAATGAATGGTTCAGTGAGATAATCGGATAGGTAACTCGGTAAGCAGCAATGTTTACCAAGCATACATAGAAGACGATCAAACTCAGTCATTTAGAGGAAGTAAAAGTCGTAACAAGGTTTCC	3	0	f508ecd89ec8d419d77d3491666e927620b52439	374847	99.2593	99.26	Tunicata	Oikopleura dioica	CABV01004439	GTCGCTACTACCGATTGAATGGTTCAGTGAGATAATCGGATAGGTAACTCGGTAAGCAGCAATGTTTACCAAGCATACATAGAAGACGATCAAACTCAGTCATTTAGAGGAAGTAAAAGTCGTAACAAGGTTTCC
DRR228648	30662e42b4f864ccecf0e220bdcdea3bdf0cc72a	GTCGCTACTACCGATTGAATGGTTCAGTGAGATAATCGGATAGGTAACTCGGTAAGCAGCAATGTTCACCAAGCATACATAGAAGACGATCAAACTCAGTCATTTAGAGGAAGTAAAAGTCGTAACAAGGTTTCC	3	0	f508ecd89ec8d419d77d3491666e927620b52439	374847	99.2593	99.26	Tunicata	Oikopleura dioica	CABV01004439	GTCGCTACTACCGATTGAATGGTTCAGTGAGATAATCGGATAGGTAACTCGGTAAGCAGCAATGTTTACCAAGCATACATAGAAGACGATCAAACTCAGTCATTTAGAGGAAGTAAAAGTCGTAACAAGGTTTCC
DRR228648	32a04bdd6ddf517815bc6b3608d6e8dc960df1ea	GTCGCTACTACCGATTGAATGGTTCAGTGAGATAATCGGATAGGAAACTCGGTAAGCAGCAATGTTTACCAAGCATACATAGAAGACGATCAAACTCAGTCATTTAGAGGAAGTAAAAGTCGTAACAAGGTTTCC	3	0	f508ecd89ec8d419d77d3491666e927620b52439	374847	99.2593	99.26	Tunicata	Oikopleura dioica	CABV01004439	GTCGCTACTACCGATTGAATGGTTCAGTGAGATAATCGGATAGGTAACTCGGTAAGCAGCAATGTTTACCAAGCATACATAGAAGACGATCAAACTCAGTCATTTAGAGGAAGTAAAAGTCGTAACAAGGTTTCC
DRR228648	348a52bf7e264b66ab5a9f344942d805f2acab96	GTCGCTACTACCGATTGAATGGTTCAGAGAGATAATCGGATAGGTAACTCGGTAAGCAGCAATGTTTACCAAGCATACATAGAAGACGATCAAACTCAGTCATTTAGAGGAAGTAAAAGTCGTAACAAGGTTTCC	3	0	f508ecd89ec8d419d77d3491666e927620b52439	374847	99.2593	99.26	Tunicata	Oikopleura dioica	CABV01004439	GTCGCTACTACCGATTGAATGGTTCAGTGAGATAATCGGATAGGTAACTCGGTAAGCAGCAATGTTTACCAAGCATACATAGAAGACGATCAAACTCAGTCATTTAGAGGAAGTAAAAGTCGTAACAAGGTTTCC
DRR228648	388bdddc114fd04ab35499bdb3e10105986ecf71	GTCGCTACTACCGATTGAATGGTTCAGTGAGATAATCGGATAGGTAACTCGGTAAGCAGCAATGTTTACCAAGCATACATAGAAGACGATCAAACTCAGTCATTTAGAGGAAGTAAAAGTAGTAACAAGGTTTCC	3	0	f508ecd89ec8d419d77d3491666e927620b52439	374847	99.2593	99.26	Tunicata	Oikopleura dioica	CABV01004439	GTCGCTACTACCGATTGAATGGTTCAGTGAGATAATCGGATAGGTAACTCGGTAAGCAGCAATGTTTACCAAGCATACATAGAAGACGATCAAACTCAGTCATTTAGAGGAAGTAAAAGTCGTAACAAGGTTTCC
DRR228648	3f09a3b6a9df918c75888416883483997665cfd4	GTCGCTACTACCGATTGAATAGTTCAGTGAGATAATCGGATAGGTAACTCGGTAAGCAGCAATGTTTACCAAGCATACATAGAAGACGATCAAACTCAGTCATTTAGAGGAAGTAAAAGTCGTAACAAGGTTTCC	3	0	f508ecd89ec8d419d77d3491666e927620b52439	374847	99.2593	99.26	Tunicata	Oikopleura dioica	CABV01004439	GTCGCTACTACCGATTGAATGGTTCAGTGAGATAATCGGATAGGTAACTCGGTAAGCAGCAATGTTTACCAAGCATACATAGAAGACGATCAAACTCAGTCATTTAGAGGAAGTAAAAGTCGTAACAAGGTTTCC
DRR228648	440303c5dbf7cab17fd78df62646b4ef8dfe216a	GTCGCTACTACCGATTGAATGGTTCAGTGAGACAATCGGATAGGTAACTCGGTAAGCAGCAATGTTTACCAAGCATACATAGAAGACGATCAAACTCAGTCATTTAGAGGAAGTAAAAGTCGTAACAAGGTTTCC	3	0	f508ecd89ec8d419d77d3491666e927620b52439	374847	99.2593	99.26	Tunicata	Oikopleura dioica	CABV01004439	GTCGCTACTACCGATTGAATGGTTCAGTGAGATAATCGGATAGGTAACTCGGTAAGCAGCAATGTTTACCAAGCATACATAGAAGACGATCAAACTCAGTCATTTAGAGGAAGTAAAAGTCGTAACAAGGTTTCC
DRR228648	46fbae0aa29f31a1c7709fde441c3fff15ca7448	GTCGCTACTACCGATTGAATGGTTCAGTGAGATAATCGGATAGGTAACTCGGTAAGCAGCAATGTTTACCAAGCATACATAGAAGACGATCAAACTCAGTCATTTATAGGAAGTAAAAGTCGTAACAAGGTTTCC	3	0	f508ecd89ec8d419d77d3491666e927620b52439	374847	99.2593	99.26	Tunicata	Oikopleura dioica	CABV01004439	GTCGCTACTACCGATTGAATGGTTCAGTGAGATAATCGGATAGGTAACTCGGTAAGCAGCAATGTTTACCAAGCATACATAGAAGACGATCAAACTCAGTCATTTAGAGGAAGTAAAAGTCGTAACAAGGTTTCC
DRR228648	4c7b9cb0644a899ab06c3674cb4683d6f8a86aa4	GTCGCTACTACCGATTGAATGGTTCAGTGAGATAATCGGATAGGTAACTCGGTAAGCAGCAATGCTTACCAAGCATACATAGAAGACGATCAAACTCAGTCATTTAGAGGAAGTAAAAGTCGTAACAAGGTTTCC	3	0	f508ecd89ec8d419d77d3491666e927620b52439	374847	99.2593	99.26	Tunicata	Oikopleura dioica	CABV01004439	GTCGCTACTACCGATTGAATGGTTCAGTGAGATAATCGGATAGGTAACTCGGTAAGCAGCAATGTTTACCAAGCATACATAGAAGACGATCAAACTCAGTCATTTAGAGGAAGTAAAAGTCGTAACAAGGTTTCC
DRR228648	4f5d020d265b74476d6b7f138734667ba86dcf3e	GTCGCTACTACCGATTGAATGGTTCAGTGAGATAATCGGATAGGTAACTCGGTAAGCAGCAATGTTTACCAAGCATACATAGAAGACGATCGAACTCAGTCATTTAGAGGAAGTAAAAGTCGTAACAAGGTTTCC	3	0	f508ecd89ec8d419d77d3491666e927620b52439	374847	99.2593	99.26	Tunicata	Oikopleura dioica	CABV01004439	GTCGCTACTACCGATTGAATGGTTCAGTGAGATAATCGGATAGGTAACTCGGTAAGCAGCAATGTTTACCAAGCATACATAGAAGACGATCAAACTCAGTCATTTAGAGGAAGTAAAAGTCGTAACAAGGTTTCC
DRR228648	51b8d3eac3b039d64c66a3bd7503178b4d17dfa7	GTCGCTACTACCGATTGAATGGTTCAGTGAGATAATCGGATAGGTAACTCGGTAAGCAGCAATGTTTACCAAGCATACATAGAAGACGATCAAACTCAGTCATTTAGAGGAAGTAAAAGTCGTAACAAGGTCTCC	3	0	f508ecd89ec8d419d77d3491666e927620b52439	374847	99.2593	99.26	Tunicata	Oikopleura dioica	CABV01004439	GTCGCTACTACCGATTGAATGGTTCAGTGAGATAATCGGATAGGTAACTCGGTAAGCAGCAATGTTTACCAAGCATACATAGAAGACGATCAAACTCAGTCATTTAGAGGAAGTAAAAGTCGTAACAAGGTTTCC
DRR228648	53c6acf11e377bcd4e88dfc993e9b281473faf68	GTCGCTACTACCGATTGAATGGTTCAGTGAGATAATCGGATAGCTAACTCGGTAAGCAGCAATGTTTACCAAGCATACATAGAAGACGATCAAACTCAGTCATTTAGAGGAAGTAAAAGTCGTAACAAGGTTTCC	3	0	f508ecd89ec8d419d77d3491666e927620b52439	374847	99.2593	99.26	Tunicata	Oikopleura dioica	CABV01004439	GTCGCTACTACCGATTGAATGGTTCAGTGAGATAATCGGATAGGTAACTCGGTAAGCAGCAATGTTTACCAAGCATACATAGAAGACGATCAAACTCAGTCATTTAGAGGAAGTAAAAGTCGTAACAAGGTTTCC
DRR228648	68aff43ff4b010606fd05fa4af64a368d5963808	GTCGCTACTACCGATTGAATGGTTCAGTGAGATAATCGGATAGGTAACTCGGTAAGCAGCAATGTTTACCAAGCATACATAGAAGACGATCAAACTCAGTCATTTAGAGGAAGTAAAAGTCGTAGCAAGGTTTCC	3	0	f508ecd89ec8d419d77d3491666e927620b52439	374847	99.2593	99.26	Tunicata	Oikopleura dioica	CABV01004439	GTCGCTACTACCGATTGAATGGTTCAGTGAGATAATCGGATAGGTAACTCGGTAAGCAGCAATGTTTACCAAGCATACATAGAAGACGATCAAACTCAGTCATTTAGAGGAAGTAAAAGTCGTAACAAGGTTTCC
DRR228648	7ef79f9d79981b5a62e5192b5860a6874d4773b4	GTCGCTACTACCGATTGAATGGTTCAGTGAGATAATCGGATAGGTAACTCGGTAAGCAGCAATGTTTACCAAGCATACATAGAAGACGATAAAACTCAGTCATTTAGAGGAAGTAAAAGTCGTAACAAGGTTTCC	3	0	f508ecd89ec8d419d77d3491666e927620b52439	374847	99.2593	99.26	Tunicata	Oikopleura dioica	CABV01004439	GTCGCTACTACCGATTGAATGGTTCAGTGAGATAATCGGATAGGTAACTCGGTAAGCAGCAATGTTTACCAAGCATACATAGAAGACGATCAAACTCAGTCATTTAGAGGAAGTAAAAGTCGTAACAAGGTTTCC
DRR228648	7fe8e205cae65cf88e31a06c593a8302922bd765	GTCGCTACTACCGATTGAATGGTTCAGTGAGATAATCGGATAGGTAACTCGGTAAGCAGCAATGTTTACCAAGCATACATAGAATACGATCAAACTCAGTCATTTAGAGGAAGTAAAAGTCGTAACAAGGTTTCC	3	0	f508ecd89ec8d419d77d3491666e927620b52439	374847	99.2593	99.26	Tunicata	Oikopleura dioica	CABV01004439	GTCGCTACTACCGATTGAATGGTTCAGTGAGATAATCGGATAGGTAACTCGGTAAGCAGCAATGTTTACCAAGCATACATAGAAGACGATCAAACTCAGTCATTTAGAGGAAGTAAAAGTCGTAACAAGGTTTCC
DRR228648	80d4b083933b7e892bc925e20f0cf197a478cffd	GTCGCTACTACCGATTGAATGGTTCAGTGAGATAATCGGATAGGTAACTCGGTAAGCAGCAATGTTTACCAAGCATACATAGAAGACGATCAAACTCAGTCATCTAGAGGAAGTAAAAGTCGTAACAAGGTTTCC	3	0	f508ecd89ec8d419d77d3491666e927620b52439	374847	99.2593	99.26	Tunicata	Oikopleura dioica	CABV01004439	GTCGCTACTACCGATTGAATGGTTCAGTGAGATAATCGGATAGGTAACTCGGTAAGCAGCAATGTTTACCAAGCATACATAGAAGACGATCAAACTCAGTCATTTAGAGGAAGTAAAAGTCGTAACAAGGTTTCC
DRR228648	84af2d5593d2d9b2ece37f96b04d40fe2e7c3aeb	GTCGCTACTACCGATTGAATGGTTCAGTGAGATAATCGGATAGGTAACTCGGTAAGCAGCAATGTTTACCAAGCATACATAGAAGACGATCAAACTCAGTCATATAGAGGAAGTAAAAGTCGTAACAAGGTTTCC	3	0	f508ecd89ec8d419d77d3491666e927620b52439	374847	99.2593	99.26	Tunicata	Oikopleura dioica	CABV01004439	GTCGCTACTACCGATTGAATGGTTCAGTGAGATAATCGGATAGGTAACTCGGTAAGCAGCAATGTTTACCAAGCATACATAGAAGACGATCAAACTCAGTCATTTAGAGGAAGTAAAAGTCGTAACAAGGTTTCC
DRR228648	8e190d90783e191c2fe922d513a814c990b32e0c	GTCGCTACTACCGATTGAATTGTTCAGTGAGATAATCGGATAGGTAACTCGGTAAGCAGCAATGTTTACCAAGCATACATAGAAGACGATCAAACTCAGTCATTTAGAGGAAGTAAAAGTCGTAACAAGGTTTCC	3	0	f508ecd89ec8d419d77d3491666e927620b52439	374847	99.2593	99.26	Tunicata	Oikopleura dioica	CABV01004439	GTCGCTACTACCGATTGAATGGTTCAGTGAGATAATCGGATAGGTAACTCGGTAAGCAGCAATGTTTACCAAGCATACATAGAAGACGATCAAACTCAGTCATTTAGAGGAAGTAAAAGTCGTAACAAGGTTTCC
DRR228648	9cb25a4eab584f9fc4f62d7926adf3e1711990cf	GTCGCTACTACCGATTGAATGGTTCAGTGGGATAATCGGATAGGTAACTCGGTAAGCAGCAATGTTTACCAAGCATACATAGAAGACGATCAAACTCAGTCATTTAGAGGAAGTAAAAGTCGTAACAAGGTTTCC	3	0	f508ecd89ec8d419d77d3491666e927620b52439	374847	99.2593	99.26	Tunicata	Oikopleura dioica	CABV01004439	GTCGCTACTACCGATTGAATGGTTCAGTGAGATAATCGGATAGGTAACTCGGTAAGCAGCAATGTTTACCAAGCATACATAGAAGACGATCAAACTCAGTCATTTAGAGGAAGTAAAAGTCGTAACAAGGTTTCC
DRR228648	a007918481d3eeb7338600d6cf9a2673e7c869ab	GTCGCTACTACCGATTGAATGGTTCAGTGAGATAATCGGATAGGTAACTCGGTAAGCAGCGATGTTTACCAAGCATACATAGAAGACGATCAAACTCAGTCATTTAGAGGAAGTAAAAGTCGTAACAAGGTTTCC	3	0	f508ecd89ec8d419d77d3491666e927620b52439	374847	99.2593	99.26	Tunicata	Oikopleura dioica	CABV01004439	GTCGCTACTACCGATTGAATGGTTCAGTGAGATAATCGGATAGGTAACTCGGTAAGCAGCAATGTTTACCAAGCATACATAGAAGACGATCAAACTCAGTCATTTAGAGGAAGTAAAAGTCGTAACAAGGTTTCC
DRR228648	a107547ee26915dbc3e5259a3a19fb811d44e96c	GTCGCTACTACCGATTAAATGGTTCAGTGAGATAATCGGATAGGTAACTCGGTAAGCAGCAATGTTTACCAAGCATACATAGAAGACGATCAAACTCAGTCATTTAGAGGAAGTAAAAGTCGTAACAAGGTTTCC	3	0	f508ecd89ec8d419d77d3491666e927620b52439	374847	99.2593	99.26	Tunicata	Oikopleura dioica	CABV01004439	GTCGCTACTACCGATTGAATGGTTCAGTGAGATAATCGGATAGGTAACTCGGTAAGCAGCAATGTTTACCAAGCATACATAGAAGACGATCAAACTCAGTCATTTAGAGGAAGTAAAAGTCGTAACAAGGTTTCC
DRR228648	a7ab998334b93938cc7764cf70bc5ba5d4ef4173	GTCGCTACTACCGATTGAATGGTTCAGTGAGATAATCGGATAGGTAACTCGGTAAGCAGCAATGTTTACCAAGCATACATAGAAGACGATCAAACTCAGTCATTTAGGGGAAGTAAAAGTCGTAACAAGGTTTCC	3	0	f508ecd89ec8d419d77d3491666e927620b52439	374847	99.2593	99.26	Tunicata	Oikopleura dioica	CABV01004439	GTCGCTACTACCGATTGAATGGTTCAGTGAGATAATCGGATAGGTAACTCGGTAAGCAGCAATGTTTACCAAGCATACATAGAAGACGATCAAACTCAGTCATTTAGAGGAAGTAAAAGTCGTAACAAGGTTTCC
DRR228648	aa3f6a716f0b88b1db6a44e6d97e7d164958586c	GTCGCTACTACCGATTGAATGGTTCAGTGAGATAATCGGATAGGTAACTCGGTAATCAGCAATGTTTACCAAGCATACATAGAAGACGATCAAACTCAGTCATTTAGAGGAAGTAAAAGTCGTAACAAGGTTTCC	3	0	f508ecd89ec8d419d77d3491666e927620b52439	374847	99.2593	99.26	Tunicata	Oikopleura dioica	CABV01004439	GTCGCTACTACCGATTGAATGGTTCAGTGAGATAATCGGATAGGTAACTCGGTAAGCAGCAATGTTTACCAAGCATACATAGAAGACGATCAAACTCAGTCATTTAGAGGAAGTAAAAGTCGTAACAAGGTTTCC
DRR228648	ab6d68d662355dcd6755c1b4c2aa4055914638b3	GTCGCTAATACCGATTGAATGGTTCAGTGAGATAATCGGATAGGTAACTCGGTAAGCAGCAATGTTTACCAAGCATACATAGAAGACGATCAAACTCAGTCATTTAGAGGAAGTAAAAGTCGTAACAAGGTTTCC	3	0	f508ecd89ec8d419d77d3491666e927620b52439	374847	99.2593	99.26	Tunicata	Oikopleura dioica	CABV01004439	GTCGCTACTACCGATTGAATGGTTCAGTGAGATAATCGGATAGGTAACTCGGTAAGCAGCAATGTTTACCAAGCATACATAGAAGACGATCAAACTCAGTCATTTAGAGGAAGTAAAAGTCGTAACAAGGTTTCC
DRR228648	ac08e47ed4bca25ebdb1be6b8145ebc99213faf9	GTCGCTACTACCGATTGAATGGTTCAGTGAGATAATCGGATAGGTAACTCGGTAAGCAGCAATGTTTACCGAGCATACATAGAAGACGATCAAACTCAGTCATTTAGAGGAAGTAAAAGTCGTAACAAGGTTTCC	3	0	f508ecd89ec8d419d77d3491666e927620b52439	374847	99.2593	99.26	Tunicata	Oikopleura dioica	CABV01004439	GTCGCTACTACCGATTGAATGGTTCAGTGAGATAATCGGATAGGTAACTCGGTAAGCAGCAATGTTTACCAAGCATACATAGAAGACGATCAAACTCAGTCATTTAGAGGAAGTAAAAGTCGTAACAAGGTTTCC
DRR228648	aeaec4348a0f88a675527cff0adf3ecee7af8c7e	GTCGCTACTACCGATTGAATGGTTCAGTGAGATAATCGGATAGGTAACTCGGTAAGCGGCAATGTTTACCAAGCATACATAGAAGACGATCAAACTCAGTCATTTAGAGGAAGTAAAAGTCGTAACAAGGTTTCC	3	0	f508ecd89ec8d419d77d3491666e927620b52439	374847	99.2593	99.26	Tunicata	Oikopleura dioica	CABV01004439	GTCGCTACTACCGATTGAATGGTTCAGTGAGATAATCGGATAGGTAACTCGGTAAGCAGCAATGTTTACCAAGCATACATAGAAGACGATCAAACTCAGTCATTTAGAGGAAGTAAAAGTCGTAACAAGGTTTCC
DRR228648	aec8db8151baf9e646fba0dd3c74db60b74ad279	GTCGCTACTACCGATTGAATGGTTCAGTGAGATAATCGGATAGGTAACTCGGTAAGCAGCAATGTTTACCAAGCATACATAGAAGACGATCAAACTCAGTCATTTAGAGGAAGTAAAAGCCGTAACAAGGTTTCC	3	0	f508ecd89ec8d419d77d3491666e927620b52439	374847	99.2593	99.26	Tunicata	Oikopleura dioica	CABV01004439	GTCGCTACTACCGATTGAATGGTTCAGTGAGATAATCGGATAGGTAACTCGGTAAGCAGCAATGTTTACCAAGCATACATAGAAGACGATCAAACTCAGTCATTTAGAGGAAGTAAAAGTCGTAACAAGGTTTCC
DRR228648	b054344ae785323670f1b62fe278915ded4f7b28	GTCGCTACTACCGATTGAATGGTTCAGTGAGATAATCGGATAGGTAACTCGGTAAGCAGCAATGTTTACCAAGCATACATAGAAGACGATCAAACTCAGTCATTTAGAGGTAGTAAAAGTCGTAACAAGGTTTCC	3	0	f508ecd89ec8d419d77d3491666e927620b52439	374847	99.2593	99.26	Tunicata	Oikopleura dioica	CABV01004439	GTCGCTACTACCGATTGAATGGTTCAGTGAGATAATCGGATAGGTAACTCGGTAAGCAGCAATGTTTACCAAGCATACATAGAAGACGATCAAACTCAGTCATTTAGAGGAAGTAAAAGTCGTAACAAGGTTTCC
DRR228648	b58dd1792e7b6eec89c28b19e9a8a814db3a1e16	GTCGCTACTACCGATTGAATGGTTCAGTGAGATAATCGGATAGGTAACTCGGTAAGCAGCAATGTTTACCAAGCATACATAGAAGACGATCAAACTCAGTCATTTAGAGGAAGTAAAAGTCGTAACAAGGATTCC	3	0	f508ecd89ec8d419d77d3491666e927620b52439	374847	99.2593	99.26	Tunicata	Oikopleura dioica	CABV01004439	GTCGCTACTACCGATTGAATGGTTCAGTGAGATAATCGGATAGGTAACTCGGTAAGCAGCAATGTTTACCAAGCATACATAGAAGACGATCAAACTCAGTCATTTAGAGGAAGTAAAAGTCGTAACAAGGTTTCC
DRR228648	b936f975750335ecbaa3e8304787c9184ef94db8	GTCGCTACTACCGATTGAATGGTTCAGTGAGATAATCGGATAGGTAACTCGGTAAGCAGCAATGTTTGCCAAGCATACATAGAAGACGATCAAACTCAGTCATTTAGAGGAAGTAAAAGTCGTAACAAGGTTTCC	3	0	f508ecd89ec8d419d77d3491666e927620b52439	374847	99.2593	99.26	Tunicata	Oikopleura dioica	CABV01004439	GTCGCTACTACCGATTGAATGGTTCAGTGAGATAATCGGATAGGTAACTCGGTAAGCAGCAATGTTTACCAAGCATACATAGAAGACGATCAAACTCAGTCATTTAGAGGAAGTAAAAGTCGTAACAAGGTTTCC
DRR228648	bbc9f00887b658608bd2b67f193dba2bfd6fe909	GTCGCTACTACCGATTGAATGGTTCAGTGAGATAATCGGATAGGTAACTCGGTAAGCAGCAAAGTTTACCAAGCATACATAGAAGACGATCAAACTCAGTCATTTAGAGGAAGTAAAAGTCGTAACAAGGTTTCC	3	0	f508ecd89ec8d419d77d3491666e927620b52439	374847	99.2593	99.26	Tunicata	Oikopleura dioica	CABV01004439	GTCGCTACTACCGATTGAATGGTTCAGTGAGATAATCGGATAGGTAACTCGGTAAGCAGCAATGTTTACCAAGCATACATAGAAGACGATCAAACTCAGTCATTTAGAGGAAGTAAAAGTCGTAACAAGGTTTCC
DRR228648	c008db163114126394e7535303110c7804d75738	GTCGCTACTACCGATTGAATGGTTCAGTGAGATAATCGGATAGGTAACTCGGTAAGCAGCAATGTTTACCAAGCATACATAGAAGACGATCAAACTCAGTCATTTAGAGGAAGTAAAAGTCGTAACAAGATTTCC	3	0	f508ecd89ec8d419d77d3491666e927620b52439	374847	99.2593	99.26	Tunicata	Oikopleura dioica	CABV01004439	GTCGCTACTACCGATTGAATGGTTCAGTGAGATAATCGGATAGGTAACTCGGTAAGCAGCAATGTTTACCAAGCATACATAGAAGACGATCAAACTCAGTCATTTAGAGGAAGTAAAAGTCGTAACAAGGTTTCC
DRR228648	c138deb75e21e0ab9389ee081b06162747c39e39	GTCGCTACTACCGATTGAATGGTTCAGTGAGATAATCGGATAGGTAACTCGGTAAGCAGCAATGTTTACCAAGCATACATAGACGACGATCAAACTCAGTCATTTAGAGGAAGTAAAAGTCGTAACAAGGTTTCC	3	0	f508ecd89ec8d419d77d3491666e927620b52439	374847	99.2593	99.26	Tunicata	Oikopleura dioica	CABV01004439	GTCGCTACTACCGATTGAATGGTTCAGTGAGATAATCGGATAGGTAACTCGGTAAGCAGCAATGTTTACCAAGCATACATAGAAGACGATCAAACTCAGTCATTTAGAGGAAGTAAAAGTCGTAACAAGGTTTCC
DRR228648	c3701061b20398406ac32952fde4e138f1ed0aa4	GTCGCTACTACCGATTGAATGGTTCAGTGAGATAATCGGATAGGTAACTCGGTAAGCAGCAATGTTTACCAAGCATACATAGAAGACGATCAAACTCAGTCATTTAGAAGAAGTAAAAGTCGTAACAAGGTTTCC	3	0	f508ecd89ec8d419d77d3491666e927620b52439	374847	99.2593	99.26	Tunicata	Oikopleura dioica	CABV01004439	GTCGCTACTACCGATTGAATGGTTCAGTGAGATAATCGGATAGGTAACTCGGTAAGCAGCAATGTTTACCAAGCATACATAGAAGACGATCAAACTCAGTCATTTAGAGGAAGTAAAAGTCGTAACAAGGTTTCC
DRR228648	c783e37044269d36f61df5c08e4b1497a2a96f9c	GTCGCTACTACCGATTGAATGGTTCAGTGAGATAATCGGATAGGTAACTCGGTAAGCAGCAATGTTTACCAAGCATACATAGAAGACGATCAAACTCAGTCATGTAGAGGAAGTAAAAGTCGTAACAAGGTTTCC	3	0	f508ecd89ec8d419d77d3491666e927620b52439	374847	99.2593	99.26	Tunicata	Oikopleura dioica	CABV01004439	GTCGCTACTACCGATTGAATGGTTCAGTGAGATAATCGGATAGGTAACTCGGTAAGCAGCAATGTTTACCAAGCATACATAGAAGACGATCAAACTCAGTCATTTAGAGGAAGTAAAAGTCGTAACAAGGTTTCC
DRR228648	cf35e1cf005b80c8171f1ddeeae82ed76c15774b	GTCGCTACTACCGATTGAATGGTTCAGTGAGATAATCGGATAGGTAACTCGGTAAGCAGCAATGTTTACTAAGCATACATAGAAGACGATCAAACTCAGTCATTTAGAGGAAGTAAAAGTCGTAACAAGGTTTCC	3	0	f508ecd89ec8d419d77d3491666e927620b52439	374847	99.2593	99.26	Tunicata	Oikopleura dioica	CABV01004439	GTCGCTACTACCGATTGAATGGTTCAGTGAGATAATCGGATAGGTAACTCGGTAAGCAGCAATGTTTACCAAGCATACATAGAAGACGATCAAACTCAGTCATTTAGAGGAAGTAAAAGTCGTAACAAGGTTTCC
DRR228648	d0764491974311466287247464666035de091d25	GTCGCTACTACCGATTGAATGATTCAGTGAGATAATCGGATAGGTAACTCGGTAAGCAGCAATGTTTACCAAGCATACATAGAAGACGATCAAACTCAGTCATTTAGAGGAAGTAAAAGTCGTAACAAGGTTTCC	3	0	f508ecd89ec8d419d77d3491666e927620b52439	374847	99.2593	99.26	Tunicata	Oikopleura dioica	CABV01004439	GTCGCTACTACCGATTGAATGGTTCAGTGAGATAATCGGATAGGTAACTCGGTAAGCAGCAATGTTTACCAAGCATACATAGAAGACGATCAAACTCAGTCATTTAGAGGAAGTAAAAGTCGTAACAAGGTTTCC
DRR228648	d170b873316f029905d83d46d2f9b170592b5c43	GTCGCTACTACCGATTGAATGGTTCAGTGAGATAATCGGATAGGTAACTCGGTAAGCAGCAATGTTTACCAAGCATACATAGAAGACGATCAAACTCAGTCATTTAGAGGAAGTAAAAGTCGTAACAAGGGTTCC	3	0	f508ecd89ec8d419d77d3491666e927620b52439	374847	99.2593	99.26	Tunicata	Oikopleura dioica	CABV01004439	GTCGCTACTACCGATTGAATGGTTCAGTGAGATAATCGGATAGGTAACTCGGTAAGCAGCAATGTTTACCAAGCATACATAGAAGACGATCAAACTCAGTCATTTAGAGGAAGTAAAAGTCGTAACAAGGTTTCC
DRR228648	d54291ccaac13fdb5e5dc4d5af176745fee26762	GTCGCTACTACCGATTGAATGGTTCAGTGAGATAATCGGATAGGTAACTCGGTAAGAAGCAATGTTTACCAAGCATACATAGAAGACGATCAAACTCAGTCATTTAGAGGAAGTAAAAGTCGTAACAAGGTTTCC	3	0	f508ecd89ec8d419d77d3491666e927620b52439	374847	99.2593	99.26	Tunicata	Oikopleura dioica	CABV01004439	GTCGCTACTACCGATTGAATGGTTCAGTGAGATAATCGGATAGGTAACTCGGTAAGCAGCAATGTTTACCAAGCATACATAGAAGACGATCAAACTCAGTCATTTAGAGGAAGTAAAAGTCGTAACAAGGTTTCC
DRR228648	d736664e2e9030c9dcd28d981224671343ac1269	GTCGCTACTACCGATTGAATGGTTCAGTGAGATAATCGGATAGGTAACTCGGTAAGCAGCAAGGTTTACCAAGCATACATAGAAGACGATCAAACTCAGTCATTTAGAGGAAGTAAAAGTCGTAACAAGGTTTCC	3	0	f508ecd89ec8d419d77d3491666e927620b52439	374847	99.2593	99.26	Tunicata	Oikopleura dioica	CABV01004439	GTCGCTACTACCGATTGAATGGTTCAGTGAGATAATCGGATAGGTAACTCGGTAAGCAGCAATGTTTACCAAGCATACATAGAAGACGATCAAACTCAGTCATTTAGAGGAAGTAAAAGTCGTAACAAGGTTTCC
DRR228648	da2e6253e6aa069bb81b0e66527622be3644a17a	GTCGCTACTACCGATTGAATGGTTCAGTGAGATAATCGGATAGGTAACTCGGTAAGCAGCAATGTTTACCAAGCATACATAGAAGACGATCAAACTCAGTCATTTAGAGGAAGGAAAAGTCGTAACAAGGTTTCC	3	0	f508ecd89ec8d419d77d3491666e927620b52439	374847	99.2593	99.26	Tunicata	Oikopleura dioica	CABV01004439	GTCGCTACTACCGATTGAATGGTTCAGTGAGATAATCGGATAGGTAACTCGGTAAGCAGCAATGTTTACCAAGCATACATAGAAGACGATCAAACTCAGTCATTTAGAGGAAGTAAAAGTCGTAACAAGGTTTCC
DRR228648	dbfdb85ee2ebae4f61a901b5c20e488baf390241	GTCGCTACTACCGATTGAATGGTTCAGTGAGATAATCGGATAGGTAACTCGGTAAGCAGCAATGTTTACCAAGCATACATAGAAGATGATCAAACTCAGTCATTTAGAGGAAGTAAAAGTCGTAACAAGGTTTCC	3	0	f508ecd89ec8d419d77d3491666e927620b52439	374847	99.2593	99.26	Tunicata	Oikopleura dioica	CABV01004439	GTCGCTACTACCGATTGAATGGTTCAGTGAGATAATCGGATAGGTAACTCGGTAAGCAGCAATGTTTACCAAGCATACATAGAAGACGATCAAACTCAGTCATTTAGAGGAAGTAAAAGTCGTAACAAGGTTTCC
DRR228648	de998a2bc43f94100bc39ada7418a6682e33df9c	GTCGCTACTACCGATTGAAAGGTTCAGTGAGATAATCGGATAGGTAACTCGGTAAGCAGCAATGTTTACCAAGCATACATAGAAGACGATCAAACTCAGTCATTTAGAGGAAGTAAAAGTCGTAACAAGGTTTCC	3	0	f508ecd89ec8d419d77d3491666e927620b52439	374847	99.2593	99.26	Tunicata	Oikopleura dioica	CABV01004439	GTCGCTACTACCGATTGAATGGTTCAGTGAGATAATCGGATAGGTAACTCGGTAAGCAGCAATGTTTACCAAGCATACATAGAAGACGATCAAACTCAGTCATTTAGAGGAAGTAAAAGTCGTAACAAGGTTTCC
DRR228648	e01488154f2320b9f66c97a0ef64cea46ba978c4	GTCGCTACTACCGATTGAATGGTTCAGTGAGATAATCGGATAGGTAACTCGGTAAGCAGGAATGTTTACCAAGCATACATAGAAGACGATCAAACTCAGTCATTTAGAGGAAGTAAAAGTCGTAACAAGGTTTCC	3	0	f508ecd89ec8d419d77d3491666e927620b52439	374847	99.2593	99.26	Tunicata	Oikopleura dioica	CABV01004439	GTCGCTACTACCGATTGAATGGTTCAGTGAGATAATCGGATAGGTAACTCGGTAAGCAGCAATGTTTACCAAGCATACATAGAAGACGATCAAACTCAGTCATTTAGAGGAAGTAAAAGTCGTAACAAGGTTTCC
DRR228648	e4ce4cc97c86e26835a2e26948d0bfab4f71ae6c	GTCGCTACTACCGATTGAATGGTTCAGTGAGATAATCGGATAGGTAACTCGGTAAGCAGCAATGTTTACCAAGCATACATAGAAGACGATCAAATTCAGTCATTTAGAGGAAGTAAAAGTCGTAACAAGGTTTCC	3	0	f508ecd89ec8d419d77d3491666e927620b52439	374847	99.2593	99.26	Tunicata	Oikopleura dioica	CABV01004439	GTCGCTACTACCGATTGAATGGTTCAGTGAGATAATCGGATAGGTAACTCGGTAAGCAGCAATGTTTACCAAGCATACATAGAAGACGATCAAACTCAGTCATTTAGAGGAAGTAAAAGTCGTAACAAGGTTTCC
DRR228648	e67d98622fa93d826b1d0ffac2118356e15d6449	GTCGCTACTACCGATTGAATGGTTCAGTGAGATAATCGGATAGGTAACTCGGTAAGCAGCAATGTTTACCAAGCATACATAGAAGCCGATCAAACTCAGTCATTTAGAGGAAGTAAAAGTCGTAACAAGGTTTCC	3	0	f508ecd89ec8d419d77d3491666e927620b52439	374847	99.2593	99.26	Tunicata	Oikopleura dioica	CABV01004439	GTCGCTACTACCGATTGAATGGTTCAGTGAGATAATCGGATAGGTAACTCGGTAAGCAGCAATGTTTACCAAGCATACATAGAAGACGATCAAACTCAGTCATTTAGAGGAAGTAAAAGTCGTAACAAGGTTTCC
DRR228648	ea63a550ef6cbb8138febde91d77c1547e15f952	GTCGCTACTACCGATTGAATGGTTCAGTGAGATAATCGGATAGGTAACTCGGTAAGCAGCAATGTTTACCAAGCATACATAGAAGACGATCAAACTCAATCATTTAGAGGAAGTAAAAGTCGTAACAAGGTTTCC	3	0	f508ecd89ec8d419d77d3491666e927620b52439	374847	99.2593	99.26	Tunicata	Oikopleura dioica	CABV01004439	GTCGCTACTACCGATTGAATGGTTCAGTGAGATAATCGGATAGGTAACTCGGTAAGCAGCAATGTTTACCAAGCATACATAGAAGACGATCAAACTCAGTCATTTAGAGGAAGTAAAAGTCGTAACAAGGTTTCC
DRR228648	f159a8be6dcd90ec5d2dc7f5217e803ca22c43d3	GTCGCTACTACCGATTGAATGGTTCAGTGAGATAATCGGATAGGTAACTCGGTAAGCAGCAATGTTTACCAAGCATACATAGAAAACGATCAAACTCAGTCATTTAGAGGAAGTAAAAGTCGTAACAAGGTTTCC	3	0	f508ecd89ec8d419d77d3491666e927620b52439	374847	99.2593	99.26	Tunicata	Oikopleura dioica	CABV01004439	GTCGCTACTACCGATTGAATGGTTCAGTGAGATAATCGGATAGGTAACTCGGTAAGCAGCAATGTTTACCAAGCATACATAGAAGACGATCAAACTCAGTCATTTAGAGGAAGTAAAAGTCGTAACAAGGTTTCC
DRR228648	fd4cd282e0e973bbd3eef55b0d081ee7e08d1e47	GTCGCTACTACCGATTGAATGGTTCAGTGAGATAATCGGATAGGTAACTCGGTAGGCAGCAATGTTTACCAAGCATACATAGAAGACGATCAAACTCAGTCATTTAGAGGAAGTAAAAGTCGTAACAAGGTTTCC	3	0	f508ecd89ec8d419d77d3491666e927620b52439	374847	99.2593	99.26	Tunicata	Oikopleura dioica	CABV01004439	GTCGCTACTACCGATTGAATGGTTCAGTGAGATAATCGGATAGGTAACTCGGTAAGCAGCAATGTTTACCAAGCATACATAGAAGACGATCAAACTCAGTCATTTAGAGGAAGTAAAAGTCGTAACAAGGTTTCC
DRR228648	665c6f4d9bf5954559f9af777ae1f8be8a4586c7	GTCGCTACTACCGATTGAATGGTTCAGTGAGATAATCGGATAGGTAACTCGGTGCAGCAATGTTTACCAAGCATACATAGAAGACGATCAAACTCAGTCATTTAGAGGAAGTAAAAGTCGTAACAAGGTTTCC	2	0	f508ecd89ec8d419d77d3491666e927620b52439	374847	98.5185	98.52	Tunicata	Oikopleura dioica	CABV01004439	GTCGCTACTACCGATTGAATGGTTCAGTGAGATAATCGGATAGGTAACTCGGTAAGCAGCAATGTTTACCAAGCATACATAGAAGACGATCAAACTCAGTCATTTAGAGGAAGTAAAAGTCGTAACAAGGTTTCC
DRR228648	098dd1bb501abc7007628113df1ed47e12d91e6a	GTCGCTACTACCGATTGAATGGTTCAGTGAGATAATCGGATAGGTAACTCGGTAAGCAGCAATGTTTACCAAGCATACATAGAAGACGATCAAACCCAGTCATTTAGAGGAAGTAAAAGTCGTAACAAGGTTTCC	2	0	f508ecd89ec8d419d77d3491666e927620b52439	374847	99.2593	99.26	Tunicata	Oikopleura dioica	CABV01004439	GTCGCTACTACCGATTGAATGGTTCAGTGAGATAATCGGATAGGTAACTCGGTAAGCAGCAATGTTTACCAAGCATACATAGAAGACGATCAAACTCAGTCATTTAGAGGAAGTAAAAGTCGTAACAAGGTTTCC
DRR228648	09f37d69b4f24b73ccea1872dda3b185a15347b3	GTCGCTACTACCGATTGAATGGTTCAGTGAGATAATCGGATAGGTAACTCGGTAAGCAGCAATGTTTACCAAGTATACATAGAAGACGATCAAACTCAGTCATTTAGAGGAAGTAAAAGTCGTAACAAGGTTTCC	2	0	f508ecd89ec8d419d77d3491666e927620b52439	374847	99.2593	99.26	Tunicata	Oikopleura dioica	CABV01004439	GTCGCTACTACCGATTGAATGGTTCAGTGAGATAATCGGATAGGTAACTCGGTAAGCAGCAATGTTTACCAAGCATACATAGAAGACGATCAAACTCAGTCATTTAGAGGAAGTAAAAGTCGTAACAAGGTTTCC
DRR228648	0d22867633e174f2d4a8051258be36bdc7fef841	GTCGCTACTACCGATTGAATGGTTCAGTGAGATAATCGGATAGGTAACTCGGTAAGCAGCAATGTTTACCAAGCATACATAGAAGACGATCAAACTCAGTCATTTAGAGGAAGTAAAAGTCGTTACAAGGTTTCC	2	0	f508ecd89ec8d419d77d3491666e927620b52439	374847	99.2593	99.26	Tunicata	Oikopleura dioica	CABV01004439	GTCGCTACTACCGATTGAATGGTTCAGTGAGATAATCGGATAGGTAACTCGGTAAGCAGCAATGTTTACCAAGCATACATAGAAGACGATCAAACTCAGTCATTTAGAGGAAGTAAAAGTCGTAACAAGGTTTCC
DRR228648	1634c410ae2dc2e921da0773cf7f2985b90f74ad	GTCGCTACTACCGATTGAATGGTTCAGTGAGATAATCGGATAGGTAACTCGGTAAGCATCAATGTTTACCAAGCATACATAGAAGACGATCAAACTCAGTCATTTAGAGGAAGTAAAAGTCGTAACAAGGTTTCC	2	0	f508ecd89ec8d419d77d3491666e927620b52439	374847	99.2593	99.26	Tunicata	Oikopleura dioica	CABV01004439	GTCGCTACTACCGATTGAATGGTTCAGTGAGATAATCGGATAGGTAACTCGGTAAGCAGCAATGTTTACCAAGCATACATAGAAGACGATCAAACTCAGTCATTTAGAGGAAGTAAAAGTCGTAACAAGGTTTCC
DRR228648	167489c16e6dfcbc34c06ee2134f3682bfaf88bb	GTCGCTACTACCGATTGAATGGTTCAGTGAGATAATCGGATAGGTAACTCGGTAAGCAGCAATGTTTAACAAGCATACATAGAAGACGATCAAACTCAGTCATTTAGAGGAAGTAAAAGTCGTAACAAGGTTTCC	2	0	f508ecd89ec8d419d77d3491666e927620b52439	374847	99.2593	99.26	Tunicata	Oikopleura dioica	CABV01004439	GTCGCTACTACCGATTGAATGGTTCAGTGAGATAATCGGATAGGTAACTCGGTAAGCAGCAATGTTTACCAAGCATACATAGAAGACGATCAAACTCAGTCATTTAGAGGAAGTAAAAGTCGTAACAAGGTTTCC
DRR228648	1a39eb2c4d1ddeb908b1242c532155ce57680d5d	GTCGCTACTACCGATTGAATGGTTCAGTGAGATAATCGGATAGGTAACTCGGTAAGCAGCATTGTTTACCAAGCATACATAGAAGACGATCAAACTCAGTCATTTAGAGGAAGTAAAAGTCGTAACAAGGTTTCC	2	0	f508ecd89ec8d419d77d3491666e927620b52439	374847	99.2593	99.26	Tunicata	Oikopleura dioica	CABV01004439	GTCGCTACTACCGATTGAATGGTTCAGTGAGATAATCGGATAGGTAACTCGGTAAGCAGCAATGTTTACCAAGCATACATAGAAGACGATCAAACTCAGTCATTTAGAGGAAGTAAAAGTCGTAACAAGGTTTCC
DRR228648	1d86cca21059ac46058d8ab1984faf82c186f7ac	GTCGCTACTACCGATTGAATGGTTCAGTGAGATAATCGGATAGGTAACTCGGTAAGCAGAAATGTTTACCAAGCATACATAGAAGACGATCAAACTCAGTCATTTAGAGGAAGTAAAAGTCGTAACAAGGTTTCC	2	0	f508ecd89ec8d419d77d3491666e927620b52439	374847	99.2593	99.26	Tunicata	Oikopleura dioica	CABV01004439	GTCGCTACTACCGATTGAATGGTTCAGTGAGATAATCGGATAGGTAACTCGGTAAGCAGCAATGTTTACCAAGCATACATAGAAGACGATCAAACTCAGTCATTTAGAGGAAGTAAAAGTCGTAACAAGGTTTCC
DRR228648	203610948d944385a4fe7feec6a62b96818daa71	GTCGATACTACCGATTGAATGGTTCAGTGAGATAATCGGATAGGTAACTCGGTAAGCAGCAATGTTTACCAAGCATACATAGAAGACGATCAAACTCAGTCATTTAGAGGAAGTAAAAGTCGTAACAAGGTTTCC	2	0	f508ecd89ec8d419d77d3491666e927620b52439	374847	99.2593	99.26	Tunicata	Oikopleura dioica	CABV01004439	GTCGCTACTACCGATTGAATGGTTCAGTGAGATAATCGGATAGGTAACTCGGTAAGCAGCAATGTTTACCAAGCATACATAGAAGACGATCAAACTCAGTCATTTAGAGGAAGTAAAAGTCGTAACAAGGTTTCC
DRR228648	243203073271e6e6e02e5abe65aa131c55930f13	GTCGCTACTACCGATTGAATGGTTCAGTGAGATAATCGGATAGGTAACTCGGTAAGCAGCAATGTTTACCAGGCATACATAGAAGACGATCAAACTCAGTCATTTAGAGGAAGTAAAAGTCGTAACAAGGTTTCC	2	0	f508ecd89ec8d419d77d3491666e927620b52439	374847	99.2593	99.26	Tunicata	Oikopleura dioica	CABV01004439	GTCGCTACTACCGATTGAATGGTTCAGTGAGATAATCGGATAGGTAACTCGGTAAGCAGCAATGTTTACCAAGCATACATAGAAGACGATCAAACTCAGTCATTTAGAGGAAGTAAAAGTCGTAACAAGGTTTCC
DRR228648	257f6acbd2a1ee28db6403db178df39ee511dbed	GTCGCTACTACCGATTGAATGGTTCAGTGAGATAATCGGATAGGTAACTCGGTAAGCAGCAATGTTTACCAAGCATACATAGAAGACGATCAAACTCAGTCATTTAGAGGAAGTAAAAGTCGTCACAAGGTTTCC	2	0	f508ecd89ec8d419d77d3491666e927620b52439	374847	99.2593	99.26	Tunicata	Oikopleura dioica	CABV01004439	GTCGCTACTACCGATTGAATGGTTCAGTGAGATAATCGGATAGGTAACTCGGTAAGCAGCAATGTTTACCAAGCATACATAGAAGACGATCAAACTCAGTCATTTAGAGGAAGTAAAAGTCGTAACAAGGTTTCC
DRR228648	26d64bf4a3aaa78c41d36aac546937e7176ca1ea	GTCGCTACTACCGATTGAATGGTTCAGTGAGATAATCGGATAGGTAACTCGGTAAGCAGCAATGTTTACCAAGCATACATAGAAGACGATCAAACTCAGTCATTTAGAGGAAGTGAAAGTCGTAACAAGGTTTCC	2	0	f508ecd89ec8d419d77d3491666e927620b52439	374847	99.2593	99.26	Tunicata	Oikopleura dioica	CABV01004439	GTCGCTACTACCGATTGAATGGTTCAGTGAGATAATCGGATAGGTAACTCGGTAAGCAGCAATGTTTACCAAGCATACATAGAAGACGATCAAACTCAGTCATTTAGAGGAAGTAAAAGTCGTAACAAGGTTTCC
DRR228648	2a3fd60a0576a8d1797e8a4069233b120473329a	GTCGCTACTACCGATTGAATGGTTCAGTGAGATAATCGGATAGGTAACTCGGTAAGCAGCAATGTTAACCAAGCATACATAGAAGACGATCAAACTCAGTCATTTAGAGGAAGTAAAAGTCGTAACAAGGTTTCC	2	0	f508ecd89ec8d419d77d3491666e927620b52439	374847	99.2593	99.26	Tunicata	Oikopleura dioica	CABV01004439	GTCGCTACTACCGATTGAATGGTTCAGTGAGATAATCGGATAGGTAACTCGGTAAGCAGCAATGTTTACCAAGCATACATAGAAGACGATCAAACTCAGTCATTTAGAGGAAGTAAAAGTCGTAACAAGGTTTCC
DRR228648	2f1e604107ec16770e9ed0c6bb28ffb3e8eda49b	GTCGCTACTACCGATTGAATGGTTCAGTGAGATAATCGGATAGGTAACTCGGTAAGCAGCAATGTTTACCAAGCATACATAGAAGACGATCTAACTCAGTCATTTAGAGGAAGTAAAAGTCGTAACAAGGTTTCC	2	0	f508ecd89ec8d419d77d3491666e927620b52439	374847	99.2593	99.26	Tunicata	Oikopleura dioica	CABV01004439	GTCGCTACTACCGATTGAATGGTTCAGTGAGATAATCGGATAGGTAACTCGGTAAGCAGCAATGTTTACCAAGCATACATAGAAGACGATCAAACTCAGTCATTTAGAGGAAGTAAAAGTCGTAACAAGGTTTCC
DRR228648	2f356556bf6a021886f5ad57aedd18269ed8e67e	GTCGCTACTACCGATTGAATGGTTCTGTGAGATAATCGGATAGGTAACTCGGTAAGCAGCAATGTTTACCAAGCATACATAGAAGACGATCAAACTCAGTCATTTAGAGGAAGTAAAAGTCGTAACAAGGTTTCC	2	0	f508ecd89ec8d419d77d3491666e927620b52439	374847	99.2593	99.26	Tunicata	Oikopleura dioica	CABV01004439	GTCGCTACTACCGATTGAATGGTTCAGTGAGATAATCGGATAGGTAACTCGGTAAGCAGCAATGTTTACCAAGCATACATAGAAGACGATCAAACTCAGTCATTTAGAGGAAGTAAAAGTCGTAACAAGGTTTCC
DRR228648	2f6a851f4989d1f988fdddfb6b6ef3917b6c578f	GTCGCTACTACCGATTGAATGGTTCAGTGAGATAATCGGATAGGTAACTCGGCAAGCAGCAATGTTTACCAAGCATACATAGAAGACGATCAAACTCAGTCATTTAGAGGAAGTAAAAGTCGTAACAAGGTTTCC	2	0	f508ecd89ec8d419d77d3491666e927620b52439	374847	99.2593	99.26	Tunicata	Oikopleura dioica	CABV01004439	GTCGCTACTACCGATTGAATGGTTCAGTGAGATAATCGGATAGGTAACTCGGTAAGCAGCAATGTTTACCAAGCATACATAGAAGACGATCAAACTCAGTCATTTAGAGGAAGTAAAAGTCGTAACAAGGTTTCC
DRR228648	32b7677fb5d558e85da1f36e7b32a9b9d9405f6a	GTCCCTACTACCGATTGAATGGTTCAGTGAGATAATCGGATAGGTAACTCGGTAAGCAGCAATGTTTACCAAGCATACATAGAAGACGATCAAACTCAGTCATTTAGAGGAAGTAAAAGTCGTAACAAGGTTTCC	2	0	f508ecd89ec8d419d77d3491666e927620b52439	374847	99.2593	99.26	Tunicata	Oikopleura dioica	CABV01004439	GTCGCTACTACCGATTGAATGGTTCAGTGAGATAATCGGATAGGTAACTCGGTAAGCAGCAATGTTTACCAAGCATACATAGAAGACGATCAAACTCAGTCATTTAGAGGAAGTAAAAGTCGTAACAAGGTTTCC
DRR228648	3500afac7c57fc937ea8bbe3bc1fb46a6a7dc01e	GTCGCTACTACCGATTGAATGGTTCAGTGAGATAATCGGATAGGTAACTCGGTAAGCAGCAATGTTTACCAAGCATACATAGAAGACGATCAAACTCAGTCATTTAGAGGAAGTAAAGTCGTAACAAGGTTTCC	2	0	f508ecd89ec8d419d77d3491666e927620b52439	374847	99.2593	99.26	Tunicata	Oikopleura dioica	CABV01004439	GTCGCTACTACCGATTGAATGGTTCAGTGAGATAATCGGATAGGTAACTCGGTAAGCAGCAATGTTTACCAAGCATACATAGAAGACGATCAAACTCAGTCATTTAGAGGAAGTAAAAGTCGTAACAAGGTTTCC
DRR228648	36c1ce3d618887b2f204342ddaeda45dab0f6fc6	GTCGCTACTACCGATTGAATGGTTCGGTGAGATAATCGGATAGGTAACTCGGTAAGCAGCAATGTTTACCAAGCATACATAGAAGACGATCAAACTCAGTCATTTAGAGGAAGTAAAAGTCGTAACAAGGTTTCC	2	0	f508ecd89ec8d419d77d3491666e927620b52439	374847	99.2593	99.26	Tunicata	Oikopleura dioica	CABV01004439	GTCGCTACTACCGATTGAATGGTTCAGTGAGATAATCGGATAGGTAACTCGGTAAGCAGCAATGTTTACCAAGCATACATAGAAGACGATCAAACTCAGTCATTTAGAGGAAGTAAAAGTCGTAACAAGGTTTCC
DRR228648	37b4168e68a954ed8be9f7eda50f0266ccb20da9	GTCGCTACTACCGATTGAATGGTTCAGTGAGATAATCGGATAGGTAACTCGGTAAGCAGCAATGTTTACCAAGCATACATAGAAGACGATCAAACTCAGTCATTTAGAGGGAGTAAAAGTCGTAACAAGGTTTCC	2	0	f508ecd89ec8d419d77d3491666e927620b52439	374847	99.2593	99.26	Tunicata	Oikopleura dioica	CABV01004439	GTCGCTACTACCGATTGAATGGTTCAGTGAGATAATCGGATAGGTAACTCGGTAAGCAGCAATGTTTACCAAGCATACATAGAAGACGATCAAACTCAGTCATTTAGAGGAAGTAAAAGTCGTAACAAGGTTTCC
DRR228648	380aa8e7a6b269d5945df422c1aa1ddf273b0349	GTCGCTACTACCGATTGAATGGTTCAGTGAGCTAATCGGATAGGTAACTCGGTAAGCAGCAATGTTTACCAAGCATACATAGAAGACGATCAAACTCAGTCATTTAGAGGAAGTAAAAGTCGTAACAAGGTTTCC	2	0	f508ecd89ec8d419d77d3491666e927620b52439	374847	99.2593	99.26	Tunicata	Oikopleura dioica	CABV01004439	GTCGCTACTACCGATTGAATGGTTCAGTGAGATAATCGGATAGGTAACTCGGTAAGCAGCAATGTTTACCAAGCATACATAGAAGACGATCAAACTCAGTCATTTAGAGGAAGTAAAAGTCGTAACAAGGTTTCC
DRR228648	395c4e57a01b0e46d3b735c89155879d40a83227	GTCGCTACTACCGATTGAATGGTTCAGTGAGATAATCGGATAGGTAACTCGGTAAGCAGCAATGTTTACCAAGCATACATATAAGACGATCAAACTCAGTCATTTAGAGGAAGTAAAAGTCGTAACAAGGTTTCC	2	0	f508ecd89ec8d419d77d3491666e927620b52439	374847	99.2593	99.26	Tunicata	Oikopleura dioica	CABV01004439	GTCGCTACTACCGATTGAATGGTTCAGTGAGATAATCGGATAGGTAACTCGGTAAGCAGCAATGTTTACCAAGCATACATAGAAGACGATCAAACTCAGTCATTTAGAGGAAGTAAAAGTCGTAACAAGGTTTCC
DRR228648	3c60c3c8c942275938f9e105e468b5ee10f43c7b	GTCGCCACTACCGATTGAATGGTTCAGTGAGATAATCGGATAGGTAACTCGGTAAGCAGCAATGTTTACCAAGCATACATAGAAGACGATCAAACTCAGTCATTTAGAGGAAGTAAAAGTCGTAACAAGGTTTCC	2	0	f508ecd89ec8d419d77d3491666e927620b52439	374847	99.2593	99.26	Tunicata	Oikopleura dioica	CABV01004439	GTCGCTACTACCGATTGAATGGTTCAGTGAGATAATCGGATAGGTAACTCGGTAAGCAGCAATGTTTACCAAGCATACATAGAAGACGATCAAACTCAGTCATTTAGAGGAAGTAAAAGTCGTAACAAGGTTTCC
DRR228648	46b0ebabf4ed515600a81972a4cfa9c47a9dbe00	GTCGCTACTACCGATTGAATGGTTCAGTGAGATAATCGGATGGGTAACTCGGTAAGCAGCAATGTTTACCAAGCATACATAGAAGACGATCAAACTCAGTCATTTAGAGGAAGTAAAAGTCGTAACAAGGTTTCC	2	0	f508ecd89ec8d419d77d3491666e927620b52439	374847	99.2593	99.26	Tunicata	Oikopleura dioica	CABV01004439	GTCGCTACTACCGATTGAATGGTTCAGTGAGATAATCGGATAGGTAACTCGGTAAGCAGCAATGTTTACCAAGCATACATAGAAGACGATCAAACTCAGTCATTTAGAGGAAGTAAAAGTCGTAACAAGGTTTCC
DRR228648	4c932cd6808f16b9673fc4cca27e8fdeceeb28be	GTCGCTACTACCGATTTAATGGTTCAGTGAGATAATCGGATAGGTAACTCGGTAAGCAGCAATGTTTACCAAGCATACATAGAAGACGATCAAACTCAGTCATTTAGAGGAAGTAAAAGTCGTAACAAGGTTTCC	2	0	f508ecd89ec8d419d77d3491666e927620b52439	374847	99.2593	99.26	Tunicata	Oikopleura dioica	CABV01004439	GTCGCTACTACCGATTGAATGGTTCAGTGAGATAATCGGATAGGTAACTCGGTAAGCAGCAATGTTTACCAAGCATACATAGAAGACGATCAAACTCAGTCATTTAGAGGAAGTAAAAGTCGTAACAAGGTTTCC
DRR228648	53697e4f81301c1d16e1ac5600016947288d5e85	GTCGCTACTACCGATTGAATGGTTCAGGGAGATAATCGGATAGGTAACTCGGTAAGCAGCAATGTTTACCAAGCATACATAGAAGACGATCAAACTCAGTCATTTAGAGGAAGTAAAAGTCGTAACAAGGTTTCC	2	0	f508ecd89ec8d419d77d3491666e927620b52439	374847	99.2593	99.26	Tunicata	Oikopleura dioica	CABV01004439	GTCGCTACTACCGATTGAATGGTTCAGTGAGATAATCGGATAGGTAACTCGGTAAGCAGCAATGTTTACCAAGCATACATAGAAGACGATCAAACTCAGTCATTTAGAGGAAGTAAAAGTCGTAACAAGGTTTCC
DRR228648	560815cc152950d4ed050c41e48661aff4eba33a	GTCGCTACTACCGATTGAATGGTTCAGTGAGATAATCGGATAGGTAACTCGGTAAGCAGCAATGTTTACCAAGCATACATAGAAGACGATCAAACTCAGTCAATTAGAGGAAGTAAAAGTCGTAACAAGGTTTCC	2	0	f508ecd89ec8d419d77d3491666e927620b52439	374847	99.2593	99.26	Tunicata	Oikopleura dioica	CABV01004439	GTCGCTACTACCGATTGAATGGTTCAGTGAGATAATCGGATAGGTAACTCGGTAAGCAGCAATGTTTACCAAGCATACATAGAAGACGATCAAACTCAGTCATTTAGAGGAAGTAAAAGTCGTAACAAGGTTTCC
DRR228648	59347c2337f08b477285403923aac6173e540352	GTCGCTACTACCGATTGAATGGTTCAGTGAGATAATCGGATAGGTAACTCGGTAAGCAGCAATGTTTACCAAGCATACATAGAAGACGATCAAACTCAGTCATTTGGAGGAAGTAAAAGTCGTAACAAGGTTTCC	2	0	f508ecd89ec8d419d77d3491666e927620b52439	374847	99.2593	99.26	Tunicata	Oikopleura dioica	CABV01004439	GTCGCTACTACCGATTGAATGGTTCAGTGAGATAATCGGATAGGTAACTCGGTAAGCAGCAATGTTTACCAAGCATACATAGAAGACGATCAAACTCAGTCATTTAGAGGAAGTAAAAGTCGTAACAAGGTTTCC
DRR228648	5bbbc8f52f3be0c303c6ec929cbb5eb49178544d	GTCGCTACTACCGATTGAATGGTTCAGTGAGATAATCGGATAGGTAGCTCGGTAAGCAGCAATGTTTACCAAGCATACATAGAAGACGATCAAACTCAGTCATTTAGAGGAAGTAAAAGTCGTAACAAGGTTTCC	2	0	f508ecd89ec8d419d77d3491666e927620b52439	374847	99.2593	99.26	Tunicata	Oikopleura dioica	CABV01004439	GTCGCTACTACCGATTGAATGGTTCAGTGAGATAATCGGATAGGTAACTCGGTAAGCAGCAATGTTTACCAAGCATACATAGAAGACGATCAAACTCAGTCATTTAGAGGAAGTAAAAGTCGTAACAAGGTTTCC
DRR228648	607923536e5c0deec09f65e55a652341eed56edb	GTCGCTACTACCGATTGAATGGTTCAGTGAGATAATCGGATAGGTAACTCGGTAAGCAGCAATGTATACCAAGCATACATAGAAGACGATCAAACTCAGTCATTTAGAGGAAGTAAAAGTCGTAACAAGGTTTCC	2	0	f508ecd89ec8d419d77d3491666e927620b52439	374847	99.2593	99.26	Tunicata	Oikopleura dioica	CABV01004439	GTCGCTACTACCGATTGAATGGTTCAGTGAGATAATCGGATAGGTAACTCGGTAAGCAGCAATGTTTACCAAGCATACATAGAAGACGATCAAACTCAGTCATTTAGAGGAAGTAAAAGTCGTAACAAGGTTTCC
DRR228648	6366a00c9b425d09f5ed07b8a175debb887162bf	GTCGCTACTACCGATTGAATGGTTCAGCGAGATAATCGGATAGGTAACTCGGTAAGCAGCAATGTTTACCAAGCATACATAGAAGACGATCAAACTCAGTCATTTAGAGGAAGTAAAAGTCGTAACAAGGTTTCC	2	0	f508ecd89ec8d419d77d3491666e927620b52439	374847	99.2593	99.26	Tunicata	Oikopleura dioica	CABV01004439	GTCGCTACTACCGATTGAATGGTTCAGTGAGATAATCGGATAGGTAACTCGGTAAGCAGCAATGTTTACCAAGCATACATAGAAGACGATCAAACTCAGTCATTTAGAGGAAGTAAAAGTCGTAACAAGGTTTCC
DRR228648	63b22b0e26f3e9cef4109cfb31e0233fc381566b	GTCGCTACTACCGATTGAATGGTTCAGTGAGATAATCGGATAGGTAACTCGGTAAGCACCAATGTTTACCAAGCATACATAGAAGACGATCAAACTCAGTCATTTAGAGGAAGTAAAAGTCGTAACAAGGTTTCC	2	0	f508ecd89ec8d419d77d3491666e927620b52439	374847	99.2593	99.26	Tunicata	Oikopleura dioica	CABV01004439	GTCGCTACTACCGATTGAATGGTTCAGTGAGATAATCGGATAGGTAACTCGGTAAGCAGCAATGTTTACCAAGCATACATAGAAGACGATCAAACTCAGTCATTTAGAGGAAGTAAAAGTCGTAACAAGGTTTCC
DRR228648	63e1e08aa8b879831262598b8edfb6f648ac9c9e	GTCGCTACTACCGATTGAATGGTTCAGTGAGATAATCGGATAGGTAACTCGGTAAGCAGCAATGTTTACCAAGCATACATAGAAGACGATCAAACTCAGTCATTTAGAGGAAGTTAAAGTCGTAACAAGGTTTCC	2	0	f508ecd89ec8d419d77d3491666e927620b52439	374847	99.2593	99.26	Tunicata	Oikopleura dioica	CABV01004439	GTCGCTACTACCGATTGAATGGTTCAGTGAGATAATCGGATAGGTAACTCGGTAAGCAGCAATGTTTACCAAGCATACATAGAAGACGATCAAACTCAGTCATTTAGAGGAAGTAAAAGTCGTAACAAGGTTTCC
DRR228648	68e738af096ef39d5f7891dd7cce6ca661d58b24	GTCGCTACTACCGATTGAATGGTTCACTGAGATAATCGGATAGGTAACTCGGTAAGCAGCAATGTTTACCAAGCATACATAGAAGACGATCAAACTCAGTCATTTAGAGGAAGTAAAAGTCGTAACAAGGTTTCC	2	0	f508ecd89ec8d419d77d3491666e927620b52439	374847	99.2593	99.26	Tunicata	Oikopleura dioica	CABV01004439	GTCGCTACTACCGATTGAATGGTTCAGTGAGATAATCGGATAGGTAACTCGGTAAGCAGCAATGTTTACCAAGCATACATAGAAGACGATCAAACTCAGTCATTTAGAGGAAGTAAAAGTCGTAACAAGGTTTCC
DRR228648	6959f13f041d0f0213747c7cb9578dd4102bc6c9	GTCGCTACTACCGATTGAATGGTTCAGTGAGATAATCGGATAGGTAACTCGGTAAGCAGCAATGTTTACCAAGCATACATAGAAGACGATCAAACTCAGTCATTTAGAGGAAGTAAAAGTCGTAACAGGGTTTCC	2	0	f508ecd89ec8d419d77d3491666e927620b52439	374847	99.2593	99.26	Tunicata	Oikopleura dioica	CABV01004439	GTCGCTACTACCGATTGAATGGTTCAGTGAGATAATCGGATAGGTAACTCGGTAAGCAGCAATGTTTACCAAGCATACATAGAAGACGATCAAACTCAGTCATTTAGAGGAAGTAAAAGTCGTAACAAGGTTTCC
DRR228648	6a05d850329f40dd7b52c09484de5cea50725a05	GTCGCTACTACCGATTGAATGGTTCAGTGAGATAATCGGATAGGTAACTCGGTAAGCAGCAATGTTTACCAAGCATACATAGAAGACGTTCAAACTCAGTCATTTAGAGGAAGTAAAAGTCGTAACAAGGTTTCC	2	0	f508ecd89ec8d419d77d3491666e927620b52439	374847	99.2593	99.26	Tunicata	Oikopleura dioica	CABV01004439	GTCGCTACTACCGATTGAATGGTTCAGTGAGATAATCGGATAGGTAACTCGGTAAGCAGCAATGTTTACCAAGCATACATAGAAGACGATCAAACTCAGTCATTTAGAGGAAGTAAAAGTCGTAACAAGGTTTCC
DRR228648	6a1d01243a2ade84381463830eb07bd04ee9bf49	GTCGCTACTACCGATTGAATGGTTCAGTGAGATAATCGGATAGGTAACTCGGTAAGCAGCAATGTTTACCAAGCATACATAGAAGACGATCAAACTCAGTCCTTTAGAGGAAGTAAAAGTCGTAACAAGGTTTCC	2	0	f508ecd89ec8d419d77d3491666e927620b52439	374847	99.2593	99.26	Tunicata	Oikopleura dioica	CABV01004439	GTCGCTACTACCGATTGAATGGTTCAGTGAGATAATCGGATAGGTAACTCGGTAAGCAGCAATGTTTACCAAGCATACATAGAAGACGATCAAACTCAGTCATTTAGAGGAAGTAAAAGTCGTAACAAGGTTTCC
DRR228648	6b7b5ee0b010f1f86eba379e1738b2fba0dcd4ed	GTCGCTACTACCGATTGAATGGTTCAGTGAGATAATCGGATAGGTAACTCGGTAAGCAGCAATGTTTACCAAGCATACATGGAAGACGATCAAACTCAGTCATTTAGAGGAAGTAAAAGTCGTAACAAGGTTTCC	2	0	f508ecd89ec8d419d77d3491666e927620b52439	374847	99.2593	99.26	Tunicata	Oikopleura dioica	CABV01004439	GTCGCTACTACCGATTGAATGGTTCAGTGAGATAATCGGATAGGTAACTCGGTAAGCAGCAATGTTTACCAAGCATACATAGAAGACGATCAAACTCAGTCATTTAGAGGAAGTAAAAGTCGTAACAAGGTTTCC
DRR228648	6f4a034964494f2fa9d6c663103a5adaec3baff9	GTCGCTACTACCGATTGAATGGTTCAGTGAGATAATCGGATAGGTAACTCGGTAAGCAGCAATGTTTACCAAGCATACATAGAAGACGATCAAACTCAGTCATTTAGAGGAAGTAAAAGTCGCAACAAGGTTTCC	2	0	f508ecd89ec8d419d77d3491666e927620b52439	374847	99.2593	99.26	Tunicata	Oikopleura dioica	CABV01004439	GTCGCTACTACCGATTGAATGGTTCAGTGAGATAATCGGATAGGTAACTCGGTAAGCAGCAATGTTTACCAAGCATACATAGAAGACGATCAAACTCAGTCATTTAGAGGAAGTAAAAGTCGTAACAAGGTTTCC
DRR228648	77a4052c9db903c1df98d758815122c553cf052e	GTCGCTACTACCGATTGAATGGTTCAGTGAGATAATCGGATAGGTAACTCGGTAAGCAGCAATGTTTACCAAGCATACATAGTAGACGATCAAACTCAGTCATTTAGAGGAAGTAAAAGTCGTAACAAGGTTTCC	2	0	f508ecd89ec8d419d77d3491666e927620b52439	374847	99.2593	99.26	Tunicata	Oikopleura dioica	CABV01004439	GTCGCTACTACCGATTGAATGGTTCAGTGAGATAATCGGATAGGTAACTCGGTAAGCAGCAATGTTTACCAAGCATACATAGAAGACGATCAAACTCAGTCATTTAGAGGAAGTAAAAGTCGTAACAAGGTTTCC
DRR228648	79374610c34659dadcf634a9f6b1e1b2a8c43c22	GTGGCTACTACCGATTGAATGGTTCAGTGAGATAATCGGATAGGTAACTCGGTAAGCAGCAATGTTTACCAAGCATACATAGAAGACGATCAAACTCAGTCATTTAGAGGAAGTAAAAGTCGTAACAAGGTTTCC	2	0	f508ecd89ec8d419d77d3491666e927620b52439	374847	99.2593	99.26	Tunicata	Oikopleura dioica	CABV01004439	GTCGCTACTACCGATTGAATGGTTCAGTGAGATAATCGGATAGGTAACTCGGTAAGCAGCAATGTTTACCAAGCATACATAGAAGACGATCAAACTCAGTCATTTAGAGGAAGTAAAAGTCGTAACAAGGTTTCC
DRR228648	79e453cfff79153e92839755693754dd5802daea	GTCGCTACTACCGATTGAATGGTTCAGTGAGATAATCGGATAGGTAACTCGGTAAGCAGCAATGTTTACCAAGCATACATAGAAGACGATCAATCTCAGTCATTTAGAGGAAGTAAAAGTCGTAACAAGGTTTCC	2	0	f508ecd89ec8d419d77d3491666e927620b52439	374847	99.2593	99.26	Tunicata	Oikopleura dioica	CABV01004439	GTCGCTACTACCGATTGAATGGTTCAGTGAGATAATCGGATAGGTAACTCGGTAAGCAGCAATGTTTACCAAGCATACATAGAAGACGATCAAACTCAGTCATTTAGAGGAAGTAAAAGTCGTAACAAGGTTTCC
DRR228648	7bb8cb1a449c8872fce15dc0e9be195c9eb72259	GTCGCTACTACCGATTGAATGGTTCAGTGAGATAATCGGATAGGTAAGTCGGTAAGCAGCAATGTTTACCAAGCATACATAGAAGACGATCAAACTCAGTCATTTAGAGGAAGTAAAAGTCGTAACAAGGTTTCC	2	0	f508ecd89ec8d419d77d3491666e927620b52439	374847	99.2593	99.26	Tunicata	Oikopleura dioica	CABV01004439	GTCGCTACTACCGATTGAATGGTTCAGTGAGATAATCGGATAGGTAACTCGGTAAGCAGCAATGTTTACCAAGCATACATAGAAGACGATCAAACTCAGTCATTTAGAGGAAGTAAAAGTCGTAACAAGGTTTCC
DRR228648	7d6ad8cefe6a8ca1bff78ee6630c23c809eb04d2	GTCGCTACTACCGATTGAATGGTTCAGTGAGATAATCGGATAGGTAACTCGGTAAGCAGCAATGTTTACCAAGCATACATAGAAGACGATCAAACTCAGTCATTCAGAGGAAGTAAAAGTCGTAACAAGGTTTCC	2	0	f508ecd89ec8d419d77d3491666e927620b52439	374847	99.2593	99.26	Tunicata	Oikopleura dioica	CABV01004439	GTCGCTACTACCGATTGAATGGTTCAGTGAGATAATCGGATAGGTAACTCGGTAAGCAGCAATGTTTACCAAGCATACATAGAAGACGATCAAACTCAGTCATTTAGAGGAAGTAAAAGTCGTAACAAGGTTTCC
DRR228648	7dab3f9f7067716c4c6aa58b853d5c097bcfdef9	GTCGCTACTACCGATTGAATGGTTCAGTGAGATAATCGGATAGGTAACTCGGTAAGCAGCAATGTTTACCAAGCAAACATAGAAGACGATCAAACTCAGTCATTTAGAGGAAGTAAAAGTCGTAACAAGGTTTCC	2	0	f508ecd89ec8d419d77d3491666e927620b52439	374847	99.2593	99.26	Tunicata	Oikopleura dioica	CABV01004439	GTCGCTACTACCGATTGAATGGTTCAGTGAGATAATCGGATAGGTAACTCGGTAAGCAGCAATGTTTACCAAGCATACATAGAAGACGATCAAACTCAGTCATTTAGAGGAAGTAAAAGTCGTAACAAGGTTTCC
DRR228648	7ef724472bf0a9d5a8356fe15158220c170cb170	GTCGCTACTACCGATTGAATGGTTCAGTGAGATAATAGGATAGGTAACTCGGTAAGCAGCAATGTTTACCAAGCATACATAGAAGACGATCAAACTCAGTCATTTAGAGGAAGTAAAAGTCGTAACAAGGTTTCC	2	0	f508ecd89ec8d419d77d3491666e927620b52439	374847	99.2593	99.26	Tunicata	Oikopleura dioica	CABV01004439	GTCGCTACTACCGATTGAATGGTTCAGTGAGATAATCGGATAGGTAACTCGGTAAGCAGCAATGTTTACCAAGCATACATAGAAGACGATCAAACTCAGTCATTTAGAGGAAGTAAAAGTCGTAACAAGGTTTCC
DRR228648	82d66c5a4a4ef886d2d86d27aeca3233dcde9d26	GTCGCTACTACCGATTGAATGGTTCAGTGAGATAATCGGATAGGTAACTCGGTAAGCAGCCATGTTTACCAAGCATACATAGAAGACGATCAAACTCAGTCATTTAGAGGAAGTAAAAGTCGTAACAAGGTTTCC	2	0	f508ecd89ec8d419d77d3491666e927620b52439	374847	99.2593	99.26	Tunicata	Oikopleura dioica	CABV01004439	GTCGCTACTACCGATTGAATGGTTCAGTGAGATAATCGGATAGGTAACTCGGTAAGCAGCAATGTTTACCAAGCATACATAGAAGACGATCAAACTCAGTCATTTAGAGGAAGTAAAAGTCGTAACAAGGTTTCC
DRR228648	841a19e6d18a564b6cc73a71326e1582bd3d3c55	GTCGCTACTACCGATTGAATGGTTCAGTGAGATAATCGGATAGGTAACTCGGTAAGCAGCAATGTTTACCAAGCATACAAAGAAGACGATCAAACTCAGTCATTTAGAGGAAGTAAAAGTCGTAACAAGGTTTCC	2	0	f508ecd89ec8d419d77d3491666e927620b52439	374847	99.2593	99.26	Tunicata	Oikopleura dioica	CABV01004439	GTCGCTACTACCGATTGAATGGTTCAGTGAGATAATCGGATAGGTAACTCGGTAAGCAGCAATGTTTACCAAGCATACATAGAAGACGATCAAACTCAGTCATTTAGAGGAAGTAAAAGTCGTAACAAGGTTTCC
DRR228648	845fd769679ac774dd53cc7f49ba177d3960754b	GTCGCTACTACCGATTGAATGGTTCAGTGAGATAATCGGATAGGTAACTCGGTAAGCAGCAATGTTTACCAAGCATACACAGAAGACGATCAAACTCAGTCATTTAGAGGAAGTAAAAGTCGTAACAAGGTTTCC	2	0	f508ecd89ec8d419d77d3491666e927620b52439	374847	99.2593	99.26	Tunicata	Oikopleura dioica	CABV01004439	GTCGCTACTACCGATTGAATGGTTCAGTGAGATAATCGGATAGGTAACTCGGTAAGCAGCAATGTTTACCAAGCATACATAGAAGACGATCAAACTCAGTCATTTAGAGGAAGTAAAAGTCGTAACAAGGTTTCC
DRR228648	84757b577a5a745af10c4dcde76af8f709b071db	GTCGCTACTACCGATTGAATGGTTCAGTGAGATAATCGGATAGGTAACTCGGTAAGCAGCAATGTTTACCAAGCATTCATAGAAGACGATCAAACTCAGTCATTTAGAGGAAGTAAAAGTCGTAACAAGGTTTCC	2	0	f508ecd89ec8d419d77d3491666e927620b52439	374847	99.2593	99.26	Tunicata	Oikopleura dioica	CABV01004439	GTCGCTACTACCGATTGAATGGTTCAGTGAGATAATCGGATAGGTAACTCGGTAAGCAGCAATGTTTACCAAGCATACATAGAAGACGATCAAACTCAGTCATTTAGAGGAAGTAAAAGTCGTAACAAGGTTTCC
DRR228648	84d30f452fb99ad898bb8ff1d565f1fdf85f798b	GTCGCTACTACCGATTGAATGGTTCAGTGAGATAATCGGATAGGTTACTCGGTAAGCAGCAATGTTTACCAAGCATACATAGAAGACGATCAAACTCAGTCATTTAGAGGAAGTAAAAGTCGTAACAAGGTTTCC	2	0	f508ecd89ec8d419d77d3491666e927620b52439	374847	99.2593	99.26	Tunicata	Oikopleura dioica	CABV01004439	GTCGCTACTACCGATTGAATGGTTCAGTGAGATAATCGGATAGGTAACTCGGTAAGCAGCAATGTTTACCAAGCATACATAGAAGACGATCAAACTCAGTCATTTAGAGGAAGTAAAAGTCGTAACAAGGTTTCC
DRR228648	8eb418f8d68c0fac8145e5a6eea29e7e7f9f32b8	GTCGCTACTACCGATTGAATGGTTCAGTGAGGTAATCGGATAGGTAACTCGGTAAGCAGCAATGTTTACCAAGCATACATAGAAGACGATCAAACTCAGTCATTTAGAGGAAGTAAAAGTCGTAACAAGGTTTCC	2	0	f508ecd89ec8d419d77d3491666e927620b52439	374847	99.2593	99.26	Tunicata	Oikopleura dioica	CABV01004439	GTCGCTACTACCGATTGAATGGTTCAGTGAGATAATCGGATAGGTAACTCGGTAAGCAGCAATGTTTACCAAGCATACATAGAAGACGATCAAACTCAGTCATTTAGAGGAAGTAAAAGTCGTAACAAGGTTTCC
DRR228648	906f73afa04bff946c42fa125324f80bfa39ab98	GTCGCTACTACCGATTGAATGGTTCAGTGAGATAATCGGATAGGTAACTCGGTAAGCAGCAATGTTTACCAAGCATACATAGAAGTCGATCAAACTCAGTCATTTAGAGGAAGTAAAAGTCGTAACAAGGTTTCC	2	0	f508ecd89ec8d419d77d3491666e927620b52439	374847	99.2593	99.26	Tunicata	Oikopleura dioica	CABV01004439	GTCGCTACTACCGATTGAATGGTTCAGTGAGATAATCGGATAGGTAACTCGGTAAGCAGCAATGTTTACCAAGCATACATAGAAGACGATCAAACTCAGTCATTTAGAGGAAGTAAAAGTCGTAACAAGGTTTCC
DRR228648	9707d9a5d4673b639b555e5cad0dd84270757ed6	GTCGCTACTACCGATTGAATGGTTCAGTGAGATAATCGGATAGGTAACTCGGTAAGCAGCAATGTTTACCAAGCATACATAGAAGACGATCAAACTCTGTCATTTAGAGGAAGTAAAAGTCGTAACAAGGTTTCC	2	0	f508ecd89ec8d419d77d3491666e927620b52439	374847	99.2593	99.26	Tunicata	Oikopleura dioica	CABV01004439	GTCGCTACTACCGATTGAATGGTTCAGTGAGATAATCGGATAGGTAACTCGGTAAGCAGCAATGTTTACCAAGCATACATAGAAGACGATCAAACTCAGTCATTTAGAGGAAGTAAAAGTCGTAACAAGGTTTCC
DRR228648	9f9a96ec3cdc47177888d97c746a02c7cdbb3fd8	GTCGCTACTACCGATTGAATGGTTCAGTGAGATAATCGGATAGGTAACTCGGTAAGCAGCAATGTTTACCAAGCATACATAGAAGACGATCAAACTCAGTGATTTAGAGGAAGTAAAAGTCGTAACAAGGTTTCC	2	0	f508ecd89ec8d419d77d3491666e927620b52439	374847	99.2593	99.26	Tunicata	Oikopleura dioica	CABV01004439	GTCGCTACTACCGATTGAATGGTTCAGTGAGATAATCGGATAGGTAACTCGGTAAGCAGCAATGTTTACCAAGCATACATAGAAGACGATCAAACTCAGTCATTTAGAGGAAGTAAAAGTCGTAACAAGGTTTCC
DRR228648	a120f644560881a33b8576998b83d52f71e84dfe	GTCGCTACTACCGATTGAATGGTCAGTGAGATAATCGGATAGGTAACTCGGTAAGCAGCAATGTTTACCAAGCATACATAGAAGACGATCAAACTCAGTCATTTAGAGGAAGTAAAAGTCGTAACAAGGTTTCC	2	0	f508ecd89ec8d419d77d3491666e927620b52439	374847	99.2593	99.26	Tunicata	Oikopleura dioica	CABV01004439	GTCGCTACTACCGATTGAATGGTTCAGTGAGATAATCGGATAGGTAACTCGGTAAGCAGCAATGTTTACCAAGCATACATAGAAGACGATCAAACTCAGTCATTTAGAGGAAGTAAAAGTCGTAACAAGGTTTCC
DRR228648	a5606611ecf388c0c77f01b307da27d04e31d606	GTCGCTACTACCGATTGAATGGTTCAGTGAGATAATCGGATAGGTAACTCGGTAAGCAGCAATGTTTACCAAGCATACATAGAAGACGATCAAACTCAGTCATTAGAGGAAGTAAAAGTCGTAACAAGGTTTCC	2	0	f508ecd89ec8d419d77d3491666e927620b52439	374847	99.2593	99.26	Tunicata	Oikopleura dioica	CABV01004439	GTCGCTACTACCGATTGAATGGTTCAGTGAGATAATCGGATAGGTAACTCGGTAAGCAGCAATGTTTACCAAGCATACATAGAAGACGATCAAACTCAGTCATTTAGAGGAAGTAAAAGTCGTAACAAGGTTTCC
DRR228648	a56a0c7e422e06d85898f78b589f363f2baa088e	GTCGCTACTACCGATTGAATGGTTCAGTGAGATAATCGGATAGGTAACTCGGTAAGCAGCAATGTTTACCAAGCATACATAGAAGACGATCAAACTCCGTCATTTAGAGGAAGTAAAAGTCGTAACAAGGTTTCC	2	0	f508ecd89ec8d419d77d3491666e927620b52439	374847	99.2593	99.26	Tunicata	Oikopleura dioica	CABV01004439	GTCGCTACTACCGATTGAATGGTTCAGTGAGATAATCGGATAGGTAACTCGGTAAGCAGCAATGTTTACCAAGCATACATAGAAGACGATCAAACTCAGTCATTTAGAGGAAGTAAAAGTCGTAACAAGGTTTCC
DRR228648	a7c66b363bf1e5889d6b54f3a1434e9e0618eef4	GTCGCTACTACCGATTGAATGGTTCAGTGAGATAATCGGATAGGTAACTCGGTAAGCAGCAATGTTTACCAAGCATACATAGAAGACGATCAAACTCGGTCATTTAGAGGAAGTAAAAGTCGTAACAAGGTTTCC	2	0	f508ecd89ec8d419d77d3491666e927620b52439	374847	99.2593	99.26	Tunicata	Oikopleura dioica	CABV01004439	GTCGCTACTACCGATTGAATGGTTCAGTGAGATAATCGGATAGGTAACTCGGTAAGCAGCAATGTTTACCAAGCATACATAGAAGACGATCAAACTCAGTCATTTAGAGGAAGTAAAAGTCGTAACAAGGTTTCC
DRR228648	a8e12ebf490836d9033493fcae1849431334dbd8	GTCGCTACTACCGATTGAATGGTTCAGTGAGATAATCGGATAGGTAACTCGGTAAGCAGCAATGTTTACCAAGCATACATAGAAGAAGATCAAACTCAGTCATTTAGAGGAAGTAAAAGTCGTAACAAGGTTTCC	2	0	f508ecd89ec8d419d77d3491666e927620b52439	374847	99.2593	99.26	Tunicata	Oikopleura dioica	CABV01004439	GTCGCTACTACCGATTGAATGGTTCAGTGAGATAATCGGATAGGTAACTCGGTAAGCAGCAATGTTTACCAAGCATACATAGAAGACGATCAAACTCAGTCATTTAGAGGAAGTAAAAGTCGTAACAAGGTTTCC
DRR228648	a90ec66d3f7a7457fd4c25de9e8a474b5e02ae72	GTCGCTACTACCTATTGAATGGTTCAGTGAGATAATCGGATAGGTAACTCGGTAAGCAGCAATGTTTACCAAGCATACATAGAAGACGATCAAACTCAGTCATTTAGAGGAAGTAAAAGTCGTAACAAGGTTTCC	2	0	f508ecd89ec8d419d77d3491666e927620b52439	374847	99.2593	99.26	Tunicata	Oikopleura dioica	CABV01004439	GTCGCTACTACCGATTGAATGGTTCAGTGAGATAATCGGATAGGTAACTCGGTAAGCAGCAATGTTTACCAAGCATACATAGAAGACGATCAAACTCAGTCATTTAGAGGAAGTAAAAGTCGTAACAAGGTTTCC
DRR228648	a91faf91ea51c289d652f29ee33292eb7dc10311	GTCGCTACTACCGATTGAATGGTTGAGTGAGATAATCGGATAGGTAACTCGGTAAGCAGCAATGTTTACCAAGCATACATAGAAGACGATCAAACTCAGTCATTTAGAGGAAGTAAAAGTCGTAACAAGGTTTCC	2	0	f508ecd89ec8d419d77d3491666e927620b52439	374847	99.2593	99.26	Tunicata	Oikopleura dioica	CABV01004439	GTCGCTACTACCGATTGAATGGTTCAGTGAGATAATCGGATAGGTAACTCGGTAAGCAGCAATGTTTACCAAGCATACATAGAAGACGATCAAACTCAGTCATTTAGAGGAAGTAAAAGTCGTAACAAGGTTTCC
DRR228648	b0e581f2c3df6752d8724d633f409b7aa1d9bc28	GTCGCTACTACCGATTGAATGGTTCAGTAAGATAATCGGATAGGTAACTCGGTAAGCAGCAATGTTTACCAAGCATACATAGAAGACGATCAAACTCAGTCATTTAGAGGAAGTAAAAGTCGTAACAAGGTTTCC	2	0	f508ecd89ec8d419d77d3491666e927620b52439	374847	99.2593	99.26	Tunicata	Oikopleura dioica	CABV01004439	GTCGCTACTACCGATTGAATGGTTCAGTGAGATAATCGGATAGGTAACTCGGTAAGCAGCAATGTTTACCAAGCATACATAGAAGACGATCAAACTCAGTCATTTAGAGGAAGTAAAAGTCGTAACAAGGTTTCC
DRR228648	b3b5a69026c863bc17b7eac32908fcbb9966ef64	GTCGCTACTACCGATTGAATGGTTCAGTGAGATAATCGGCTAGGTAACTCGGTAAGCAGCAATGTTTACCAAGCATACATAGAAGACGATCAAACTCAGTCATTTAGAGGAAGTAAAAGTCGTAACAAGGTTTCC	2	0	f508ecd89ec8d419d77d3491666e927620b52439	374847	99.2593	99.26	Tunicata	Oikopleura dioica	CABV01004439	GTCGCTACTACCGATTGAATGGTTCAGTGAGATAATCGGATAGGTAACTCGGTAAGCAGCAATGTTTACCAAGCATACATAGAAGACGATCAAACTCAGTCATTTAGAGGAAGTAAAAGTCGTAACAAGGTTTCC
DRR228648	bd4d0dbc51dc5a6720413ece93afc1167e08cc32	GTCGCTACTACCGATTGAATGGTTCAGTGAGATAATCTGATAGGTAACTCGGTAAGCAGCAATGTTTACCAAGCATACATAGAAGACGATCAAACTCAGTCATTTAGAGGAAGTAAAAGTCGTAACAAGGTTTCC	2	0	f508ecd89ec8d419d77d3491666e927620b52439	374847	99.2593	99.26	Tunicata	Oikopleura dioica	CABV01004439	GTCGCTACTACCGATTGAATGGTTCAGTGAGATAATCGGATAGGTAACTCGGTAAGCAGCAATGTTTACCAAGCATACATAGAAGACGATCAAACTCAGTCATTTAGAGGAAGTAAAAGTCGTAACAAGGTTTCC
DRR228648	c09df2fd738833b2e5bdb8763706007db5c67419	GTCGCTACTACCGATTGAATGGTTCAGTGAGATAATCGGATAGGTAACTTGGTAAGCAGCAATGTTTACCAAGCATACATAGAAGACGATCAAACTCAGTCATTTAGAGGAAGTAAAAGTCGTAACAAGGTTTCC	2	0	f508ecd89ec8d419d77d3491666e927620b52439	374847	99.2593	99.26	Tunicata	Oikopleura dioica	CABV01004439	GTCGCTACTACCGATTGAATGGTTCAGTGAGATAATCGGATAGGTAACTCGGTAAGCAGCAATGTTTACCAAGCATACATAGAAGACGATCAAACTCAGTCATTTAGAGGAAGTAAAAGTCGTAACAAGGTTTCC
DRR228648	c17846394b8e4c076ac7ec31c2f0e3eb5cad83f5	GTCGCTACTACCGATTGAATGGTTCAGTGAGATAATCGGATAGGTAACTCGGTTAGCAGCAATGTTTACCAAGCATACATAGAAGACGATCAAACTCAGTCATTTAGAGGAAGTAAAAGTCGTAACAAGGTTTCC	2	0	f508ecd89ec8d419d77d3491666e927620b52439	374847	99.2593	99.26	Tunicata	Oikopleura dioica	CABV01004439	GTCGCTACTACCGATTGAATGGTTCAGTGAGATAATCGGATAGGTAACTCGGTAAGCAGCAATGTTTACCAAGCATACATAGAAGACGATCAAACTCAGTCATTTAGAGGAAGTAAAAGTCGTAACAAGGTTTCC
DRR228648	c1a55c27c072216fe246e301566921d3567cbd5e	GTCGCTACTACCGATTGAATGGTTCCGTGAGATAATCGGATAGGTAACTCGGTAAGCAGCAATGTTTACCAAGCATACATAGAAGACGATCAAACTCAGTCATTTAGAGGAAGTAAAAGTCGTAACAAGGTTTCC	2	0	f508ecd89ec8d419d77d3491666e927620b52439	374847	99.2593	99.26	Tunicata	Oikopleura dioica	CABV01004439	GTCGCTACTACCGATTGAATGGTTCAGTGAGATAATCGGATAGGTAACTCGGTAAGCAGCAATGTTTACCAAGCATACATAGAAGACGATCAAACTCAGTCATTTAGAGGAAGTAAAAGTCGTAACAAGGTTTCC
DRR228648	c7dbb5bde25f6f47beac1dbabce422eb4378e1d0	GTCGCTACTACCGATTGAATGGTTCAGTGAGATAATCGGATAGGTAACTCGGTAAGCAGCAATGTTTACCAAGCATACATAGAAGACGATCAAACTCAGTCATTTAGAGGAAATAAAAGTCGTAACAAGGTTTCC	2	0	f508ecd89ec8d419d77d3491666e927620b52439	374847	99.2593	99.26	Tunicata	Oikopleura dioica	CABV01004439	GTCGCTACTACCGATTGAATGGTTCAGTGAGATAATCGGATAGGTAACTCGGTAAGCAGCAATGTTTACCAAGCATACATAGAAGACGATCAAACTCAGTCATTTAGAGGAAGTAAAAGTCGTAACAAGGTTTCC
DRR228648	c840f781e5e61915f06fe71ef35aca585cfc0d4c	GTCGCTACTACCGATTGAATGGTTCAGTGAGATAATCGGATAGGTAACTCGGTAAGCAGTAATGTTTACCAAGCATACATAGAAGACGATCAAACTCAGTCATTTAGAGGAAGTAAAAGTCGTAACAAGGTTTCC	2	0	f508ecd89ec8d419d77d3491666e927620b52439	374847	99.2593	99.26	Tunicata	Oikopleura dioica	CABV01004439	GTCGCTACTACCGATTGAATGGTTCAGTGAGATAATCGGATAGGTAACTCGGTAAGCAGCAATGTTTACCAAGCATACATAGAAGACGATCAAACTCAGTCATTTAGAGGAAGTAAAAGTCGTAACAAGGTTTCC
DRR228648	c9c547787d76808e0503449c90c2297ad7eb61db	GTCGCTACTACCGATTGAATGGTTCAGTGAGATAATCGGATAGGTAACTCGGTAAGCAGCAATGTTTACCAAGCATACATAGAAGACGAGCAAACTCAGTCATTTAGAGGAAGTAAAAGTCGTAACAAGGTTTCC	2	0	f508ecd89ec8d419d77d3491666e927620b52439	374847	99.2593	99.26	Tunicata	Oikopleura dioica	CABV01004439	GTCGCTACTACCGATTGAATGGTTCAGTGAGATAATCGGATAGGTAACTCGGTAAGCAGCAATGTTTACCAAGCATACATAGAAGACGATCAAACTCAGTCATTTAGAGGAAGTAAAAGTCGTAACAAGGTTTCC
DRR228648	ca1f629756dcf3940ec4e8eed311cd4840ef7452	GTCGCTACTACCGATTGAATGGTTCAGTGAGATAATCGGATAGGTAACTCGGTAAGCAGCAATGTTTACCAAGCATACATAGAAGACGATCAAACTCAGTCATTTAGAGGAAGTAAGAGTCGTAACAAGGTTTCC	2	0	f508ecd89ec8d419d77d3491666e927620b52439	374847	99.2593	99.26	Tunicata	Oikopleura dioica	CABV01004439	GTCGCTACTACCGATTGAATGGTTCAGTGAGATAATCGGATAGGTAACTCGGTAAGCAGCAATGTTTACCAAGCATACATAGAAGACGATCAAACTCAGTCATTTAGAGGAAGTAAAAGTCGTAACAAGGTTTCC
DRR228648	cafc6480c5997fd8a858f0841de72cfd047420d3	GTCGCTACTACCGATTGAATGGTTCAGTGAGATAATCGGATAGGTAACTCGGTAAGCAGCAATGTTTACCAAGCATAGATAGAAGACGATCAAACTCAGTCATTTAGAGGAAGTAAAAGTCGTAACAAGGTTTCC	2	0	f508ecd89ec8d419d77d3491666e927620b52439	374847	99.2593	99.26	Tunicata	Oikopleura dioica	CABV01004439	GTCGCTACTACCGATTGAATGGTTCAGTGAGATAATCGGATAGGTAACTCGGTAAGCAGCAATGTTTACCAAGCATACATAGAAGACGATCAAACTCAGTCATTTAGAGGAAGTAAAAGTCGTAACAAGGTTTCC
DRR228648	cb54cae6ad5e766c4880b4d614332517ceec5afd	GTCGCTACTACCGATTGAATGGTTCAGTGAGATAATCGGATAGGCAACTCGGTAAGCAGCAATGTTTACCAAGCATACATAGAAGACGATCAAACTCAGTCATTTAGAGGAAGTAAAAGTCGTAACAAGGTTTCC	2	0	f508ecd89ec8d419d77d3491666e927620b52439	374847	99.2593	99.26	Tunicata	Oikopleura dioica	CABV01004439	GTCGCTACTACCGATTGAATGGTTCAGTGAGATAATCGGATAGGTAACTCGGTAAGCAGCAATGTTTACCAAGCATACATAGAAGACGATCAAACTCAGTCATTTAGAGGAAGTAAAAGTCGTAACAAGGTTTCC
DRR228648	cd470e1c5177682115ebfddb341c5d7e2ee340de	GTCGCTACTCCCGATTGAATGGTTCAGTGAGATAATCGGATAGGTAACTCGGTAAGCAGCAATGTTTACCAAGCATACATAGAAGACGATCAAACTCAGTCATTTAGAGGAAGTAAAAGTCGTAACAAGGTTTCC	2	0	f508ecd89ec8d419d77d3491666e927620b52439	374847	99.2593	99.26	Tunicata	Oikopleura dioica	CABV01004439	GTCGCTACTACCGATTGAATGGTTCAGTGAGATAATCGGATAGGTAACTCGGTAAGCAGCAATGTTTACCAAGCATACATAGAAGACGATCAAACTCAGTCATTTAGAGGAAGTAAAAGTCGTAACAAGGTTTCC
DRR228648	cd536c95319d6dc27008ee1fc99712e6edc3edb9	GTCGCTACTACCGATTGAATGGTTCAGTGAGATAATCGGATAGGTAACTCGGTAAGCAGCAATGTTTACCAAGCATACATAGAAGACTATCAAACTCAGTCATTTAGAGGAAGTAAAAGTCGTAACAAGGTTTCC	2	0	f508ecd89ec8d419d77d3491666e927620b52439	374847	99.2593	99.26	Tunicata	Oikopleura dioica	CABV01004439	GTCGCTACTACCGATTGAATGGTTCAGTGAGATAATCGGATAGGTAACTCGGTAAGCAGCAATGTTTACCAAGCATACATAGAAGACGATCAAACTCAGTCATTTAGAGGAAGTAAAAGTCGTAACAAGGTTTCC
DRR228648	d550a6453b4cdb16bafe01c5b35e0cb590720dca	GTCACTACTACCGATTGAATGGTTCAGTGAGATAATCGGATAGGTAACTCGGTAAGCAGCAATGTTTACCAAGCATACATAGAAGACGATCAAACTCAGTCATTTAGAGGAAGTAAAAGTCGTAACAAGGTTTCC	2	0	f508ecd89ec8d419d77d3491666e927620b52439	374847	99.2593	99.26	Tunicata	Oikopleura dioica	CABV01004439	GTCGCTACTACCGATTGAATGGTTCAGTGAGATAATCGGATAGGTAACTCGGTAAGCAGCAATGTTTACCAAGCATACATAGAAGACGATCAAACTCAGTCATTTAGAGGAAGTAAAAGTCGTAACAAGGTTTCC
DRR228648	d83aaeedd80cb18869318a79e7d0f68624962ba3	GTCGCTACTACCGAGTGAATGGTTCAGTGAGATAATCGGATAGGTAACTCGGTAAGCAGCAATGTTTACCAAGCATACATAGAAGACGATCAAACTCAGTCATTTAGAGGAAGTAAAAGTCGTAACAAGGTTTCC	2	0	f508ecd89ec8d419d77d3491666e927620b52439	374847	99.2593	99.26	Tunicata	Oikopleura dioica	CABV01004439	GTCGCTACTACCGATTGAATGGTTCAGTGAGATAATCGGATAGGTAACTCGGTAAGCAGCAATGTTTACCAAGCATACATAGAAGACGATCAAACTCAGTCATTTAGAGGAAGTAAAAGTCGTAACAAGGTTTCC
DRR228648	dcf07dd940c4ea30a761259df821b15576c03580	GTCGCTACTACCGATTGAATGGTTCAGTGAGATAATCGGATAGGGAACTCGGTAAGCAGCAATGTTTACCAAGCATACATAGAAGACGATCAAACTCAGTCATTTAGAGGAAGTAAAAGTCGTAACAAGGTTTCC	2	0	f508ecd89ec8d419d77d3491666e927620b52439	374847	99.2593	99.26	Tunicata	Oikopleura dioica	CABV01004439	GTCGCTACTACCGATTGAATGGTTCAGTGAGATAATCGGATAGGTAACTCGGTAAGCAGCAATGTTTACCAAGCATACATAGAAGACGATCAAACTCAGTCATTTAGAGGAAGTAAAAGTCGTAACAAGGTTTCC
DRR228648	dfffea9faff46ec7e8bab912e6af3b601a7882d7	GTCGCTACTACCGATTGAATGGTTCAGTGAGATAACCGGATAGGTAACTCGGTAAGCAGCAATGTTTACCAAGCATACATAGAAGACGATCAAACTCAGTCATTTAGAGGAAGTAAAAGTCGTAACAAGGTTTCC	2	0	f508ecd89ec8d419d77d3491666e927620b52439	374847	99.2593	99.26	Tunicata	Oikopleura dioica	CABV01004439	GTCGCTACTACCGATTGAATGGTTCAGTGAGATAATCGGATAGGTAACTCGGTAAGCAGCAATGTTTACCAAGCATACATAGAAGACGATCAAACTCAGTCATTTAGAGGAAGTAAAAGTCGTAACAAGGTTTCC
DRR228648	e7a4f7a2a7030a0efd2338c39d67125f1a4cc763	GTCGCTACTACCGATTGAATGGTTCAGTGAGATAATCGGATAGGTAACTCGGTAAGCAGCAATGTTTACCAAGCATACATAGAAGACGATCAACCTCAGTCATTTAGAGGAAGTAAAAGTCGTAACAAGGTTTCC	2	0	f508ecd89ec8d419d77d3491666e927620b52439	374847	99.2593	99.26	Tunicata	Oikopleura dioica	CABV01004439	GTCGCTACTACCGATTGAATGGTTCAGTGAGATAATCGGATAGGTAACTCGGTAAGCAGCAATGTTTACCAAGCATACATAGAAGACGATCAAACTCAGTCATTTAGAGGAAGTAAAAGTCGTAACAAGGTTTCC
DRR228648	ee1aa1ec3c9ce301b426d1a6d899f8daaa5838ea	GTCGCTACTACCGATTGAATGGTTCAGTGAGATAATCGGATAGGTAACTCGGTAAGCAGCAATGTTTACCAAGCATGCATAGAAGACGATCAAACTCAGTCATTTAGAGGAAGTAAAAGTCGTAACAAGGTTTCC	2	0	f508ecd89ec8d419d77d3491666e927620b52439	374847	99.2593	99.26	Tunicata	Oikopleura dioica	CABV01004439	GTCGCTACTACCGATTGAATGGTTCAGTGAGATAATCGGATAGGTAACTCGGTAAGCAGCAATGTTTACCAAGCATACATAGAAGACGATCAAACTCAGTCATTTAGAGGAAGTAAAAGTCGTAACAAGGTTTCC
DRR228648	ef0d531dde44db0051f078511dded4be01e836cf	GTCGCTACTACCGATTGAATGGTTCAGTGAGATAATCGGATAGGTAACTCAGTAAGCAGCAATGTTTACCAAGCATACATAGAAGACGATCAAACTCAGTCATTTAGAGGAAGTAAAAGTCGTAACAAGGTTTCC	2	0	f508ecd89ec8d419d77d3491666e927620b52439	374847	99.2593	99.26	Tunicata	Oikopleura dioica	CABV01004439	GTCGCTACTACCGATTGAATGGTTCAGTGAGATAATCGGATAGGTAACTCGGTAAGCAGCAATGTTTACCAAGCATACATAGAAGACGATCAAACTCAGTCATTTAGAGGAAGTAAAAGTCGTAACAAGGTTTCC
DRR228648	f0902c863a74c574da6f5ecba9551c40b67a602a	GTCGCTACTACCGATTGAATGGTTCAGTGAGATAATCGGATAGGTAACTCGGTAAGCAGCAATGTTTACCAAGCATACATAGAAGACCATCAAACTCAGTCATTTAGAGGAAGTAAAAGTCGTAACAAGGTTTCC	2	0	f508ecd89ec8d419d77d3491666e927620b52439	374847	99.2593	99.26	Tunicata	Oikopleura dioica	CABV01004439	GTCGCTACTACCGATTGAATGGTTCAGTGAGATAATCGGATAGGTAACTCGGTAAGCAGCAATGTTTACCAAGCATACATAGAAGACGATCAAACTCAGTCATTTAGAGGAAGTAAAAGTCGTAACAAGGTTTCC
DRR228648	f56b6be50dd447d9324555718e9de0c815040ca6	GTCGCTACTACCGATTGAATGGTTCAGTGAGATAATCGGATAGGTAACTCGGTAAGCAGCAATGTCTACCAAGCATACATAGAAGACGATCAAACTCAGTCATTTAGAGGAAGTAAAAGTCGTAACAAGGTTTCC	2	0	f508ecd89ec8d419d77d3491666e927620b52439	374847	99.2593	99.26	Tunicata	Oikopleura dioica	CABV01004439	GTCGCTACTACCGATTGAATGGTTCAGTGAGATAATCGGATAGGTAACTCGGTAAGCAGCAATGTTTACCAAGCATACATAGAAGACGATCAAACTCAGTCATTTAGAGGAAGTAAAAGTCGTAACAAGGTTTCC
DRR228648	f77afd14901e0831e30f508a97f0fa23af5e69c8	GTCGCTACTACCGATTGAATGGTTCAGTGAGATAAACGGATAGGTAACTCGGTAAGCAGCAATGTTTACCAAGCATACATAGAAGACGATCAAACTCAGTCATTTAGAGGAAGTAAAAGTCGTAACAAGGTTTCC	2	0	f508ecd89ec8d419d77d3491666e927620b52439	374847	99.2593	99.26	Tunicata	Oikopleura dioica	CABV01004439	GTCGCTACTACCGATTGAATGGTTCAGTGAGATAATCGGATAGGTAACTCGGTAAGCAGCAATGTTTACCAAGCATACATAGAAGACGATCAAACTCAGTCATTTAGAGGAAGTAAAAGTCGTAACAAGGTTTCC
DRR228648	fa0fafc74a2d3afb8ec7a4b022f754934e1e0e5f	GTCGCTACTACCGATTGAATGGTTCAGTGAGATAATCGGATAGGTAACTCGGTAAGCAGCAATGTTTACCAAGCATACATAAAAGACGATCAAACTCAGTCATTTAGAGGAAGTAAAAGTCGTAACAAGGTTTCC	2	0	f508ecd89ec8d419d77d3491666e927620b52439	374847	99.2593	99.26	Tunicata	Oikopleura dioica	CABV01004439	GTCGCTACTACCGATTGAATGGTTCAGTGAGATAATCGGATAGGTAACTCGGTAAGCAGCAATGTTTACCAAGCATACATAGAAGACGATCAAACTCAGTCATTTAGAGGAAGTAAAAGTCGTAACAAGGTTTCC
DRR228648	ff02f45d6a76d3682e73ea1cdb4b7470838ba0dc	GTCGCTACTACCGATTGAATGGTTCAGTGAGATAATCGGATATGTAACTCGGTAAGCAGCAATGTTTACCAAGCATACATAGAAGACGATCAAACTCAGTCATTTAGAGGAAGTAAAAGTCGTAACAAGGTTTCC	2	0	f508ecd89ec8d419d77d3491666e927620b52439	374847	99.2593	99.26	Tunicata	Oikopleura dioica	CABV01004439	GTCGCTACTACCGATTGAATGGTTCAGTGAGATAATCGGATAGGTAACTCGGTAAGCAGCAATGTTTACCAAGCATACATAGAAGACGATCAAACTCAGTCATTTAGAGGAAGTAAAAGTCGTAACAAGGTTTCC
DRR228648	ffd979fb69a28de3efb29ecdf9cb3ef02b36272b	GTCGCTACTACCGATTGAATGGTTCAGTGAGATAATCGGATAGGTAACTCGGTAAGCAGCAATGTTTACCAAGCATACATAGAAGACGATCAAACTCAGTCATTTAGAGGAAGTATAAGTCGTAACAAGGTTTCC	2	0	f508ecd89ec8d419d77d3491666e927620b52439	374847	99.2593	99.26	Tunicata	Oikopleura dioica	CABV01004439	GTCGCTACTACCGATTGAATGGTTCAGTGAGATAATCGGATAGGTAACTCGGTAAGCAGCAATGTTTACCAAGCATACATAGAAGACGATCAAACTCAGTCATTTAGAGGAAGTAAAAGTCGTAACAAGGTTTCC
DRR228648	84dde3395eac6324fd3c3d6d5914b4a1e4ca5154	GTCGCTACTACCGATTGAATGGTTCAGTGAGATAATCGGATAGGTAACTCGGTGAGCAGCAATGTTTACCAAGCATACATAGAAGACGATCAAACTCAGTCATTTAGAGGAAGTAAAAGTCGTAACAAGGTTTCC	2	0	f508ecd89ec8d419d77d3491666e927620b52439	374847	99.2593	100	Tunicata	Oikopleura sp	KC582968	GTCGCTACTACCGATTGAATGGTTCAGTGAGATAATCGGATAGGTAACTCGGTGAGCAGCAATGTTTACCAAGCATACATAGAAGACGATCAAACTCAGTCATTTAGAGGAAGTAAAAGTCGTAACAAGGTTTCC
DRR228648	26aac705b1fddf1e64c0197e0c3d5367b9842ac1	GTCGCACCTACCGATTGAGTGGTCCGGTGAAGTCTCGGGATTGTGGCAATCTCCTTTATTGGAGTTTGTCTGCGAGAACTTGCCTGAACCTTATCACTTAGAGGAAGGTGAAGTCGTAACAAGGTTTCC	1	0	26aac705b1fddf1e64c0197e0c3d5367b9842ac1	0	63.5036	100	Diatomeae	Chaetoceros muellerii	HQ912558	GTCGCACCTACCGATTGAGTGGTCCGGTGAAGTCTCGGGATTGTGGCAATCTCCTTTATTGGAGTTTGTCTGCGAGAACTTGCCTGAACCTTATCACTTAGAGGAAGGTGAAGTCGTAACAAGGTTTCC
DRR228648	dd47e8382cb05dc26e0575e62227b71001f7f325	GTCGCTACTACTGATTGGATGGTTTAGTGAGGTCCTCGGATCGGCCCCGCCGGGGTCGGCCACGGCCCTGGCGGAGCGCCGAGAAGACGATCAAACTTGACTATCTAGAGGAAGTAAAAGTCGTAACAAGGTTTCC	1	0	5bc6066d09f276f44d5682dd480bfbec1ccf0c74	88258	72.4638	99.26	Craniata	Xenopus laevis	X04025	GTCGCTACTACCGATTGGATGGTTTAGTGAGGTCCTCGGATCGGCCCCGCCGGGGTCGGCCACGGCCCTGGCGGAGCGCCGAGAAGACGATCAAACTTGACTATCTAGAGGAAGTAAAAGTCGTAACAAGGTTTCC
DRR228648	c09613a0bd392d6614f26d1b6cf6f4eba47ce8af	GTCGCTACTACCGATTGGATGGTTTAGTGAGGTCCTCGGATCGGCCCCGCCGGGGTCGGCCACGGCCCTGGCGGAGCGCCGAGAAGACGATCAAACTTGACTATCTAGAGGAAGTAAAAGTCGTAACAAGGTTTCC	1	0	5bc6066d09f276f44d5682dd480bfbec1ccf0c74	88258	73.1884	100	Craniata	Xenopus laevis	X04025	GTCGCTACTACCGATTGGATGGTTTAGTGAGGTCCTCGGATCGGCCCCGCCGGGGTCGGCCACGGCCCTGGCGGAGCGCCGAGAAGACGATCAAACTTGACTATCTAGAGGAAGTAAAAGTCGTAACAAGGTTTCC
DRR228648	733531dfb13d2621fce1550bca39ba14d2b8cee2	GTCGCTACTACCGATTGAATGGTTCAGTGAGATAATCGGATAGGTAACTCGGTAAGCAGCAATGTTTACCAAGCATACATAGCCGCCGATCAATCCCAGTTATTTCGAGGAAGTAAAAGTCGTAACCGGGTTTCC	1	0	733531dfb13d2621fce1550bca39ba14d2b8cee2	0	93.3333	93.33	Tunicata	Oikopleura dioica	CABV01004439	GTCGCTACTACCGATTGAATGGTTCAGTGAGATAATCGGATAGGTAACTCGGTAAGCAGCAATGTTTACCAAGCATACATAGAAGACGATCAAACTCAGTCATTTAGAGGAAGTAAAAGTCGTAACAAGGTTTCC
DRR228648	62efdb48ba90563572d1aaa0df5c2334986efa90	GTCGCTACTACCGATTGAATGGTTCAGTGAGATAATCGGATAGGTAACTCGGTAAGCAGCAATGTTTATCAAGCATACATAGAAGAAGATCAAAATCAGTAAGTTAGAGGATGTAAAAGTCGTAACGAGGTTTCC	1	0	62efdb48ba90563572d1aaa0df5c2334986efa90	0	94.8148	94.81	Tunicata	Oikopleura dioica	CABV01004439	GTCGCTACTACCGATTGAATGGTTCAGTGAGATAATCGGATAGGTAACTCGGTAAGCAGCAATGTTTACCAAGCATACATAGAAGACGATCAAACTCAGTCATTTAGAGGAAGTAAAAGTCGTAACAAGGTTTCC
DRR228648	7f616e410572fc1bda4ae469262812882f8b1f38	GTCGCTACTACCGATTGTATGGTCCAGTGAGATAATCGGATAGGTAACTCGGTAAGCAGCAATATTTACCAAGCATACATAGAAGAGGATCAAACTCAGTGATTTAGAGGAAGTAAAAGTCGTAACAAGGTTTCC	1	0	7f616e410572fc1bda4ae469262812882f8b1f38	0	96.2963	96.3	Tunicata	Oikopleura dioica	CABV01004439	GTCGCTACTACCGATTGAATGGTTCAGTGAGATAATCGGATAGGTAACTCGGTAAGCAGCAATGTTTACCAAGCATACATAGAAGACGATCAAACTCAGTCATTTAGAGGAAGTAAAAGTCGTAACAAGGTTTCC
DRR228648	14ac87462065853a53be9a7eab34620e116248f4	GTCGCTACTACCGATTGAATGGTTCAGTGAGACAATCGGATAGGTAACTCGGTAATCAGCAATGTTTACCAAGCATACATAGAAGACGATCAAACTCAGTCCTTTAGAGGAAGTAAAACTCGTAACAAGGTTTCC	1	0	14ac87462065853a53be9a7eab34620e116248f4	0	97.037	97.04	Tunicata	Oikopleura dioica	CABV01004439	GTCGCTACTACCGATTGAATGGTTCAGTGAGATAATCGGATAGGTAACTCGGTAAGCAGCAATGTTTACCAAGCATACATAGAAGACGATCAAACTCAGTCATTTAGAGGAAGTAAAAGTCGTAACAAGGTTTCC
DRR228648	2dc9afe739f048667241b14cbae70d3ff6119738	GTCGCCACTATCGCTTGAATGGTTCAGTGAGATAATCGGCTAGGTAACTCGGTAAGCAGCAATGTTTACCAAGCATACATAGAAGACGATCAAACTCAGTCATTTAGAGGAAGTAAAAGTCGTAACAAGGTTTCC	1	0	2dc9afe739f048667241b14cbae70d3ff6119738	0	97.037	97.04	Tunicata	Oikopleura dioica	CABV01004439	GTCGCTACTACCGATTGAATGGTTCAGTGAGATAATCGGATAGGTAACTCGGTAAGCAGCAATGTTTACCAAGCATACATAGAAGACGATCAAACTCAGTCATTTAGAGGAAGTAAAAGTCGTAACAAGGTTTCC
DRR228648	6cb2ed9116663c0b259b7578aef6c93067cddc8e	GTCGCTACTACCGCTCGAAAGGTTCAGTGAGATAATCGGATAGGTAACTCGGTAAGCAGCAATGTTTACCAAGCATACATAGAAGACGATCAAACTCAGTCATTTAGAGGAAGTAAAAGTCGTAACAAGGATTCC	1	0	6cb2ed9116663c0b259b7578aef6c93067cddc8e	0	97.037	97.04	Tunicata	Oikopleura dioica	CABV01004439	GTCGCTACTACCGATTGAATGGTTCAGTGAGATAATCGGATAGGTAACTCGGTAAGCAGCAATGTTTACCAAGCATACATAGAAGACGATCAAACTCAGTCATTTAGAGGAAGTAAAAGTCGTAACAAGGTTTCC
DRR228648	c65f71614b18c670696025138fae124a64a4d771	GTCGCTACTACCGATTGAATGGTTCAGTGAGTTAATCGGATAGGTAACTCGGTAAGCAGCAATGTTTACCAAGCATAGATAGAAGACGATCAAACTCAGTGATTTAGAGGAAGTGAAAGTCGTAACAAGGTTTCC	1	0	c65f71614b18c670696025138fae124a64a4d771	0	97.037	97.04	Tunicata	Oikopleura dioica	CABV01004439	GTCGCTACTACCGATTGAATGGTTCAGTGAGATAATCGGATAGGTAACTCGGTAAGCAGCAATGTTTACCAAGCATACATAGAAGACGATCAAACTCAGTCATTTAGAGGAAGTAAAAGTCGTAACAAGGTTTCC
DRR228648	d72bd19bba3ba8df98522f19a09583b6d820181c	GTCGCTACTACCGATTGAATGGTTCAGTGAGATAATCGGATAGGTAACTCGGTAAGCAGCAATGTTTACCAAGCATACATAGAACACGATCAAACTCAGTCATTTAGAGGAACTAAACCTCGTAACAAGGTTTCC	1	0	d72bd19bba3ba8df98522f19a09583b6d820181c	0	97.037	97.04	Tunicata	Oikopleura dioica	CABV01004439	GTCGCTACTACCGATTGAATGGTTCAGTGAGATAATCGGATAGGTAACTCGGTAAGCAGCAATGTTTACCAAGCATACATAGAAGACGATCAAACTCAGTCATTTAGAGGAAGTAAAAGTCGTAACAAGGTTTCC
DRR228648	ed5b2a84bc325c252f6e80f63497f70a21fb30d1	GTCGCTACGACCGATTGAATGGTTCGGTGAGATAATCGGATAGGTAACTCGGTAAGCAGCAATGTTTACCAGGCATACATAGAAGACGATCAAAGTCAGTCATTTAGAGGAAGTAAAAGTCGTAACAAGGTTTCC	1	0	ed5b2a84bc325c252f6e80f63497f70a21fb30d1	0	97.037	97.04	Tunicata	Oikopleura dioica	CABV01004439	GTCGCTACTACCGATTGAATGGTTCAGTGAGATAATCGGATAGGTAACTCGGTAAGCAGCAATGTTTACCAAGCATACATAGAAGACGATCAAACTCAGTCATTTAGAGGAAGTAAAAGTCGTAACAAGGTTTCC
DRR228648	002ee489e87f2b6151d1848af4cd3afccc3d3591	GTCGCTACTACCGATTGTTTGGTTCAGTGATATAATCGGATAGGTAACTCGGTAAGCAGCAATGTTTACCAAGCATACATAGAAGACGATCAAACTCAGTCATTTAGAGGAAGTAAAAGTCGTAACAAGGTTTCC	1	0	f508ecd89ec8d419d77d3491666e927620b52439	374847	97.7778	97.78	Tunicata	Oikopleura dioica	CABV01004439	GTCGCTACTACCGATTGAATGGTTCAGTGAGATAATCGGATAGGTAACTCGGTAAGCAGCAATGTTTACCAAGCATACATAGAAGACGATCAAACTCAGTCATTTAGAGGAAGTAAAAGTCGTAACAAGGTTTCC
DRR228648	038cd6aced95f0b29d642bd4bd5e04a3669586ca	GTCGCTAATACCGATTGAATGGTTCAGTGAGATAATCGGATAGGTAACTCGGTAAGCAGCAATGTTTACCAAGCATACATAGAAGACGATAAAACTCAGTCATTTAGAGGAAGTAAAAGTCGTAACAAGGCTTCC	1	0	f508ecd89ec8d419d77d3491666e927620b52439	374847	97.7778	97.78	Tunicata	Oikopleura dioica	CABV01004439	GTCGCTACTACCGATTGAATGGTTCAGTGAGATAATCGGATAGGTAACTCGGTAAGCAGCAATGTTTACCAAGCATACATAGAAGACGATCAAACTCAGTCATTTAGAGGAAGTAAAAGTCGTAACAAGGTTTCC
DRR228648	06caff81ed34587a8b7b9083635385acc9319d98	GTCGCTTCTACCGATTGAATGGTTCAGTGAGATAATCGGATAGGTCTCGGTAAGCAGCAATGTTTACCAAGCATACATAGAAGACGATCAAACTCAGTCATTTAGAGGAAGTAAAAGTCGTAACAAGGTTTCC	1	0	f508ecd89ec8d419d77d3491666e927620b52439	374847	97.7778	97.78	Tunicata	Oikopleura dioica	CABV01004439	GTCGCTACTACCGATTGAATGGTTCAGTGAGATAATCGGATAGGTAACTCGGTAAGCAGCAATGTTTACCAAGCATACATAGAAGACGATCAAACTCAGTCATTTAGAGGAAGTAAAAGTCGTAACAAGGTTTCC
DRR228648	0ee536fc002a9cf3d9c7513268e3c1d4711e6a51	GTCGCTACTACCGATTGAATGGTTCAGTGAGATAATCGGATAGGTAACTCGGTAAGCAGCAATGTTTACCAAGCATACATAGAAGACGATGAAACTCAGTCATTCAGAGGAAGTAAAAGTCGTAACACGGTTTCC	1	0	f508ecd89ec8d419d77d3491666e927620b52439	374847	97.7778	97.78	Tunicata	Oikopleura dioica	CABV01004439	GTCGCTACTACCGATTGAATGGTTCAGTGAGATAATCGGATAGGTAACTCGGTAAGCAGCAATGTTTACCAAGCATACATAGAAGACGATCAAACTCAGTCATTTAGAGGAAGTAAAAGTCGTAACAAGGTTTCC
DRR228648	1d461f06edd00b7f2290410bbbdf8df4fc6559b5	GTCGCTACTACCGATTGAATGGTTCAGTGAGATAATCGGATAGGTAACTCGGTAAGCAGCAATGAACCAAGCATACATAGAAGACGATCAAACTCAGTCATTTAGAGGAAGTAAAAGTCGTAACAAGGTTTCC	1	0	f508ecd89ec8d419d77d3491666e927620b52439	374847	97.7778	97.78	Tunicata	Oikopleura dioica	CABV01004439	GTCGCTACTACCGATTGAATGGTTCAGTGAGATAATCGGATAGGTAACTCGGTAAGCAGCAATGTTTACCAAGCATACATAGAAGACGATCAAACTCAGTCATTTAGAGGAAGTAAAAGTCGTAACAAGGTTTCC
DRR228648	58532f37d7f0144ee3afdcd5fd6d0fade2f10155	GTCGCTACTACCGATTGAATGGCTCAGTGAGATAATCGGATAGGTAACTCGGTAAGCAGCAATGTTTACCAAGCACACATAGAAGACGATCAAACTCAGTCATTCAGAGGAAGTAAAAGTCGTAACAAGGTTTCC	1	0	f508ecd89ec8d419d77d3491666e927620b52439	374847	97.7778	97.78	Tunicata	Oikopleura dioica	CABV01004439	GTCGCTACTACCGATTGAATGGTTCAGTGAGATAATCGGATAGGTAACTCGGTAAGCAGCAATGTTTACCAAGCATACATAGAAGACGATCAAACTCAGTCATTTAGAGGAAGTAAAAGTCGTAACAAGGTTTCC
DRR228648	65049df844e1c467ae8d37c94afd3f013798a0f2	GTCGCTACTACCGATTGAATGGTTCAGTGAGATAATCGGATAGGTAACTCGGTAAGCAGCAATGTTTACCAAGCATACATAGAAGACGATCAAACTCAGTCCTTTAGAGTAAGTACAAGTCGTAACAAGGTTTCC	1	0	f508ecd89ec8d419d77d3491666e927620b52439	374847	97.7778	97.78	Tunicata	Oikopleura dioica	CABV01004439	GTCGCTACTACCGATTGAATGGTTCAGTGAGATAATCGGATAGGTAACTCGGTAAGCAGCAATGTTTACCAAGCATACATAGAAGACGATCAAACTCAGTCATTTAGAGGAAGTAAAAGTCGTAACAAGGTTTCC
DRR228648	675f94af914b6dc18a0c7b1c4e5c7c7ecb9ef304	GTCGATACTACCGCTTGAATGGCTCAGTGAGATAATCGGATAGGTAACTCGGTAAGCAGCAATGTTTACCAAGCATACATAGAAGACGATCAAACTCAGTCATTTAGAGGAAGTAAAAGTCGTAACAAGGTTTCC	1	0	f508ecd89ec8d419d77d3491666e927620b52439	374847	97.7778	97.78	Tunicata	Oikopleura dioica	CABV01004439	GTCGCTACTACCGATTGAATGGTTCAGTGAGATAATCGGATAGGTAACTCGGTAAGCAGCAATGTTTACCAAGCATACATAGAAGACGATCAAACTCAGTCATTTAGAGGAAGTAAAAGTCGTAACAAGGTTTCC
DRR228648	6a668459fb636189f484f5012af4f2212c688c24	GTCGCTACTACCGATTGTACGGTTCAGTGAGATAATCGGATAGGTAACTCGGTAAGCAGCAATGTTTACCAAGCATACATAGAAGACGATCAAACTCAGTCATATAGAGGAAGTAAAAGTCGTAACAAGGTTTCC	1	0	f508ecd89ec8d419d77d3491666e927620b52439	374847	97.7778	97.78	Tunicata	Oikopleura dioica	CABV01004439	GTCGCTACTACCGATTGAATGGTTCAGTGAGATAATCGGATAGGTAACTCGGTAAGCAGCAATGTTTACCAAGCATACATAGAAGACGATCAAACTCAGTCATTTAGAGGAAGTAAAAGTCGTAACAAGGTTTCC
DRR228648	85fe60c2c3e2bac732291e44c5be7f056a48b4f8	GTCGCTACTACCGATTGAATGGTTCAGTGAGATAATCGGATAGGTAACTCGGTAAGCAGCAATGTTTACCAAGCATACATAGAAGACGAAAAAACTCAGTCATTTAGAGGAAGTAAAAGTCGAAACAAGGTTTCC	1	0	f508ecd89ec8d419d77d3491666e927620b52439	374847	97.7778	97.78	Tunicata	Oikopleura dioica	CABV01004439	GTCGCTACTACCGATTGAATGGTTCAGTGAGATAATCGGATAGGTAACTCGGTAAGCAGCAATGTTTACCAAGCATACATAGAAGACGATCAAACTCAGTCATTTAGAGGAAGTAAAAGTCGTAACAAGGTTTCC
DRR228648	96613c7632a8130db92e0f41dee14c3e8217624d	GTCGCTACTACCGATTGAATGGTTCAGTGAGATAATCGGATAGGTAACTCGGTAAGCAGCAATGTTTACCAAGCACACATAGAAGACGACCAAACTCAGTCATTTAGAGGAACTAAAAGTCGTAACAAGGTTTCC	1	0	f508ecd89ec8d419d77d3491666e927620b52439	374847	97.7778	97.78	Tunicata	Oikopleura dioica	CABV01004439	GTCGCTACTACCGATTGAATGGTTCAGTGAGATAATCGGATAGGTAACTCGGTAAGCAGCAATGTTTACCAAGCATACATAGAAGACGATCAAACTCAGTCATTTAGAGGAAGTAAAAGTCGTAACAAGGTTTCC
DRR228648	977b4efb6ecd10013c36259c059e5b7b7db2868a	GTCGCTACTACCGATTGAATGGTTCAGTGAGATAATCGGTTAGGTAACTCGGTAAGCAGCTATGTTTACCAAGCATACATAGAAGACGATCAAACTCAGTCATTTAGAGGATGTAAAAGTCGTAACAAGGTTTCC	1	0	f508ecd89ec8d419d77d3491666e927620b52439	374847	97.7778	97.78	Tunicata	Oikopleura dioica	CABV01004439	GTCGCTACTACCGATTGAATGGTTCAGTGAGATAATCGGATAGGTAACTCGGTAAGCAGCAATGTTTACCAAGCATACATAGAAGACGATCAAACTCAGTCATTTAGAGGAAGTAAAAGTCGTAACAAGGTTTCC
DRR228648	a7e0464fc2b8e7aebc32cbc25d961dcb25bf040f	GTCGCTACTTCCGATTGAATGGTTCAGTGTGATAATCGGATAGGTAACTCGGTAGCAGCAATGTTTACCAAGCATACATAGAAGACGATCAAACTCAGTCATTTAGAGGAAGTAAAAGTCGTAACAAGGTTTCC	1	0	f508ecd89ec8d419d77d3491666e927620b52439	374847	97.7778	97.78	Tunicata	Oikopleura dioica	CABV01004439	GTCGCTACTACCGATTGAATGGTTCAGTGAGATAATCGGATAGGTAACTCGGTAAGCAGCAATGTTTACCAAGCATACATAGAAGACGATCAAACTCAGTCATTTAGAGGAAGTAAAAGTCGTAACAAGGTTTCC
DRR228648	be621617067c23061f092b14bce84c3fa6dc657d	GTCGCTACTACCGATTGAATGGTTCAGTGAGATATTCGGATAGGTAACTCGGTAAGCAGCAATGTTTACCAAGCATACATAGAAGACGATCAAACTCAGTCATGTAGAGGAAGTAAATGTCGTAACAAGGTTTCC	1	0	f508ecd89ec8d419d77d3491666e927620b52439	374847	97.7778	97.78	Tunicata	Oikopleura dioica	CABV01004439	GTCGCTACTACCGATTGAATGGTTCAGTGAGATAATCGGATAGGTAACTCGGTAAGCAGCAATGTTTACCAAGCATACATAGAAGACGATCAAACTCAGTCATTTAGAGGAAGTAAAAGTCGTAACAAGGTTTCC
DRR228648	bf76e9ed35cd03efc029b5670a79ee6a94916824	GTCGCTACTACCGATTGAATGGTTCAGTGAGATAATCGGATAGGTAACTCGGTAAGCAGCAATGTTTACCAAGCATACATAGAAGACGATCAAACTCAGTCATTTAGAGGAAGGAAAATTCGTAACAAGGATTCC	1	0	f508ecd89ec8d419d77d3491666e927620b52439	374847	97.7778	97.78	Tunicata	Oikopleura dioica	CABV01004439	GTCGCTACTACCGATTGAATGGTTCAGTGAGATAATCGGATAGGTAACTCGGTAAGCAGCAATGTTTACCAAGCATACATAGAAGACGATCAAACTCAGTCATTTAGAGGAAGTAAAAGTCGTAACAAGGTTTCC
DRR228648	c46da2ec43e4a1ea8bb86fd1d5b975beff633c82	GTCGCTACTACCGATAGAATGGTTCAGCGAGATAAGCGGATAGGTAACTCGGTAAGCAGCAATGTTTACCAAGCATACATAGAAGACGATCAAACTCAGTCATTTAGAGGAAGTAAAAGTCGTAACAAGGTTTCC	1	0	f508ecd89ec8d419d77d3491666e927620b52439	374847	97.7778	97.78	Tunicata	Oikopleura dioica	CABV01004439	GTCGCTACTACCGATTGAATGGTTCAGTGAGATAATCGGATAGGTAACTCGGTAAGCAGCAATGTTTACCAAGCATACATAGAAGACGATCAAACTCAGTCATTTAGAGGAAGTAAAAGTCGTAACAAGGTTTCC
DRR228648	d42a97d78439c90d0fa819a09a8e37ccd484036b	GTCGCTACTACCGATTGAATGGTTCTGAGATAATCGGATAGGTAACTCGGTAAGCAGCAATGTTTACCAAGCATACATTGAAGACGATCAAACTCAGTCATTTAGAGGAAGTAAAAGTCGTAACAAGGTTTCC	1	0	f508ecd89ec8d419d77d3491666e927620b52439	374847	97.7778	97.78	Tunicata	Oikopleura dioica	CABV01004439	GTCGCTACTACCGATTGAATGGTTCAGTGAGATAATCGGATAGGTAACTCGGTAAGCAGCAATGTTTACCAAGCATACATAGAAGACGATCAAACTCAGTCATTTAGAGGAAGTAAAAGTCGTAACAAGGTTTCC
DRR228648	d78e1e81f5029e411bf301935dfbd9eb90a909b7	GTCGCTACGACCGATTGAATGGTTCAGTGAGATAATCGGATAGGTAACTCGGTAAGCAGCAATGTTTACCAAGCATAGATAGAAGACGATCGAACTCAGTCATTTAGAGGAAGTAAAAGTCGTAACAAGGTTTCC	1	0	f508ecd89ec8d419d77d3491666e927620b52439	374847	97.7778	97.78	Tunicata	Oikopleura dioica	CABV01004439	GTCGCTACTACCGATTGAATGGTTCAGTGAGATAATCGGATAGGTAACTCGGTAAGCAGCAATGTTTACCAAGCATACATAGAAGACGATCAAACTCAGTCATTTAGAGGAAGTAAAAGTCGTAACAAGGTTTCC
DRR228648	e6814517dd3103c6ee18c3cf5aed0496b2c331f3	GTCGCTACTACCGATTGAATGGTTCAGTGAGATAAGCGGAAAGGTAACTCGGTAAGCAGCAATGTTCACCAAGCATACATAGAAGACGATCAAACTCAGTCATTTAGAGGAAGTAAAAGTCGTAACAAGGTTTCC	1	0	f508ecd89ec8d419d77d3491666e927620b52439	374847	97.7778	97.78	Tunicata	Oikopleura dioica	CABV01004439	GTCGCTACTACCGATTGAATGGTTCAGTGAGATAATCGGATAGGTAACTCGGTAAGCAGCAATGTTTACCAAGCATACATAGAAGACGATCAAACTCAGTCATTTAGAGGAAGTAAAAGTCGTAACAAGGTTTCC
DRR228648	e84029acf557cf27add92c212b60cd18fa28fd75	GTTGCTACTACCGATTGAATGGTTCAGTGAGATAATCGGATTGGTAACTCGGTAAGCAGCAATGTTTTCCAAGCATACATAGAAGACGATCAAACTCAGTCATTTAGAGGAAGTAAAAGTCGTAACAAGGTTTCC	1	0	f508ecd89ec8d419d77d3491666e927620b52439	374847	97.7778	97.78	Tunicata	Oikopleura dioica	CABV01004439	GTCGCTACTACCGATTGAATGGTTCAGTGAGATAATCGGATAGGTAACTCGGTAAGCAGCAATGTTTACCAAGCATACATAGAAGACGATCAAACTCAGTCATTTAGAGGAAGTAAAAGTCGTAACAAGGTTTCC
DRR228648	efc389f6d365b921dbfc25243e14c7d0488b482b	GTCGCTACTACCGATTGAATGGTTCAGTGAGATAATCGGATAGGTAACTCGGTAAGCGGCAATGTTTACCAAGCATACATAGAAGACGATCAAACTCAGTCATTTAGAGGAAGGAAAAGTCGTAACATGGTTTCC	1	0	f508ecd89ec8d419d77d3491666e927620b52439	374847	97.7778	97.78	Tunicata	Oikopleura dioica	CABV01004439	GTCGCTACTACCGATTGAATGGTTCAGTGAGATAATCGGATAGGTAACTCGGTAAGCAGCAATGTTTACCAAGCATACATAGAAGACGATCAAACTCAGTCATTTAGAGGAAGTAAAAGTCGTAACAAGGTTTCC
DRR228648	f36efb82a7821cf7ab923a058b9cef5d02ef97f5	GTCGCTACTACCGATTGAATGGTTCAGGGAGATAATCGGATAGGTAACTCAGTAAGCAGCAATGATTACCAAGCATACATAGAAGACGATCAAACTCAGTCATTTAGAGGAAGTAAAAGTCGTAACAAGGTTTCC	1	0	f508ecd89ec8d419d77d3491666e927620b52439	374847	97.7778	97.78	Tunicata	Oikopleura dioica	CABV01004439	GTCGCTACTACCGATTGAATGGTTCAGTGAGATAATCGGATAGGTAACTCGGTAAGCAGCAATGTTTACCAAGCATACATAGAAGACGATCAAACTCAGTCATTTAGAGGAAGTAAAAGTCGTAACAAGGTTTCC
DRR228648	008fe210ec5b14b339169264fb0c2365657e0096	GTCGCTACTACCGATCGAATGGTTCAGAGAGATAATCGGATAGGTAACTCGGTAAGCAGCAATGTTTACCAAGCATACATAGAAGACGATCAAACTCAGTCATTTAGAGGAAGTAAAAGTCGTAACAAGGTTTCC	1	0	f508ecd89ec8d419d77d3491666e927620b52439	374847	98.5185	98.52	Tunicata	Oikopleura dioica	CABV01004439	GTCGCTACTACCGATTGAATGGTTCAGTGAGATAATCGGATAGGTAACTCGGTAAGCAGCAATGTTTACCAAGCATACATAGAAGACGATCAAACTCAGTCATTTAGAGGAAGTAAAAGTCGTAACAAGGTTTCC
DRR228648	00ab428e8abd32069a8f11c765b9240f73ca6d55	GTCGCTACTACCGATTGAATGGTTCAGTGAGATAATCGGATAGGTAACTCGGTAAGCAGCAATGTTTACCAAGCATACATAGAAGACGAACAAACTCAGTCATTTAGAGGAAGTAAAAGTCGTAACAAGGCTTCC	1	0	f508ecd89ec8d419d77d3491666e927620b52439	374847	98.5185	98.52	Tunicata	Oikopleura dioica	CABV01004439	GTCGCTACTACCGATTGAATGGTTCAGTGAGATAATCGGATAGGTAACTCGGTAAGCAGCAATGTTTACCAAGCATACATAGAAGACGATCAAACTCAGTCATTTAGAGGAAGTAAAAGTCGTAACAAGGTTTCC
DRR228648	06b18f1395dd28a8b5f3ba55964b3b3eb888f0fb	GTCGCTACTACCGATTGAATGGTTCAGTGAGATAATCGGATAGGTAACTCGGTTAGCAGCAATGTTTACCAAGCATACATAGAAGACGATCAAACTCAGTCATTTTGAGGAAGTAAAAGTCGTAACAAGGTTTCC	1	0	f508ecd89ec8d419d77d3491666e927620b52439	374847	98.5185	98.52	Tunicata	Oikopleura dioica	CABV01004439	GTCGCTACTACCGATTGAATGGTTCAGTGAGATAATCGGATAGGTAACTCGGTAAGCAGCAATGTTTACCAAGCATACATAGAAGACGATCAAACTCAGTCATTTAGAGGAAGTAAAAGTCGTAACAAGGTTTCC
DRR228648	08236a392eb05007aac08c51763f90ec76f22540	GTCGCTACTACCGATTGAATGGTTCAGTGAGATAATCGGATAGGTAACTTGGTAAGCAGCAATGTTTACCAAGCATACATAGAAGACGAGCAAACTCAGTCATTTAGAGGAAGTAAAAGTCGTAACAAGGTTTCC	1	0	f508ecd89ec8d419d77d3491666e927620b52439	374847	98.5185	98.52	Tunicata	Oikopleura dioica	CABV01004439	GTCGCTACTACCGATTGAATGGTTCAGTGAGATAATCGGATAGGTAACTCGGTAAGCAGCAATGTTTACCAAGCATACATAGAAGACGATCAAACTCAGTCATTTAGAGGAAGTAAAAGTCGTAACAAGGTTTCC
DRR228648	0b4239c2b08b71a211609b0a7aec757deb95ffb1	GTCGCTACTACCGATTGAATGGTTCAGTGAGATAATCGGATAGGTTACTCGGTAAGCAGCAATGTTTACCAAGCATTCATAGAAGACGATCAAACTCAGTCATTTAGAGGAAGTAAAAGTCGTAACAAGGTTTCC	1	0	f508ecd89ec8d419d77d3491666e927620b52439	374847	98.5185	98.52	Tunicata	Oikopleura dioica	CABV01004439	GTCGCTACTACCGATTGAATGGTTCAGTGAGATAATCGGATAGGTAACTCGGTAAGCAGCAATGTTTACCAAGCATACATAGAAGACGATCAAACTCAGTCATTTAGAGGAAGTAAAAGTCGTAACAAGGTTTCC
DRR228648	0c7b939eb799289bcae6f4846d46bd699b3f74f4	GTCGCTATTACCGATTGAATGGTTCAGTGAGATAATCGGATAGGTAACTCGGTAAGCAGCAATGTTTACCAAGCATACATAGAAGACGATGAAACTCAGTCATTTAGAGGAAGTAAAAGTCGTAACAAGGTTTCC	1	0	f508ecd89ec8d419d77d3491666e927620b52439	374847	98.5185	98.52	Tunicata	Oikopleura dioica	CABV01004439	GTCGCTACTACCGATTGAATGGTTCAGTGAGATAATCGGATAGGTAACTCGGTAAGCAGCAATGTTTACCAAGCATACATAGAAGACGATCAAACTCAGTCATTTAGAGGAAGTAAAAGTCGTAACAAGGTTTCC
DRR228648	0ce36c8db4b1c19c268f7c3b1aa84ade5ac97516	GTCGCTACTACCGATTGAATGGTTCAGTGAGATAATCGGTTAGGTAACTCGGTAAGCAGCAATGTTTACCAAGCATACATAGAAGACGAGCAAACTCAGTCATTTAGAGGAAGTAAAAGTCGTAACAAGGTTTCC	1	0	f508ecd89ec8d419d77d3491666e927620b52439	374847	98.5185	98.52	Tunicata	Oikopleura dioica	CABV01004439	GTCGCTACTACCGATTGAATGGTTCAGTGAGATAATCGGATAGGTAACTCGGTAAGCAGCAATGTTTACCAAGCATACATAGAAGACGATCAAACTCAGTCATTTAGAGGAAGTAAAAGTCGTAACAAGGTTTCC
DRR228648	1257f7d8a280bd92cec28ffedc00ce38f4268222	GTCGCTACTACCGATTGAATGGTTCAGTGAGATAATCGGATAGGTAACTCGGTAAGCAGCAATGTTTACCAAGCATACATAGAAGCCGATCAACCTCAGTCATTTAGAGGAAGTAAAAGTCGTAACAAGGTTTCC	1	0	f508ecd89ec8d419d77d3491666e927620b52439	374847	98.5185	98.52	Tunicata	Oikopleura dioica	CABV01004439	GTCGCTACTACCGATTGAATGGTTCAGTGAGATAATCGGATAGGTAACTCGGTAAGCAGCAATGTTTACCAAGCATACATAGAAGACGATCAAACTCAGTCATTTAGAGGAAGTAAAAGTCGTAACAAGGTTTCC
DRR228648	165639be23b82061dd51c4583d153830d5f4c4d4	GTCGCTACTACCGATTGAATGGTTCAGTGAGAAAATCGGATAGGTAACTCGGTAAGCAGCAATGTTTACCAAGCATACATAGAAGACGATCAAACACAGTCATTTAGAGGAAGTAAAAGTCGTAACAAGGTTTCC	1	0	f508ecd89ec8d419d77d3491666e927620b52439	374847	98.5185	98.52	Tunicata	Oikopleura dioica	CABV01004439	GTCGCTACTACCGATTGAATGGTTCAGTGAGATAATCGGATAGGTAACTCGGTAAGCAGCAATGTTTACCAAGCATACATAGAAGACGATCAAACTCAGTCATTTAGAGGAAGTAAAAGTCGTAACAAGGTTTCC
DRR228648	195a02feae98cffe165db9c677303efb63e31526	GTCGCTACTACCGATTGAATGGTTCAGTGAGATAATCGGCTAGGTAACTCGGTAAGCAGCAATGTTTACCAAGCATACATAGAAGACGATCAATCTCAGTCATTTAGAGGAAGTAAAAGTCGTAACAAGGTTTCC	1	0	f508ecd89ec8d419d77d3491666e927620b52439	374847	98.5185	98.52	Tunicata	Oikopleura dioica	CABV01004439	GTCGCTACTACCGATTGAATGGTTCAGTGAGATAATCGGATAGGTAACTCGGTAAGCAGCAATGTTTACCAAGCATACATAGAAGACGATCAAACTCAGTCATTTAGAGGAAGTAAAAGTCGTAACAAGGTTTCC
DRR228648	1e024ee3c12995c44b3cd71fcee2b2b4c1b7072d	GTCGCTACTACCGATTGAATGGTTCAGTGAGATAATCGGATAGGTAACTCGGTAAGCAGCAATGTTTACCAAGCATACATAGCAGACGATCAAACTCAGTCATTTAGAGGAAGTAAAAGTCGTAACAGGGTTTCC	1	0	f508ecd89ec8d419d77d3491666e927620b52439	374847	98.5185	98.52	Tunicata	Oikopleura dioica	CABV01004439	GTCGCTACTACCGATTGAATGGTTCAGTGAGATAATCGGATAGGTAACTCGGTAAGCAGCAATGTTTACCAAGCATACATAGAAGACGATCAAACTCAGTCATTTAGAGGAAGTAAAAGTCGTAACAAGGTTTCC
DRR228648	21414e6d5f4bd91d26de49d1e8766f827f92f8e3	GTCGCTACTACCGATTGAATGGTTCAGTGAGATAATCGGATAGGTAACTCGGTAAGCAGCAATGTTTACCAAGCATACATAGAAGACGATCAAACTCAGCCATTTAGAGGAAGAAAAAGTCGTAACAAGGTTTCC	1	0	f508ecd89ec8d419d77d3491666e927620b52439	374847	98.5185	98.52	Tunicata	Oikopleura dioica	CABV01004439	GTCGCTACTACCGATTGAATGGTTCAGTGAGATAATCGGATAGGTAACTCGGTAAGCAGCAATGTTTACCAAGCATACATAGAAGACGATCAAACTCAGTCATTTAGAGGAAGTAAAAGTCGTAACAAGGTTTCC
DRR228648	295a261ca6878a9622e8f0425b2825a689645527	GTCGCTACTACCGATGGAATGGTTCAGTGAGATAATCGGATAGGTAACTCGGTAAGCAGCAATGTTTACCAAGCATACATAGAAGACGATCAAACTCAGACATTTAGAGGAAGTAAAAGTCGTAACAAGGTTTCC	1	0	f508ecd89ec8d419d77d3491666e927620b52439	374847	98.5185	98.52	Tunicata	Oikopleura dioica	CABV01004439	GTCGCTACTACCGATTGAATGGTTCAGTGAGATAATCGGATAGGTAACTCGGTAAGCAGCAATGTTTACCAAGCATACATAGAAGACGATCAAACTCAGTCATTTAGAGGAAGTAAAAGTCGTAACAAGGTTTCC
DRR228648	2ac440e92ba4ad7726825546dcb291a7e4965b5a	GTCGCTACTACCGATTGAATGGTTCAGTGAGATAATCGGAAAGGTAACTCGGTAAGCAGCAATGTTTACCAAGCATACATAGAAGACGATCAAACTCAGTCATGTAGAGGAAGTAAAAGTCGTAACAAGGTTTCC	1	0	f508ecd89ec8d419d77d3491666e927620b52439	374847	98.5185	98.52	Tunicata	Oikopleura dioica	CABV01004439	GTCGCTACTACCGATTGAATGGTTCAGTGAGATAATCGGATAGGTAACTCGGTAAGCAGCAATGTTTACCAAGCATACATAGAAGACGATCAAACTCAGTCATTTAGAGGAAGTAAAAGTCGTAACAAGGTTTCC
DRR228648	2c3d5623ddfaa379d697f32706b2e2e7455230f9	GTCGCTACTACCGATTGAATGGTTCAGTGAGATAATCGGATAGGTAACTCTGTAAGCAGCAATGTTTACCAAGCATACATAGAAGACGATCAAACTCAGTCATTTAGAGGCAGTAAAAGTCGTAACAAGGTTTCC	1	0	f508ecd89ec8d419d77d3491666e927620b52439	374847	98.5185	98.52	Tunicata	Oikopleura dioica	CABV01004439	GTCGCTACTACCGATTGAATGGTTCAGTGAGATAATCGGATAGGTAACTCGGTAAGCAGCAATGTTTACCAAGCATACATAGAAGACGATCAAACTCAGTCATTTAGAGGAAGTAAAAGTCGTAACAAGGTTTCC
DRR228648	2f5e51988e0b2bc21d1967d43a48b8ba0ca3dce4	GTCGCTACTACCGATTGAATGGTTCAGTGAGATAATCGGATAGGTAACTCGGTAAGCAGCAATGTTTACCAAGCATACATAGAAGACGATCAAACTCAGTCATTTAGTGGCAGTAAAAGTCGTAACAAGGTTTCC	1	0	f508ecd89ec8d419d77d3491666e927620b52439	374847	98.5185	98.52	Tunicata	Oikopleura dioica	CABV01004439	GTCGCTACTACCGATTGAATGGTTCAGTGAGATAATCGGATAGGTAACTCGGTAAGCAGCAATGTTTACCAAGCATACATAGAAGACGATCAAACTCAGTCATTTAGAGGAAGTAAAAGTCGTAACAAGGTTTCC
DRR228648	30e9b4fe8cb53921d5150bab3ce1db0def42e88d	GTCGCTACTACCGATTGAATGGTTCAGTGAGAGAATCGGATAGGTAACTAGGTAAGCAGCAATGTTTACCAAGCATACATAGAAGACGATCAAACTCAGTCATTTAGAGGAAGTAAAAGTCGTAACAAGGTTTCC	1	0	f508ecd89ec8d419d77d3491666e927620b52439	374847	98.5185	98.52	Tunicata	Oikopleura dioica	CABV01004439	GTCGCTACTACCGATTGAATGGTTCAGTGAGATAATCGGATAGGTAACTCGGTAAGCAGCAATGTTTACCAAGCATACATAGAAGACGATCAAACTCAGTCATTTAGAGGAAGTAAAAGTCGTAACAAGGTTTCC
DRR228648	34c3668fe4d67da8a4413cccda4114648470eccf	GTCGCTACTACCGATTGAATGGTTCAGTGAGATAATCGGATAGGTAACTCGGTAAGCAGCAATGTTTACCTTGCATACATAGAAGACGATCAAACTCAGTCATTTAGAGGAAGTAAAAGTCGTAACAAGGTTTCC	1	0	f508ecd89ec8d419d77d3491666e927620b52439	374847	98.5185	98.52	Tunicata	Oikopleura dioica	CABV01004439	GTCGCTACTACCGATTGAATGGTTCAGTGAGATAATCGGATAGGTAACTCGGTAAGCAGCAATGTTTACCAAGCATACATAGAAGACGATCAAACTCAGTCATTTAGAGGAAGTAAAAGTCGTAACAAGGTTTCC
DRR228648	36cac6cf975c4ea22d08e00e68109116a29b9afe	GTCGCTACTACCGATTGAATGGTTCAGTGAGATAATCGGATAGGTAACTCGGTAAGCAGCAATGTTTACCAAGCATACATAGAAGACGATCAAGCTCAGTCATTTATAGGAAGTAAAAGTCGTAACAAGGTTTCC	1	0	f508ecd89ec8d419d77d3491666e927620b52439	374847	98.5185	98.52	Tunicata	Oikopleura dioica	CABV01004439	GTCGCTACTACCGATTGAATGGTTCAGTGAGATAATCGGATAGGTAACTCGGTAAGCAGCAATGTTTACCAAGCATACATAGAAGACGATCAAACTCAGTCATTTAGAGGAAGTAAAAGTCGTAACAAGGTTTCC
DRR228648	38fbd43b2c2cd829bef5dadde376055c6617d432	GTCGCTACTACCGATTGAATGGTTCAGTGAGATAATCGGATAGGTAACTCGGTAAGCAGCAATGTTTTCCAAGCATTCATAGAAGACGATCAAACTCAGTCATTTAGAGGAAGTAAAAGTCGTAACAAGGTTTCC	1	0	f508ecd89ec8d419d77d3491666e927620b52439	374847	98.5185	98.52	Tunicata	Oikopleura dioica	CABV01004439	GTCGCTACTACCGATTGAATGGTTCAGTGAGATAATCGGATAGGTAACTCGGTAAGCAGCAATGTTTACCAAGCATACATAGAAGACGATCAAACTCAGTCATTTAGAGGAAGTAAAAGTCGTAACAAGGTTTCC
DRR228648	3b0bd9599966c36f3856717bec5755d423962884	GTCGCTACTACCGATTGAATGGTTCAGTGAGATAATCGGATAGGTAACGCGGTAAGCAGCAATGTTTACCAAGCATACATAGAAGACGATCAAACTCAGTCATTTAGATGAAGTAAAAGTCGTAACAAGGTTTCC	1	0	f508ecd89ec8d419d77d3491666e927620b52439	374847	98.5185	98.52	Tunicata	Oikopleura dioica	CABV01004439	GTCGCTACTACCGATTGAATGGTTCAGTGAGATAATCGGATAGGTAACTCGGTAAGCAGCAATGTTTACCAAGCATACATAGAAGACGATCAAACTCAGTCATTTAGAGGAAGTAAAAGTCGTAACAAGGTTTCC
DRR228648	3ee2d50f6e98bb82ebd9cd86345851359e0a5b84	GTCGCTACTACCGATTGAATGGTTCAGTGAGATAATCGGATAGGTAACTCGGTAAGCAGCAATGTTTACCAAGCATACATAGAAGACGATCAAACTCAGTCATTTAGAGGAAAAAAAAGTCGTAACAAGGTTTCC	1	0	f508ecd89ec8d419d77d3491666e927620b52439	374847	98.5185	98.52	Tunicata	Oikopleura dioica	CABV01004439	GTCGCTACTACCGATTGAATGGTTCAGTGAGATAATCGGATAGGTAACTCGGTAAGCAGCAATGTTTACCAAGCATACATAGAAGACGATCAAACTCAGTCATTTAGAGGAAGTAAAAGTCGTAACAAGGTTTCC
DRR228648	3f6a9b7bc956c0c2889a1406fb2c4fe242e4e089	GTCGCTACTACCGATTGAATGGTTCAGTGAGATAATCGGATAGGTAACTCGGTAAGCAGCAATGTTTACCAAGCATACATAGAAGACGATCAAACTCAGTCATCTAGAGGAAGTAAACGTCGTAACAAGGTTTCC	1	0	f508ecd89ec8d419d77d3491666e927620b52439	374847	98.5185	98.52	Tunicata	Oikopleura dioica	CABV01004439	GTCGCTACTACCGATTGAATGGTTCAGTGAGATAATCGGATAGGTAACTCGGTAAGCAGCAATGTTTACCAAGCATACATAGAAGACGATCAAACTCAGTCATTTAGAGGAAGTAAAAGTCGTAACAAGGTTTCC
DRR228648	4166acbec0be29e5bf5feeeeb51e8da623bd4040	GTCGCTACTACCGATTGAATGGTTCAGTGAGATAATCGGATAGGTAACTCGGTAAGCAGCAATGTTTTCCAAGCTTACATAGAAGACGATCAAACTCAGTCATTTAGAGGAAGTAAAAGTCGTAACAAGGTTTCC	1	0	f508ecd89ec8d419d77d3491666e927620b52439	374847	98.5185	98.52	Tunicata	Oikopleura dioica	CABV01004439	GTCGCTACTACCGATTGAATGGTTCAGTGAGATAATCGGATAGGTAACTCGGTAAGCAGCAATGTTTACCAAGCATACATAGAAGACGATCAAACTCAGTCATTTAGAGGAAGTAAAAGTCGTAACAAGGTTTCC
DRR228648	437181d6bb9e39dabb8ddf7abe412162d78a03d8	GTCGCTACTACCGATTGAATGGTTCAGTGAGATAATCGGATAGGTAACTTGGTAAGCAGCAATGTTTACCAAGCATACATAGAAGACGATCAAACTCAGTTATTTAGAGGAAGTAAAAGTCGTAACAAGGTTTCC	1	0	f508ecd89ec8d419d77d3491666e927620b52439	374847	98.5185	98.52	Tunicata	Oikopleura dioica	CABV01004439	GTCGCTACTACCGATTGAATGGTTCAGTGAGATAATCGGATAGGTAACTCGGTAAGCAGCAATGTTTACCAAGCATACATAGAAGACGATCAAACTCAGTCATTTAGAGGAAGTAAAAGTCGTAACAAGGTTTCC
DRR228648	457d439aa41bb1246169bf61d0f281ffa88c8830	GTCGCTACTACCGATTGAATGGCTCAGTGAGATAATCGGATAGGTAACTCGGTAAGCAGCAATGTTTACCAAGCATACATAGAAGACGATCAAACTCAGTCATTTAGAGGAAGTAAAAGTCGTAACAAGGGTTCC	1	0	f508ecd89ec8d419d77d3491666e927620b52439	374847	98.5185	98.52	Tunicata	Oikopleura dioica	CABV01004439	GTCGCTACTACCGATTGAATGGTTCAGTGAGATAATCGGATAGGTAACTCGGTAAGCAGCAATGTTTACCAAGCATACATAGAAGACGATCAAACTCAGTCATTTAGAGGAAGTAAAAGTCGTAACAAGGTTTCC
DRR228648	465e4b14ac702a30f90f25cc37631c6b30720a49	GTCGCTACAACCGATTGAATGGTTCAGTGAGAGAATCGGATAGGTAACTCGGTAAGCAGCAATGTTTACCAAGCATACATAGAAGACGATCAAACTCAGTCATTTAGAGGAAGTAAAAGTCGTAACAAGGTTTCC	1	0	f508ecd89ec8d419d77d3491666e927620b52439	374847	98.5185	98.52	Tunicata	Oikopleura dioica	CABV01004439	GTCGCTACTACCGATTGAATGGTTCAGTGAGATAATCGGATAGGTAACTCGGTAAGCAGCAATGTTTACCAAGCATACATAGAAGACGATCAAACTCAGTCATTTAGAGGAAGTAAAAGTCGTAACAAGGTTTCC
DRR228648	4c3c0aed393d7168183434dbad96326efac55ccc	GTCGCTACTACCGATTGAATGGTTCAGTGTGATAATCGGATAGGTAACTCGGTAAGCAGCTATGTTTACCAAGCATACATAGAAGACGATCAAACTCAGTCATTTAGAGGAAGTAAAAGTCGTAACAAGGTTTCC	1	0	f508ecd89ec8d419d77d3491666e927620b52439	374847	98.5185	98.52	Tunicata	Oikopleura dioica	CABV01004439	GTCGCTACTACCGATTGAATGGTTCAGTGAGATAATCGGATAGGTAACTCGGTAAGCAGCAATGTTTACCAAGCATACATAGAAGACGATCAAACTCAGTCATTTAGAGGAAGTAAAAGTCGTAACAAGGTTTCC
DRR228648	4e4faa4ab12e1482edb1653da99114b857e765eb	GTCGCTACTACCGATTGCATGGTTCAGTGAGATAATCGGATAGGTAACTTGGTAAGCAGCAATGTTTACCAAGCATACATAGAAGACGATCAAACTCAGTCATTTAGAGGAAGTAAAAGTCGTAACAAGGTTTCC	1	0	f508ecd89ec8d419d77d3491666e927620b52439	374847	98.5185	98.52	Tunicata	Oikopleura dioica	CABV01004439	GTCGCTACTACCGATTGAATGGTTCAGTGAGATAATCGGATAGGTAACTCGGTAAGCAGCAATGTTTACCAAGCATACATAGAAGACGATCAAACTCAGTCATTTAGAGGAAGTAAAAGTCGTAACAAGGTTTCC
DRR228648	4f6981d21ef168bd2394277ff408bcbed6cbf776	GTCGCTACTACCGATTGAATGGTTCAGTGTGATAATCGGATAGGTAACTCGGTAAGCAGCAATGTTTACCAAGCATACATAGAAGACGATCAAACTCAGTCATTTTGAGGAAGTAAAAGTCGTAACAAGGTTTCC	1	0	f508ecd89ec8d419d77d3491666e927620b52439	374847	98.5185	98.52	Tunicata	Oikopleura dioica	CABV01004439	GTCGCTACTACCGATTGAATGGTTCAGTGAGATAATCGGATAGGTAACTCGGTAAGCAGCAATGTTTACCAAGCATACATAGAAGACGATCAAACTCAGTCATTTAGAGGAAGTAAAAGTCGTAACAAGGTTTCC
DRR228648	51fdc382f29f4f15081e68d4d04bb219223f8d7c	GTCGCTACAACCGATTGAATGGTTCAGTGAGATAATCGGATAGGTAACTCGGTAAGCAGCAACGTTTACCAAGCATACATAGAAGACGATCAAACTCAGTCATTTAGAGGAAGTAAAAGTCGTAACAAGGTTTCC	1	0	f508ecd89ec8d419d77d3491666e927620b52439	374847	98.5185	98.52	Tunicata	Oikopleura dioica	CABV01004439	GTCGCTACTACCGATTGAATGGTTCAGTGAGATAATCGGATAGGTAACTCGGTAAGCAGCAATGTTTACCAAGCATACATAGAAGACGATCAAACTCAGTCATTTAGAGGAAGTAAAAGTCGTAACAAGGTTTCC
DRR228648	546af6e2ff902528c12864bd1ec968a5ff0c633f	GTCGCTACTACCTATTGAATGGTTCAGTGAGATATTCGGATAGGTAACTCGGTAAGCAGCAATGTTTACCAAGCATACATAGAAGACGATCAAACTCAGTCATTTAGAGGAAGTAAAAGTCGTAACAAGGTTTCC	1	0	f508ecd89ec8d419d77d3491666e927620b52439	374847	98.5185	98.52	Tunicata	Oikopleura dioica	CABV01004439	GTCGCTACTACCGATTGAATGGTTCAGTGAGATAATCGGATAGGTAACTCGGTAAGCAGCAATGTTTACCAAGCATACATAGAAGACGATCAAACTCAGTCATTTAGAGGAAGTAAAAGTCGTAACAAGGTTTCC
DRR228648	568ef45ad479c89352fff3790993959a403a21cd	GTCGCTACTACCGATTGAATGGTAAGTGAGATAATCGGATAGGTAACTCGGTAAGCAGCAATGTTTACCAAGCATACATAGAAGACGATCAAACTCAGTCATTTAGAGGAAGTAAAAGTCGTAACAAGGTTTCC	1	0	f508ecd89ec8d419d77d3491666e927620b52439	374847	98.5185	98.52	Tunicata	Oikopleura dioica	CABV01004439	GTCGCTACTACCGATTGAATGGTTCAGTGAGATAATCGGATAGGTAACTCGGTAAGCAGCAATGTTTACCAAGCATACATAGAAGACGATCAAACTCAGTCATTTAGAGGAAGTAAAAGTCGTAACAAGGTTTCC
DRR228648	59401e66b9bf46dcdf1664d7db4d9a6728e5de0d	GTCGCTACTACCGATTGAATGGTTCAGTGAGATAATCGGATAGGTAACTCGGTAAGCAGCAATGTTTACCAAGCATACATAGTAGACGATCAAACTCAGTCATCTAGAGGAAGTAAAAGTCGTAACAAGGTTTCC	1	0	f508ecd89ec8d419d77d3491666e927620b52439	374847	98.5185	98.52	Tunicata	Oikopleura dioica	CABV01004439	GTCGCTACTACCGATTGAATGGTTCAGTGAGATAATCGGATAGGTAACTCGGTAAGCAGCAATGTTTACCAAGCATACATAGAAGACGATCAAACTCAGTCATTTAGAGGAAGTAAAAGTCGTAACAAGGTTTCC
DRR228648	59db5a548d6a9d77db17cdb57c85e04b084aefd1	GTCGCTACTACCGATTGAATGGTTCAGTGAGATAATCTGATAGGTAACTCGGTAAGCAGCAATGTTTACCAAGCATACATAGAAGACGATCAAACTCAGTCATTTAGAGGAAGTAAAAGTCGGAACAAGGTTTCC	1	0	f508ecd89ec8d419d77d3491666e927620b52439	374847	98.5185	98.52	Tunicata	Oikopleura dioica	CABV01004439	GTCGCTACTACCGATTGAATGGTTCAGTGAGATAATCGGATAGGTAACTCGGTAAGCAGCAATGTTTACCAAGCATACATAGAAGACGATCAAACTCAGTCATTTAGAGGAAGTAAAAGTCGTAACAAGGTTTCC
DRR228648	5c7d754782c291a24aac04f0d7acff32744cd49e	GTCGCTTCTACCGATTGAATGGTTCAGTGAGATAATCGGATAGGTAACTCGGTAAGCAGCAATGTTTACCAAGCATACATAGAAGACGATCAAACTCAGTCAGTTAGAGGAAGTAAAAGTCGTAACAAGGTTTCC	1	0	f508ecd89ec8d419d77d3491666e927620b52439	374847	98.5185	98.52	Tunicata	Oikopleura dioica	CABV01004439	GTCGCTACTACCGATTGAATGGTTCAGTGAGATAATCGGATAGGTAACTCGGTAAGCAGCAATGTTTACCAAGCATACATAGAAGACGATCAAACTCAGTCATTTAGAGGAAGTAAAAGTCGTAACAAGGTTTCC
DRR228648	5ed90c9d8323e0f1515d0b164b678fb3ca43a333	GTCGCTACTACCGATTGAATGGTTCAGTGAGATAATCGGATAGGTAGCTCGGTAAGCAGCAATGTTTACCATGCATACATAGAAGACGATCAAACTCAGTCATTTAGAGGAAGTAAAAGTCGTAACAAGGTTTCC	1	0	f508ecd89ec8d419d77d3491666e927620b52439	374847	98.5185	98.52	Tunicata	Oikopleura dioica	CABV01004439	GTCGCTACTACCGATTGAATGGTTCAGTGAGATAATCGGATAGGTAACTCGGTAAGCAGCAATGTTTACCAAGCATACATAGAAGACGATCAAACTCAGTCATTTAGAGGAAGTAAAAGTCGTAACAAGGTTTCC
DRR228648	5f9b8f1c24ac544448947a7059b4c946a1467f3a	GTCGCTACGTCCGATTGAATGGTTCAGTGAGATAATCGGATAGGTAACTCGGTAAGCAGCAATGTTTACCAAGCATACATAGAAGACGATCAAACTCAGTCATTTAGAGGAAGTAAAAGTCGTAACAAGGTTTCC	1	0	f508ecd89ec8d419d77d3491666e927620b52439	374847	98.5185	98.52	Tunicata	Oikopleura dioica	CABV01004439	GTCGCTACTACCGATTGAATGGTTCAGTGAGATAATCGGATAGGTAACTCGGTAAGCAGCAATGTTTACCAAGCATACATAGAAGACGATCAAACTCAGTCATTTAGAGGAAGTAAAAGTCGTAACAAGGTTTCC
DRR228648	606462dae590eb49fa0d0e00f16b912abb51f0d0	GTCGCTACTCCCGATTGAATGGTTCAGTGAGATAATCGGATAGGTAACTCGGTAAGCAGCCATGTTTACCAAGCATACATAGAAGACGATCAAACTCAGTCATTTAGAGGAAGTAAAAGTCGTAACAAGGTTTCC	1	0	f508ecd89ec8d419d77d3491666e927620b52439	374847	98.5185	98.52	Tunicata	Oikopleura dioica	CABV01004439	GTCGCTACTACCGATTGAATGGTTCAGTGAGATAATCGGATAGGTAACTCGGTAAGCAGCAATGTTTACCAAGCATACATAGAAGACGATCAAACTCAGTCATTTAGAGGAAGTAAAAGTCGTAACAAGGTTTCC
DRR228648	621e51ba1fd36b3ea9c7585526790e14e6d66947	GTCGCTACTACCGATTGAATGGTTCAGTGAGATAATCGGATAGGTAACTCGGTAAGCAGCAATGTTTACCAAGCATACATAGGAGACGATCAAACTCAGTCATTTAGAGGAAGTAAAAGTCGTAACAAAGTTTCC	1	0	f508ecd89ec8d419d77d3491666e927620b52439	374847	98.5185	98.52	Tunicata	Oikopleura dioica	CABV01004439	GTCGCTACTACCGATTGAATGGTTCAGTGAGATAATCGGATAGGTAACTCGGTAAGCAGCAATGTTTACCAAGCATACATAGAAGACGATCAAACTCAGTCATTTAGAGGAAGTAAAAGTCGTAACAAGGTTTCC
DRR228648	6435dbd359f1104af2eefb692c47915796987555	GTCGCTACTACCGATTGAATGGTTCAGTGAGATAATCGGATAGGTAACTCGGTAAGCAGCAATGTTTACCAAGCATACATAGAAGACGATCAAACTCAGTCATTTAGAGGAAGTAAGATTCGTAACAAGGTTTCC	1	0	f508ecd89ec8d419d77d3491666e927620b52439	374847	98.5185	98.52	Tunicata	Oikopleura dioica	CABV01004439	GTCGCTACTACCGATTGAATGGTTCAGTGAGATAATCGGATAGGTAACTCGGTAAGCAGCAATGTTTACCAAGCATACATAGAAGACGATCAAACTCAGTCATTTAGAGGAAGTAAAAGTCGTAACAAGGTTTCC
DRR228648	688493bd605d8b1f0aed65edb11a35ed2da9ba20	GTCGATACTACCGATTGAATGGTTCAGTGAGATAATCGGATAGGTAACTCGGTAAGCAGCAATGTTTACCAAGCATACATAGAAGACGATCAAACTCAGTCATTTAGAGGAAGTAAAAGTCGTAACAGGGTTTCC	1	0	f508ecd89ec8d419d77d3491666e927620b52439	374847	98.5185	98.52	Tunicata	Oikopleura dioica	CABV01004439	GTCGCTACTACCGATTGAATGGTTCAGTGAGATAATCGGATAGGTAACTCGGTAAGCAGCAATGTTTACCAAGCATACATAGAAGACGATCAAACTCAGTCATTTAGAGGAAGTAAAAGTCGTAACAAGGTTTCC
DRR228648	69894f43f5cc4f23f8911e252cec4e6895c17d98	GTCGCTACTACCGATTGAATGGTTCAGTGAGATAATCGGATAGGTAACTCGGTAAGCAGCAATGTTTACCAAGCATACATAGAAGACGATCAAACGCAGGCATTTAGAGGAAGTAAAAGTCGTAACAAGGTTTCC	1	0	f508ecd89ec8d419d77d3491666e927620b52439	374847	98.5185	98.52	Tunicata	Oikopleura dioica	CABV01004439	GTCGCTACTACCGATTGAATGGTTCAGTGAGATAATCGGATAGGTAACTCGGTAAGCAGCAATGTTTACCAAGCATACATAGAAGACGATCAAACTCAGTCATTTAGAGGAAGTAAAAGTCGTAACAAGGTTTCC
DRR228648	6997c3fa682000bbbb28c875b20836c4e40629a6	GTCGCTACTACCGATTGAAGGGTTCAGTGAGATAATCGGATAGGTAACTCGGTAAGCAGCAATGTTTACCAAGCATACAAAGAAGACGATCAAACTCAGTCATTTAGAGGAAGTAAAAGTCGTAACAAGGTTTCC	1	0	f508ecd89ec8d419d77d3491666e927620b52439	374847	98.5185	98.52	Tunicata	Oikopleura dioica	CABV01004439	GTCGCTACTACCGATTGAATGGTTCAGTGAGATAATCGGATAGGTAACTCGGTAAGCAGCAATGTTTACCAAGCATACATAGAAGACGATCAAACTCAGTCATTTAGAGGAAGTAAAAGTCGTAACAAGGTTTCC
DRR228648	6a190160ea2c3fd67f83274a0be59b6eec3e667c	GTCGCTACTACCGATTGAATGGTTCAGTGAGATAATCGGATAGGTAACTCGGCAAGCAGCAATGTTTACCAAGCATACATAGAAGACGATCAAACTCAGTCATTTAGAGGAACTAAAAGTCGTAACAAGGTTTCC	1	0	f508ecd89ec8d419d77d3491666e927620b52439	374847	98.5185	98.52	Tunicata	Oikopleura dioica	CABV01004439	GTCGCTACTACCGATTGAATGGTTCAGTGAGATAATCGGATAGGTAACTCGGTAAGCAGCAATGTTTACCAAGCATACATAGAAGACGATCAAACTCAGTCATTTAGAGGAAGTAAAAGTCGTAACAAGGTTTCC
DRR228648	6b509819aef7a1a7b03479531205da36e6ab29ea	GTCGCTACTACCGATTGAATGGTTCAGTGAGATAATCGGATAGGTAACTCGGTAAGCAGCAATGTTTACCAACCATACATAGAAGACGATCAAACTCAGTCATTTAGAGAAAGTAAAAGTCGTAACAAGGTTTCC	1	0	f508ecd89ec8d419d77d3491666e927620b52439	374847	98.5185	98.52	Tunicata	Oikopleura dioica	CABV01004439	GTCGCTACTACCGATTGAATGGTTCAGTGAGATAATCGGATAGGTAACTCGGTAAGCAGCAATGTTTACCAAGCATACATAGAAGACGATCAAACTCAGTCATTTAGAGGAAGTAAAAGTCGTAACAAGGTTTCC
DRR228648	6c0770eceae00462462fa7a41725abe2755905d0	GTCGCTACTACCGATTGAATGGTTCAGTGAGATAATCGGATAGGTAACTCGGTAAGCAGCAATGTTTTCCAAGCATACATAGAAGACGATCAAACTCTGTCATTTAGAGGAAGTAAAAGTCGTAACAAGGTTTCC	1	0	f508ecd89ec8d419d77d3491666e927620b52439	374847	98.5185	98.52	Tunicata	Oikopleura dioica	CABV01004439	GTCGCTACTACCGATTGAATGGTTCAGTGAGATAATCGGATAGGTAACTCGGTAAGCAGCAATGTTTACCAAGCATACATAGAAGACGATCAAACTCAGTCATTTAGAGGAAGTAAAAGTCGTAACAAGGTTTCC
DRR228648	6dc3f5de3f4a0a6195ddc0ca2bdfd26f32562779	GTCGCTACTACCGAGTGAATGGTTCAGTGAGATAATCGGATAGGTAACTCGGTAAGCAGCAATGTTAACCAAGCATACATAGAAGACGATCAAACTCAGTCATTTAGAGGAAGTAAAAGTCGTAACAAGGTTTCC	1	0	f508ecd89ec8d419d77d3491666e927620b52439	374847	98.5185	98.52	Tunicata	Oikopleura dioica	CABV01004439	GTCGCTACTACCGATTGAATGGTTCAGTGAGATAATCGGATAGGTAACTCGGTAAGCAGCAATGTTTACCAAGCATACATAGAAGACGATCAAACTCAGTCATTTAGAGGAAGTAAAAGTCGTAACAAGGTTTCC
DRR228648	710368a50772bd1a34d0cf0b3429cf756c0e9379	GTCGCTACTACCGATTGAATGGTTCAGTGAGATAATCGGATAGGTAACTCGGTAAGCAGCAATGTTTACCAAGCATACATAGAAGATGATCAAACTCAGTCATTTAGAGGATGTAAAAGTCGTAACAAGGTTTCC	1	0	f508ecd89ec8d419d77d3491666e927620b52439	374847	98.5185	98.52	Tunicata	Oikopleura dioica	CABV01004439	GTCGCTACTACCGATTGAATGGTTCAGTGAGATAATCGGATAGGTAACTCGGTAAGCAGCAATGTTTACCAAGCATACATAGAAGACGATCAAACTCAGTCATTTAGAGGAAGTAAAAGTCGTAACAAGGTTTCC
DRR228648	73e1f3ac78852ba47ef6ce3e7ee15e717e713bf2	GTTGCTACTACCGATTGAATGGTTCAGTGAGATAATCGGATAGGTAACTCGGTAAGCAGCAATGTTTACCAAGCATACATAGAAGACGATCAAACTCAGTCATTTAGAGGAAGTAAAAGTCGTAACAAAGTTTCC	1	0	f508ecd89ec8d419d77d3491666e927620b52439	374847	98.5185	98.52	Tunicata	Oikopleura dioica	CABV01004439	GTCGCTACTACCGATTGAATGGTTCAGTGAGATAATCGGATAGGTAACTCGGTAAGCAGCAATGTTTACCAAGCATACATAGAAGACGATCAAACTCAGTCATTTAGAGGAAGTAAAAGTCGTAACAAGGTTTCC
DRR228648	766be48b74675c0cc144ceae77a1481cf905d3d8	GTCGCTACTACCGATTGAATGGTTCAGTTAGATTATCGGATAGGTAACTCGGTAAGCAGCAATGTTTACCAAGCATACATAGAAGACGATCAAACTCAGTCATTTAGAGGAAGTAAAAGTCGTAACAAGGTTTCC	1	0	f508ecd89ec8d419d77d3491666e927620b52439	374847	98.5185	98.52	Tunicata	Oikopleura dioica	CABV01004439	GTCGCTACTACCGATTGAATGGTTCAGTGAGATAATCGGATAGGTAACTCGGTAAGCAGCAATGTTTACCAAGCATACATAGAAGACGATCAAACTCAGTCATTTAGAGGAAGTAAAAGTCGTAACAAGGTTTCC
DRR228648	769905bd71f131f9c51d28d5db267227981d2f51	GTCGCTACTACCGATTGAATGGTTCAGTGAGATAATCGGATAGGTAACTCGGTAAGCAGCAATGTTTACCAAGCATACATAGAAGACGATCAAACTCAGTCATGTAGAGGAAGTAAAAGACGTAACAAGGTTTCC	1	0	f508ecd89ec8d419d77d3491666e927620b52439	374847	98.5185	98.52	Tunicata	Oikopleura dioica	CABV01004439	GTCGCTACTACCGATTGAATGGTTCAGTGAGATAATCGGATAGGTAACTCGGTAAGCAGCAATGTTTACCAAGCATACATAGAAGACGATCAAACTCAGTCATTTAGAGGAAGTAAAAGTCGTAACAAGGTTTCC
DRR228648	783138cb68fea2e81f278d6eba39db3077fb61dc	GTCGCTACTACCGATTTAATGGTTCAGTGAGATAATCGGATAGGTAACTCGGTAAGCAGCAATGTTTACCAAGCATACATAGAAGACGATCAAACTTAGTCATTTAGAGGAAGTAAAAGTCGTAACAAGGTTTCC	1	0	f508ecd89ec8d419d77d3491666e927620b52439	374847	98.5185	98.52	Tunicata	Oikopleura dioica	CABV01004439	GTCGCTACTACCGATTGAATGGTTCAGTGAGATAATCGGATAGGTAACTCGGTAAGCAGCAATGTTTACCAAGCATACATAGAAGACGATCAAACTCAGTCATTTAGAGGAAGTAAAAGTCGTAACAAGGTTTCC
DRR228648	791e29c56aae3b4bd0dd741ab67e61e3f0fcf801	GTCGCTACTACCGATTGAATTGTTCAGTGAGATAATCGGATAGGTAACTCTGTAAGCAGCAATGTTTACCAAGCATACATAGAAGACGATCAAACTCAGTCATTTAGAGGAAGTAAAAGTCGTAACAAGGTTTCC	1	0	f508ecd89ec8d419d77d3491666e927620b52439	374847	98.5185	98.52	Tunicata	Oikopleura dioica	CABV01004439	GTCGCTACTACCGATTGAATGGTTCAGTGAGATAATCGGATAGGTAACTCGGTAAGCAGCAATGTTTACCAAGCATACATAGAAGACGATCAAACTCAGTCATTTAGAGGAAGTAAAAGTCGTAACAAGGTTTCC
DRR228648	7c9ee756a88d1128101fce66b289ab70f9a603bf	GTCGCTACTACCGATTGAATGGTTCAGTGAGATAATCGGATTGGTAACTCGGTAAGCAGCAATGTTTACCAAGCTTACATAGAAGACGATCAAACTCAGTCATTTAGAGGAAGTAAAAGTCGTAACAAGGTTTCC	1	0	f508ecd89ec8d419d77d3491666e927620b52439	374847	98.5185	98.52	Tunicata	Oikopleura dioica	CABV01004439	GTCGCTACTACCGATTGAATGGTTCAGTGAGATAATCGGATAGGTAACTCGGTAAGCAGCAATGTTTACCAAGCATACATAGAAGACGATCAAACTCAGTCATTTAGAGGAAGTAAAAGTCGTAACAAGGTTTCC
DRR228648	7ea2e725886721d2538493ab1fed142821de195b	GTCGCTACTAACGATTGAATGGTTCAGTGACATAATCGGATAGGTAACTCGGTAAGCAGCAATGTTTACCAAGCATACATAGAAGACGATCAAACTCAGTCATTTAGAGGAAGTAAAAGTCGTAACAAGGTTTCC	1	0	f508ecd89ec8d419d77d3491666e927620b52439	374847	98.5185	98.52	Tunicata	Oikopleura dioica	CABV01004439	GTCGCTACTACCGATTGAATGGTTCAGTGAGATAATCGGATAGGTAACTCGGTAAGCAGCAATGTTTACCAAGCATACATAGAAGACGATCAAACTCAGTCATTTAGAGGAAGTAAAAGTCGTAACAAGGTTTCC
DRR228648	829f0a028109426909788e9592f0a9c00c43193f	GTCGCTACTACCGATTGAATGGTTCAGTGAGATAATCGGATAGGTAACTCGGTAAGCAGCAATGTTTACCAAGCATACATAGAAGACGATCAAACTCAGACATTTAGAGGAAGTAAAAGTCGAACAAGGTTTCC	1	0	f508ecd89ec8d419d77d3491666e927620b52439	374847	98.5185	98.52	Tunicata	Oikopleura dioica	CABV01004439	GTCGCTACTACCGATTGAATGGTTCAGTGAGATAATCGGATAGGTAACTCGGTAAGCAGCAATGTTTACCAAGCATACATAGAAGACGATCAAACTCAGTCATTTAGAGGAAGTAAAAGTCGTAACAAGGTTTCC
DRR228648	83a81d2e1945200344d043b0aa8121cfe60b7588	GTCGCTACTACCGATTGAATGGTTCAGTGAGATAATCGGAGAGGTAACTCGGTAAGCAGCAATGTTTACCAAGCATACATAGAAGACGATCAAACTCAGTCATTTAGAGGAAGTAAAAGTCGGAACAAGGTTTCC	1	0	f508ecd89ec8d419d77d3491666e927620b52439	374847	98.5185	98.52	Tunicata	Oikopleura dioica	CABV01004439	GTCGCTACTACCGATTGAATGGTTCAGTGAGATAATCGGATAGGTAACTCGGTAAGCAGCAATGTTTACCAAGCATACATAGAAGACGATCAAACTCAGTCATTTAGAGGAAGTAAAAGTCGTAACAAGGTTTCC
DRR228648	89c65267ab0886294b69d45ab5242e396184bd5a	GTCGCTACTACCGATTGAATTGTTCAGTGAGATAATCGGATAGGTAACTCGGTAAGCAGCAATGTTTACCAAGCATACATAGAAGACGATCAAACTCAGTCATTAAGAGGAAGTAAAAGTCGTAACAAGGTTTCC	1	0	f508ecd89ec8d419d77d3491666e927620b52439	374847	98.5185	98.52	Tunicata	Oikopleura dioica	CABV01004439	GTCGCTACTACCGATTGAATGGTTCAGTGAGATAATCGGATAGGTAACTCGGTAAGCAGCAATGTTTACCAAGCATACATAGAAGACGATCAAACTCAGTCATTTAGAGGAAGTAAAAGTCGTAACAAGGTTTCC
DRR228648	8b1c0a21737bd336735671c305000df2cd174b4a	GTCGCTACTACCGATTGAATGGTGCAGTGAGATAATCTGATAGGTAACTCGGTAAGCAGCAATGTTTACCAAGCATACATAGAAGACGATCAAACTCAGTCATTTAGAGGAAGTAAAAGTCGTAACAAGGTTTCC	1	0	f508ecd89ec8d419d77d3491666e927620b52439	374847	98.5185	98.52	Tunicata	Oikopleura dioica	CABV01004439	GTCGCTACTACCGATTGAATGGTTCAGTGAGATAATCGGATAGGTAACTCGGTAAGCAGCAATGTTTACCAAGCATACATAGAAGACGATCAAACTCAGTCATTTAGAGGAAGTAAAAGTCGTAACAAGGTTTCC
DRR228648	8c2aea370dabdedfe5d80a5fc1dd0b63782e8aa9	GTCGCTACTACCGATTGAATGGTTCAGGGAGATAATCGGATAGGTAACTCGGTAAGCAGCAATGTTTACCAAGCATACATAGAAGACGATCAAACTCAGTCATTTAGAGGAAGTAAAAGTCGTAACAAGTTTTCC	1	0	f508ecd89ec8d419d77d3491666e927620b52439	374847	98.5185	98.52	Tunicata	Oikopleura dioica	CABV01004439	GTCGCTACTACCGATTGAATGGTTCAGTGAGATAATCGGATAGGTAACTCGGTAAGCAGCAATGTTTACCAAGCATACATAGAAGACGATCAAACTCAGTCATTTAGAGGAAGTAAAAGTCGTAACAAGGTTTCC
DRR228648	8ee85ec1269a66da36af4080cdc49d3051c9bd50	GTCGCTACTACCGATTGAATGGTTCAGTGAGATAATCGGATAGGTAACTCGGTAAGCAGCAATGTTTACCAAGCATACCTAGAAGCCGATCAAACTCAGTCATTTAGAGGAAGTAAAAGTCGTAACAAGGTTTCC	1	0	f508ecd89ec8d419d77d3491666e927620b52439	374847	98.5185	98.52	Tunicata	Oikopleura dioica	CABV01004439	GTCGCTACTACCGATTGAATGGTTCAGTGAGATAATCGGATAGGTAACTCGGTAAGCAGCAATGTTTACCAAGCATACATAGAAGACGATCAAACTCAGTCATTTAGAGGAAGTAAAAGTCGTAACAAGGTTTCC
DRR228648	93c87a478d188a889335f8fcc2ba5e4220b4f6bc	GTCGCTACTACCGATTGAATGGTTCAGTGAGATAATCGGATAGGTAACTCGGTAAGCAGCAATGTTTACCAAGCATACATAGAAGACGATCAAACTCCCTCATTTAGAGGAAGTAAAAGTCGTAACAAGGTTTCC	1	0	f508ecd89ec8d419d77d3491666e927620b52439	374847	98.5185	98.52	Tunicata	Oikopleura dioica	CABV01004439	GTCGCTACTACCGATTGAATGGTTCAGTGAGATAATCGGATAGGTAACTCGGTAAGCAGCAATGTTTACCAAGCATACATAGAAGACGATCAAACTCAGTCATTTAGAGGAAGTAAAAGTCGTAACAAGGTTTCC
DRR228648	98b36ad676ab7315e25ffa04fccaa7238a7177f4	GTCGCTACTACCGATTGAATGGTTCAGTGAGATAATCGGATAGGTAACTCGGTAAGCGGCAATGTTTACCAAGCATACATAGGAGACGATCAAACTCAGTCATTTAGAGGAAGTAAAAGTCGTAACAAGGTTTCC	1	0	f508ecd89ec8d419d77d3491666e927620b52439	374847	98.5185	98.52	Tunicata	Oikopleura dioica	CABV01004439	GTCGCTACTACCGATTGAATGGTTCAGTGAGATAATCGGATAGGTAACTCGGTAAGCAGCAATGTTTACCAAGCATACATAGAAGACGATCAAACTCAGTCATTTAGAGGAAGTAAAAGTCGTAACAAGGTTTCC
DRR228648	991a77c326ef3ad2e1632403d9474672320de946	GTCGCTACTACCGATTGAATGGATCAGTGAGATAATCGGATAGGTAACTCGGTAAGCAGCAATGTTTACCAAGCATACATAGAAGACGATCAAACTCAGTCATCTAGAGGAAGTAAAAGTCGTAACAAGGTTTCC	1	0	f508ecd89ec8d419d77d3491666e927620b52439	374847	98.5185	98.52	Tunicata	Oikopleura dioica	CABV01004439	GTCGCTACTACCGATTGAATGGTTCAGTGAGATAATCGGATAGGTAACTCGGTAAGCAGCAATGTTTACCAAGCATACATAGAAGACGATCAAACTCAGTCATTTAGAGGAAGTAAAAGTCGTAACAAGGTTTCC
DRR228648	99bdcdc37647f126c1040b23a78b33f0a74a1f7e	GTCGCTACTACCGATTGAATGGGTCAGTGAGATAATCGGATAGGTAACTCGGTAAGCAGCAATGTTTACCAAGCATACATAGAATACGATCAAACTCAGTCATTTAGAGGAAGTAAAAGTCGTAACAAGGTTTCC	1	0	f508ecd89ec8d419d77d3491666e927620b52439	374847	98.5185	98.52	Tunicata	Oikopleura dioica	CABV01004439	GTCGCTACTACCGATTGAATGGTTCAGTGAGATAATCGGATAGGTAACTCGGTAAGCAGCAATGTTTACCAAGCATACATAGAAGACGATCAAACTCAGTCATTTAGAGGAAGTAAAAGTCGTAACAAGGTTTCC
DRR228648	9c7fcba4a040f29f09efe258e3602fbc692a22ac	GTCGCTACTACCGATTGAATGGTTCAGTGAGATAATCGGATAGGTAACTCGGTAAGCAGCAAAGTTTACCAAGCATACATAGAAGACGATCAAACTCAGTCATTTAGAGGAAGTAAGAGTCGTAACAAGGTTTCC	1	0	f508ecd89ec8d419d77d3491666e927620b52439	374847	98.5185	98.52	Tunicata	Oikopleura dioica	CABV01004439	GTCGCTACTACCGATTGAATGGTTCAGTGAGATAATCGGATAGGTAACTCGGTAAGCAGCAATGTTTACCAAGCATACATAGAAGACGATCAAACTCAGTCATTTAGAGGAAGTAAAAGTCGTAACAAGGTTTCC
DRR228648	a0de3b4127fff5c68c8f5f9e5f8e14f5ab8fbb0b	GTCGCTACTACCCATTGAATGGTTCAGTGAGATAATCGGATAGGTAACTCGGTAAGCAGCAATGTTTACCAAGCATACATAGAAGACGATCAGACTCAGTCATTTAGAGGAAGTAAAAGTCGTAACAAGGTTTCC	1	0	f508ecd89ec8d419d77d3491666e927620b52439	374847	98.5185	98.52	Tunicata	Oikopleura dioica	CABV01004439	GTCGCTACTACCGATTGAATGGTTCAGTGAGATAATCGGATAGGTAACTCGGTAAGCAGCAATGTTTACCAAGCATACATAGAAGACGATCAAACTCAGTCATTTAGAGGAAGTAAAAGTCGTAACAAGGTTTCC
DRR228648	a20298ab9d8ff21b246afd9a8b35e22c98c68424	GTCGCTACTACGGATTGAATGGTTCAGTGAGATAATCGGATAGGTAACTCGGTAAGCAGCAATGTTTACCAAGCATACATAGAAGACGATCAAACTCAGTCATTTAGAGGAAGTAAAAGTCGTGACAAGGTTTCC	1	0	f508ecd89ec8d419d77d3491666e927620b52439	374847	98.5185	98.52	Tunicata	Oikopleura dioica	CABV01004439	GTCGCTACTACCGATTGAATGGTTCAGTGAGATAATCGGATAGGTAACTCGGTAAGCAGCAATGTTTACCAAGCATACATAGAAGACGATCAAACTCAGTCATTTAGAGGAAGTAAAAGTCGTAACAAGGTTTCC
DRR228648	a41c0987c588d6b9957fef4e53f12c20c235eea3	GTCGCTACTACCGATTGAATGGTTCAGTGAGATAATCGGATAGGTAACTCGGTAAGCAGCAATGTTTACCAAGCATACATAGAAGACGATCAAACTCAGTCATAGAGGAAGTAAAAGTCGTAACAAGGTTTCC	1	0	f508ecd89ec8d419d77d3491666e927620b52439	374847	98.5185	98.52	Tunicata	Oikopleura dioica	CABV01004439	GTCGCTACTACCGATTGAATGGTTCAGTGAGATAATCGGATAGGTAACTCGGTAAGCAGCAATGTTTACCAAGCATACATAGAAGACGATCAAACTCAGTCATTTAGAGGAAGTAAAAGTCGTAACAAGGTTTCC
DRR228648	a483e140a1c594e334eade9c7f4c6008bb59ddcc	GTCGCCACTACCGATTGAATGGTTCAGTGAGATAATCGGATAGGTAACTCGGTAAGCAGCAATGTTTACCAAGCATACATAGAAGACGATCAAACTCAGTCATTTAGAGGAAGTAAAAGTCGTAACAAGGTCTCC	1	0	f508ecd89ec8d419d77d3491666e927620b52439	374847	98.5185	98.52	Tunicata	Oikopleura dioica	CABV01004439	GTCGCTACTACCGATTGAATGGTTCAGTGAGATAATCGGATAGGTAACTCGGTAAGCAGCAATGTTTACCAAGCATACATAGAAGACGATCAAACTCAGTCATTTAGAGGAAGTAAAAGTCGTAACAAGGTTTCC
DRR228648	a5b7abaa39f880fe7e7cfe034b88301747b2edb2	GTCGCTCCGACCGATTGAATGGTTCAGTGAGATAATCGGATAGGTAACTCGGTAAGCAGCAATGTTTACCAAGCATACATAGAAGACGATCAAACTCAGTCATTTAGAGGAAGTAAAAGTCGTAACAAGGTTTCC	1	0	f508ecd89ec8d419d77d3491666e927620b52439	374847	98.5185	98.52	Tunicata	Oikopleura dioica	CABV01004439	GTCGCTACTACCGATTGAATGGTTCAGTGAGATAATCGGATAGGTAACTCGGTAAGCAGCAATGTTTACCAAGCATACATAGAAGACGATCAAACTCAGTCATTTAGAGGAAGTAAAAGTCGTAACAAGGTTTCC
DRR228648	a6d5df4cb5851aa4339b6f073b6a9616aa79cef5	GTCGCTACTACCGATTGAATGGTCCAGTGAGATAATCGGATAGGTAACTCGGTAAGCAGCAATGTTTACCAAGCATACATAGAAGACGATCAAACTCAGTCATTTAGAGGCAGTAAAAGTCGTAACAAGGTTTCC	1	0	f508ecd89ec8d419d77d3491666e927620b52439	374847	98.5185	98.52	Tunicata	Oikopleura dioica	CABV01004439	GTCGCTACTACCGATTGAATGGTTCAGTGAGATAATCGGATAGGTAACTCGGTAAGCAGCAATGTTTACCAAGCATACATAGAAGACGATCAAACTCAGTCATTTAGAGGAAGTAAAAGTCGTAACAAGGTTTCC
DRR228648	a91c4844d3bffe16291ed10e344f9261e65a1c7d	GTCGCTACTTCCGATTGAATGGTTCAGTGAGATAATCGGATAGGTAACTCGGTATGCAGCAATGTTTACCAAGCATACATAGAAGACGATCAAACTCAGTCATTTAGAGGAAGTAAAAGTCGTAACAAGGTTTCC	1	0	f508ecd89ec8d419d77d3491666e927620b52439	374847	98.5185	98.52	Tunicata	Oikopleura dioica	CABV01004439	GTCGCTACTACCGATTGAATGGTTCAGTGAGATAATCGGATAGGTAACTCGGTAAGCAGCAATGTTTACCAAGCATACATAGAAGACGATCAAACTCAGTCATTTAGAGGAAGTAAAAGTCGTAACAAGGTTTCC
DRR228648	ab28418897ccd960074bcd675642df57fe29b831	GTCGCTACTACCGATTGAATGGTTCAGTGAGATAATCGGATAGGTAACTCGGTAAGCAGCAATGTTACCAAGCATACATAGAAGACGATCAAACTCAGTCATTAAGAGGAAGTAAAAGTCGTAACAAGGTTTCC	1	0	f508ecd89ec8d419d77d3491666e927620b52439	374847	98.5185	98.52	Tunicata	Oikopleura dioica	CABV01004439	GTCGCTACTACCGATTGAATGGTTCAGTGAGATAATCGGATAGGTAACTCGGTAAGCAGCAATGTTTACCAAGCATACATAGAAGACGATCAAACTCAGTCATTTAGAGGAAGTAAAAGTCGTAACAAGGTTTCC
DRR228648	aeed61768505092a61bc9334db8d5e702c42ad55	GTCGCTACTACCTATTGAATGGTTCATTGAGATAATCGGATAGGTAACTCGGTAAGCAGCAATGTTTACCAAGCATACATAGAAGACGATCAAACTCAGTCATTTAGAGGAAGTAAAAGTCGTAACAAGGTTTCC	1	0	f508ecd89ec8d419d77d3491666e927620b52439	374847	98.5185	98.52	Tunicata	Oikopleura dioica	CABV01004439	GTCGCTACTACCGATTGAATGGTTCAGTGAGATAATCGGATAGGTAACTCGGTAAGCAGCAATGTTTACCAAGCATACATAGAAGACGATCAAACTCAGTCATTTAGAGGAAGTAAAAGTCGTAACAAGGTTTCC
DRR228648	b0a2943dfe4444a899201f6a60ca45621bca4cac	GTCGCTACTACCGATTGAATGGTTCAGTGAGATAATCGGATAGGTAACTCGGTAAGCAGCAATGTTTACCAAGCATACATAGAAGACGATCAAACTCAGTCATTTAGATGAAGTAAAAGTCGTAACAAGGATTCC	1	0	f508ecd89ec8d419d77d3491666e927620b52439	374847	98.5185	98.52	Tunicata	Oikopleura dioica	CABV01004439	GTCGCTACTACCGATTGAATGGTTCAGTGAGATAATCGGATAGGTAACTCGGTAAGCAGCAATGTTTACCAAGCATACATAGAAGACGATCAAACTCAGTCATTTAGAGGAAGTAAAAGTCGTAACAAGGTTTCC
DRR228648	b0e47fe699faa8a3a42592b7d14509d9e227d0b9	GTCGCTACTACCGATTGAATGGTTCAGTGAGATAATCGGATAGGTAACTCGGTAAGCAGAAATGTTTACCAAGCATACATAGAAGACGATCAAACTCAGACATTTAGAGGAAGTAAAAGTCGTAACAAGGTTTCC	1	0	f508ecd89ec8d419d77d3491666e927620b52439	374847	98.5185	98.52	Tunicata	Oikopleura dioica	CABV01004439	GTCGCTACTACCGATTGAATGGTTCAGTGAGATAATCGGATAGGTAACTCGGTAAGCAGCAATGTTTACCAAGCATACATAGAAGACGATCAAACTCAGTCATTTAGAGGAAGTAAAAGTCGTAACAAGGTTTCC
DRR228648	b112a4468f5b009b498fc7d3dd21c710c881440c	GTCGCTACTACCGATTGAATGGTTCAGTGAGATAATCGGATAGGTAACTCCGTAAGCAGCAATGTTTACCAAGCACACATAGAAGACGATCAAACTCAGTCATTTAGAGGAAGTAAAAGTCGTAACAAGGTTTCC	1	0	f508ecd89ec8d419d77d3491666e927620b52439	374847	98.5185	98.52	Tunicata	Oikopleura dioica	CABV01004439	GTCGCTACTACCGATTGAATGGTTCAGTGAGATAATCGGATAGGTAACTCGGTAAGCAGCAATGTTTACCAAGCATACATAGAAGACGATCAAACTCAGTCATTTAGAGGAAGTAAAAGTCGTAACAAGGTTTCC
DRR228648	b3caae420a660b9f595050b3f0b6020c8fc70793	GTCGCTACTACCGATTGAATGGTTCAGTGAGATAATCGGATAGGTAACTCGGTAAGCAGCAATGTTTACCAAGCAGACATAGAAGACGATCAAACTCAGTGATTTAGAGGAAGTAAAAGTCGTAACAAGGTTTCC	1	0	f508ecd89ec8d419d77d3491666e927620b52439	374847	98.5185	98.52	Tunicata	Oikopleura dioica	CABV01004439	GTCGCTACTACCGATTGAATGGTTCAGTGAGATAATCGGATAGGTAACTCGGTAAGCAGCAATGTTTACCAAGCATACATAGAAGACGATCAAACTCAGTCATTTAGAGGAAGTAAAAGTCGTAACAAGGTTTCC
DRR228648	b6df37ed3881e585a99ac2c2bcfb3b9ca521f608	GTCGCTACTAACGATTGAATGGTTCAGTGAGATAATCGGATAAGTAACTCGGTAAGCAGCAATGTTTACCAAGCATACATAGAAGACGATCAAACTCAGTCATTTAGAGGAAGTAAAAGTCGTAACAAGGTTTCC	1	0	f508ecd89ec8d419d77d3491666e927620b52439	374847	98.5185	98.52	Tunicata	Oikopleura dioica	CABV01004439	GTCGCTACTACCGATTGAATGGTTCAGTGAGATAATCGGATAGGTAACTCGGTAAGCAGCAATGTTTACCAAGCATACATAGAAGACGATCAAACTCAGTCATTTAGAGGAAGTAAAAGTCGTAACAAGGTTTCC
DRR228648	ba71860a26cf7883cd17c50f0305639a8acacb70	GTCGCTACTACCGATTGAATGGTTCAGTGAGATAATCGGATAGGTAACTCGGTAAGCAGCAATGTTTACCAAGCATACATAGAAGACGATCAAACTCAGTCATTTTTAGGAAGTAAAAGTCGTAACAAGGTTTCC	1	0	f508ecd89ec8d419d77d3491666e927620b52439	374847	98.5185	98.52	Tunicata	Oikopleura dioica	CABV01004439	GTCGCTACTACCGATTGAATGGTTCAGTGAGATAATCGGATAGGTAACTCGGTAAGCAGCAATGTTTACCAAGCATACATAGAAGACGATCAAACTCAGTCATTTAGAGGAAGTAAAAGTCGTAACAAGGTTTCC
DRR228648	becb7c0f5ef0c83310a85b7dbb38a5a043311c48	GTCGCTACTACCGATTGAATGGCTCAGTGAGATAATCGGATAGGTAACTCGGTAAGCAGCAATGTTTACCAAGCATACATAGAAGACGATCAAACTCAGTCATTAAGAGGAAGTAAAAGTCGTAACAAGGTTTCC	1	0	f508ecd89ec8d419d77d3491666e927620b52439	374847	98.5185	98.52	Tunicata	Oikopleura dioica	CABV01004439	GTCGCTACTACCGATTGAATGGTTCAGTGAGATAATCGGATAGGTAACTCGGTAAGCAGCAATGTTTACCAAGCATACATAGAAGACGATCAAACTCAGTCATTTAGAGGAAGTAAAAGTCGTAACAAGGTTTCC
DRR228648	c1133b36c0c6e1cff80ca5290f4fa8c18cf90c07	GTCGCTACTACCGATTGAATGGTTCAGTGAGATAAGCGGATAGGTAACTCGGTAAGCAGCAATGTTTACCAAGCATACATAGAAGACGATCAAACTCAGTCATTTAGAGGAAGTAAAAGTCGGAACAAGGTTTCC	1	0	f508ecd89ec8d419d77d3491666e927620b52439	374847	98.5185	98.52	Tunicata	Oikopleura dioica	CABV01004439	GTCGCTACTACCGATTGAATGGTTCAGTGAGATAATCGGATAGGTAACTCGGTAAGCAGCAATGTTTACCAAGCATACATAGAAGACGATCAAACTCAGTCATTTAGAGGAAGTAAAAGTCGTAACAAGGTTTCC
DRR228648	c1626b18b670d81b1f4e5154d3bc5110f9006c88	GTCGCTACTACCGATTGAATGGTTCAGTGAGATAATCGGATAGGTAACTCGGTAAGCAGCAATGTTTACCAAGCATACATAGAAGACGATCAAACTCAGTCATTTAGAGGAAGTAAAAGTCAAAACAAGGTTTCC	1	0	f508ecd89ec8d419d77d3491666e927620b52439	374847	98.5185	98.52	Tunicata	Oikopleura dioica	CABV01004439	GTCGCTACTACCGATTGAATGGTTCAGTGAGATAATCGGATAGGTAACTCGGTAAGCAGCAATGTTTACCAAGCATACATAGAAGACGATCAAACTCAGTCATTTAGAGGAAGTAAAAGTCGTAACAAGGTTTCC
DRR228648	c225eb23b26fdcc0eda3915d981a20e5def5554b	GTCGCTACTACCGATTGAATGGTTCAGTGAGATAATCGGATAGGTAACTCGGTAAGCAGCAATGTTTATCAAGCATACATAGAAGACGATCAAACTCAGTCATTTAGAGGAAGTAAAAGTCGTAACAAGTTTTCC	1	0	f508ecd89ec8d419d77d3491666e927620b52439	374847	98.5185	98.52	Tunicata	Oikopleura dioica	CABV01004439	GTCGCTACTACCGATTGAATGGTTCAGTGAGATAATCGGATAGGTAACTCGGTAAGCAGCAATGTTTACCAAGCATACATAGAAGACGATCAAACTCAGTCATTTAGAGGAAGTAAAAGTCGTAACAAGGTTTCC
DRR228648	c2d607c7dfabed031671ef235655f42e390b2c3c	GTCGCTACTACCGATTGAATGGTTCAGTGAGATAATCGGATAGGTAACTCGGTAAGCAGCAATGTTTACCAAGCATACATAGAAGACGATCAAACTCAGTCATTTAGAGGAAGCAAAAGTCGTAACAAGTTTTCC	1	0	f508ecd89ec8d419d77d3491666e927620b52439	374847	98.5185	98.52	Tunicata	Oikopleura dioica	CABV01004439	GTCGCTACTACCGATTGAATGGTTCAGTGAGATAATCGGATAGGTAACTCGGTAAGCAGCAATGTTTACCAAGCATACATAGAAGACGATCAAACTCAGTCATTTAGAGGAAGTAAAAGTCGTAACAAGGTTTCC
DRR228648	c476fca1c5d7a2d86381580f5207c52c4a4f80df	GTCGCTACTACCGATTGAATGGTACAGTGAGATAATCGGATAGGTAACTCGGTAAGCAGCAATGTTAACCAAGCATACATAGAAGACGATCAAACTCAGTCATTTAGAGGAAGTAAAAGTCGTAACAAGGTTTCC	1	0	f508ecd89ec8d419d77d3491666e927620b52439	374847	98.5185	98.52	Tunicata	Oikopleura dioica	CABV01004439	GTCGCTACTACCGATTGAATGGTTCAGTGAGATAATCGGATAGGTAACTCGGTAAGCAGCAATGTTTACCAAGCATACATAGAAGACGATCAAACTCAGTCATTTAGAGGAAGTAAAAGTCGTAACAAGGTTTCC
DRR228648	c4983e193bf769b14b8786fa0ff1f5c4b9d216ae	GTCGCTACTACCGATTGAATGGTTCAGTGAGTTAATCGGATAGGTATCTCGGTAAGCAGCAATGTTTACCAAGCATACATAGAAGACGATCAAACTCAGTCATTTAGAGGAAGTAAAAGTCGTAACAAGGTTTCC	1	0	f508ecd89ec8d419d77d3491666e927620b52439	374847	98.5185	98.52	Tunicata	Oikopleura dioica	CABV01004439	GTCGCTACTACCGATTGAATGGTTCAGTGAGATAATCGGATAGGTAACTCGGTAAGCAGCAATGTTTACCAAGCATACATAGAAGACGATCAAACTCAGTCATTTAGAGGAAGTAAAAGTCGTAACAAGGTTTCC
DRR228648	c4e6b16f04febde8ce05c0b1933222d1560c8cfb	GTTGCTACTACCGAATGAATGGTTCAGTGAGATAATCGGATAGGTAACTCGGTAAGCAGCAATGTTTACCAAGCATACATAGAAGACGATCAAACTCAGTCATTTAGAGGAAGTAAAAGTCGTAACAAGGTTTCC	1	0	f508ecd89ec8d419d77d3491666e927620b52439	374847	98.5185	98.52	Tunicata	Oikopleura dioica	CABV01004439	GTCGCTACTACCGATTGAATGGTTCAGTGAGATAATCGGATAGGTAACTCGGTAAGCAGCAATGTTTACCAAGCATACATAGAAGACGATCAAACTCAGTCATTTAGAGGAAGTAAAAGTCGTAACAAGGTTTCC
DRR228648	c7813bb8952d1852210f248287cc384f90560f0c	GTCGCTACTACCGATTGAATGCTTCAGTGAGATAATCGGATAGGTAACTCGGTAAGCAGCAATGTTTACCAAGCATACATAGAAGACGATCAAACTCAGTCATTTAGAGGAAGTAAAAGTCGTCACAAGGTTTCC	1	0	f508ecd89ec8d419d77d3491666e927620b52439	374847	98.5185	98.52	Tunicata	Oikopleura dioica	CABV01004439	GTCGCTACTACCGATTGAATGGTTCAGTGAGATAATCGGATAGGTAACTCGGTAAGCAGCAATGTTTACCAAGCATACATAGAAGACGATCAAACTCAGTCATTTAGAGGAAGTAAAAGTCGTAACAAGGTTTCC
DRR228648	ca39d457b71fd03ee9b99a4b94aea6b813adce43	GTCGCTACTACCGATTGAATGATTCAGTGAGATAATCGGATAGGTAACTCGGTAAGCAGCAATGTTTACCAGGCATACATAGAAGACGATCAAACTCAGTCATTTAGAGGAAGTAAAAGTCGTAACAAGGTTTCC	1	0	f508ecd89ec8d419d77d3491666e927620b52439	374847	98.5185	98.52	Tunicata	Oikopleura dioica	CABV01004439	GTCGCTACTACCGATTGAATGGTTCAGTGAGATAATCGGATAGGTAACTCGGTAAGCAGCAATGTTTACCAAGCATACATAGAAGACGATCAAACTCAGTCATTTAGAGGAAGTAAAAGTCGTAACAAGGTTTCC
DRR228648	cd8b0031b1ee016a24dc89d67676df83bc0bc1cf	GTCGCTACTACCGATTGAATGGTTCAGTGAGATAATCGGATAGGTATCTCGGTAAGCAGCAATGTTTACCAAGCATACATAGAAGACGATCAAACTCAGTCATTTAGAGGAAGTAAGAGTCGTAACAAGGTTTCC	1	0	f508ecd89ec8d419d77d3491666e927620b52439	374847	98.5185	98.52	Tunicata	Oikopleura dioica	CABV01004439	GTCGCTACTACCGATTGAATGGTTCAGTGAGATAATCGGATAGGTAACTCGGTAAGCAGCAATGTTTACCAAGCATACATAGAAGACGATCAAACTCAGTCATTTAGAGGAAGTAAAAGTCGTAACAAGGTTTCC
DRR228648	cf14966298616a8e3b3338592d1f80195f5df48f	GTCGCTACTACCGATTGAAGGGTTCAGTGAGATAATCGGATAGGTAACTCGGTAAGCAGCAATGTTTACCAAGCATACATAGAAGACGATCAAACTCAGTCATTTAGAGGAAGTAAAAGTCTTAACAAGGTTTCC	1	0	f508ecd89ec8d419d77d3491666e927620b52439	374847	98.5185	98.52	Tunicata	Oikopleura dioica	CABV01004439	GTCGCTACTACCGATTGAATGGTTCAGTGAGATAATCGGATAGGTAACTCGGTAAGCAGCAATGTTTACCAAGCATACATAGAAGACGATCAAACTCAGTCATTTAGAGGAAGTAAAAGTCGTAACAAGGTTTCC
DRR228648	d082bea4536e25fd94a1ed8389b4817c215b10f0	GTAGCTACTACCGATTGAATGGTTCAGTGAGATAATCGGATAGGTAACTCGGTAAGCAGCAATGTTTACCAAGCATACATAGAAGACGATCAAACTCAGTCATTTAGAGGAAGTAAAAGTCGTCACAAGGTTTCC	1	0	f508ecd89ec8d419d77d3491666e927620b52439	374847	98.5185	98.52	Tunicata	Oikopleura dioica	CABV01004439	GTCGCTACTACCGATTGAATGGTTCAGTGAGATAATCGGATAGGTAACTCGGTAAGCAGCAATGTTTACCAAGCATACATAGAAGACGATCAAACTCAGTCATTTAGAGGAAGTAAAAGTCGTAACAAGGTTTCC
DRR228648	d20015aeca2e84e882c64f6e2fc1fa69261ef304	GTCGCTACTACCGATTGAATGGTTCAGTGAGATAATCGGATAGGTAACTCGGTAAGCAGCAATGTTTACCAAGCATACATAGAAGACGATCAAACTCAGTCATTTAGGAAGTAAAAGTCGTAACAAGGTTTCC	1	0	f508ecd89ec8d419d77d3491666e927620b52439	374847	98.5185	98.52	Tunicata	Oikopleura dioica	CABV01004439	GTCGCTACTACCGATTGAATGGTTCAGTGAGATAATCGGATAGGTAACTCGGTAAGCAGCAATGTTTACCAAGCATACATAGAAGACGATCAAACTCAGTCATTTAGAGGAAGTAAAAGTCGTAACAAGGTTTCC
DRR228648	daa0129a4502decc3a4fd6125ba5e26a34e28199	GTCGCTACTACCGATTGAATGGGTCAGTGAGATAATCGGATAGGTAACTCGGTAAGCAGCAATGTTTACCAAGCATACATAGAAGACGATCAAACTCAGTCATTTAGAGGAAGTAAAAGTAGTAACAAGGTTTCC	1	0	f508ecd89ec8d419d77d3491666e927620b52439	374847	98.5185	98.52	Tunicata	Oikopleura dioica	CABV01004439	GTCGCTACTACCGATTGAATGGTTCAGTGAGATAATCGGATAGGTAACTCGGTAAGCAGCAATGTTTACCAAGCATACATAGAAGACGATCAAACTCAGTCATTTAGAGGAAGTAAAAGTCGTAACAAGGTTTCC
DRR228648	dae7e059e5c7bcfc7c1e83384d0cc1a7011db157	GTCGCTACTACCGATTGAATGGTTCAGTGAGATAATCGGATAAGTAACTCGGTAAGCAGCAATGTTTACCGAGCATACATAGAAGACGATCAAACTCAGTCATTTAGAGGAAGTAAAAGTCGTAACAAGGTTTCC	1	0	f508ecd89ec8d419d77d3491666e927620b52439	374847	98.5185	98.52	Tunicata	Oikopleura dioica	CABV01004439	GTCGCTACTACCGATTGAATGGTTCAGTGAGATAATCGGATAGGTAACTCGGTAAGCAGCAATGTTTACCAAGCATACATAGAAGACGATCAAACTCAGTCATTTAGAGGAAGTAAAAGTCGTAACAAGGTTTCC
DRR228648	de3252dccde9fad9e798e10e317ef03157ae7116	GTCGCTACTACCGATTGAATGGTTCAGTGAGATAATCGGATAGGTAACTCGGTAAGCAGCAGTGTTTACCAAGCAGACATAGAAGACGATCAAACTCAGTCATTTAGAGGAAGTAAAAGTCGTAACAAGGTTTCC	1	0	f508ecd89ec8d419d77d3491666e927620b52439	374847	98.5185	98.52	Tunicata	Oikopleura dioica	CABV01004439	GTCGCTACTACCGATTGAATGGTTCAGTGAGATAATCGGATAGGTAACTCGGTAAGCAGCAATGTTTACCAAGCATACATAGAAGACGATCAAACTCAGTCATTTAGAGGAAGTAAAAGTCGTAACAAGGTTTCC
DRR228648	e8675eec215d528ddb8fd70a5797aabc7d4b7682	GTCGCTACTACCGATTGAATGGTTCAGTGAGATAATCGGATAGGTATCTCGGTAAGCAGCAATGTTTACCAAGCATACATAGAAGATGATCAAACTCAGTCATTTAGAGGAAGTAAAAGTCGTAACAAGGTTTCC	1	0	f508ecd89ec8d419d77d3491666e927620b52439	374847	98.5185	98.52	Tunicata	Oikopleura dioica	CABV01004439	GTCGCTACTACCGATTGAATGGTTCAGTGAGATAATCGGATAGGTAACTCGGTAAGCAGCAATGTTTACCAAGCATACATAGAAGACGATCAAACTCAGTCATTTAGAGGAAGTAAAAGTCGTAACAAGGTTTCC
DRR228648	ea57b1668fb334bf916ec07378fc2d2b716f9aef	GTCGCTACTACCGATTGAATGGTTCAGTGAGATAATCGGATAGGTAACTCGGTAAGCAGCAATGTTTACCAAGTATACATAGAAGACGATCAAACTCAGTCATTTAGAAGAAGTAAAAGTCGTAACAAGGTTTCC	1	0	f508ecd89ec8d419d77d3491666e927620b52439	374847	98.5185	98.52	Tunicata	Oikopleura dioica	CABV01004439	GTCGCTACTACCGATTGAATGGTTCAGTGAGATAATCGGATAGGTAACTCGGTAAGCAGCAATGTTTACCAAGCATACATAGAAGACGATCAAACTCAGTCATTTAGAGGAAGTAAAAGTCGTAACAAGGTTTCC
DRR228648	f034a50e6f9cb7317d66c290cf1448587f92d5d9	GTCGCTACTACCGATTGAATGGTTCACAGAGATAATCGGATAGGTAACTCGGTAAGCAGCAATGTTTACCAAGCATACATAGAAGACGATCAAACTCAGTCATTTAGAGGAAGTAAAAGTCGTAACAAGGTTTCC	1	0	f508ecd89ec8d419d77d3491666e927620b52439	374847	98.5185	98.52	Tunicata	Oikopleura dioica	CABV01004439	GTCGCTACTACCGATTGAATGGTTCAGTGAGATAATCGGATAGGTAACTCGGTAAGCAGCAATGTTTACCAAGCATACATAGAAGACGATCAAACTCAGTCATTTAGAGGAAGTAAAAGTCGTAACAAGGTTTCC
DRR228648	f1707754607d65536a32fc9d2be102ad9abbe1f1	GTCGCTACTACCGATTGAATGGTTCAGTGAGATAATCGGATAGGTAACTCGGTAAGCAGCAATGTTTACCAATCATACATAGAAGTCGATCAAACTCAGTCATTTAGAGGAAGTAAAAGTCGTAACAAGGTTTCC	1	0	f508ecd89ec8d419d77d3491666e927620b52439	374847	98.5185	98.52	Tunicata	Oikopleura dioica	CABV01004439	GTCGCTACTACCGATTGAATGGTTCAGTGAGATAATCGGATAGGTAACTCGGTAAGCAGCAATGTTTACCAAGCATACATAGAAGACGATCAAACTCAGTCATTTAGAGGAAGTAAAAGTCGTAACAAGGTTTCC
DRR228648	f33206cb3984b038587d347bcd3028b4457e8f11	GTCGGTACTACCGATTGAATGGTTCAGTGAGATAATCGGATAGGTAACTCGGTAAGCAGCAATGTTTACCAAGCATACATAGAAGACGATCAAACTCAGTCATTTAGAGGAAGTAAAAGTCGTAATAAGGTTTCC	1	0	f508ecd89ec8d419d77d3491666e927620b52439	374847	98.5185	98.52	Tunicata	Oikopleura dioica	CABV01004439	GTCGCTACTACCGATTGAATGGTTCAGTGAGATAATCGGATAGGTAACTCGGTAAGCAGCAATGTTTACCAAGCATACATAGAAGACGATCAAACTCAGTCATTTAGAGGAAGTAAAAGTCGTAACAAGGTTTCC
DRR228648	f38e5e18b2c4c4c20558ffa7fadfbb5681ff8dec	GTCGCTACTACCGATTGAATGGTTCAGTGAGATTATCGGATAGGTAACTCGGTAAGCAGCAATGTTTACCAAGCATTCATAGAAGACGATCAAACTCAGTCATTTAGAGGAAGTAAAAGTCGTAACAAGGTTTCC	1	0	f508ecd89ec8d419d77d3491666e927620b52439	374847	98.5185	98.52	Tunicata	Oikopleura dioica	CABV01004439	GTCGCTACTACCGATTGAATGGTTCAGTGAGATAATCGGATAGGTAACTCGGTAAGCAGCAATGTTTACCAAGCATACATAGAAGACGATCAAACTCAGTCATTTAGAGGAAGTAAAAGTCGTAACAAGGTTTCC
DRR228648	fb6081a27f205f32b13a93839c41efce7fcc9e3d	GTCGGTACTATCGATTGAATGGTTCAGTGAGATAATCGGATAGGTAACTCGGTAAGCAGCAATGTTTACCAAGCATACATAGAAGACGATCAAACTCAGTCATTTAGAGGAAGTAAAAGTCGTAACAAGGTTTCC	1	0	f508ecd89ec8d419d77d3491666e927620b52439	374847	98.5185	98.52	Tunicata	Oikopleura dioica	CABV01004439	GTCGCTACTACCGATTGAATGGTTCAGTGAGATAATCGGATAGGTAACTCGGTAAGCAGCAATGTTTACCAAGCATACATAGAAGACGATCAAACTCAGTCATTTAGAGGAAGTAAAAGTCGTAACAAGGTTTCC
DRR228648	fcf67473a3dd738397c9b519fb462f8a6a629853	GTCGCTTCTACCGATTGAATGGTTCAGTGAGATAATCGGATAGGTAACTCGGTTAGCAGCAATGTTTACCAAGCATACATAGAAGACGATCAAACTCAGTCATTTAGAGGAAGTAAAAGTCGTAACAAGGTTTCC	1	0	f508ecd89ec8d419d77d3491666e927620b52439	374847	98.5185	98.52	Tunicata	Oikopleura dioica	CABV01004439	GTCGCTACTACCGATTGAATGGTTCAGTGAGATAATCGGATAGGTAACTCGGTAAGCAGCAATGTTTACCAAGCATACATAGAAGACGATCAAACTCAGTCATTTAGAGGAAGTAAAAGTCGTAACAAGGTTTCC
DRR228648	ff66657dff588262e75daebaf76de788ea872ff2	GTCGCTACTACCGACTGAATGGTTCAGTGAGATAATCGGATAGGTAACTCGGTAAGCAGCAATGTTTACCAAGCATACATAGAAGACGATCAAACTCAGTCATTTAGAGGAAGTAATAGTCGTAACAAGGTTTCC	1	0	f508ecd89ec8d419d77d3491666e927620b52439	374847	98.5185	98.52	Tunicata	Oikopleura dioica	CABV01004439	GTCGCTACTACCGATTGAATGGTTCAGTGAGATAATCGGATAGGTAACTCGGTAAGCAGCAATGTTTACCAAGCATACATAGAAGACGATCAAACTCAGTCATTTAGAGGAAGTAAAAGTCGTAACAAGGTTTCC
DRR228648	ba433618c946ad8edcf75e1910b6af926d115b30	GTCGCTACTACCGATTGAATGGTTCAGTGAGATAATCGGATAGGTAACTCGGTGAGCAGCAATGTTTACCAAGCATACGTAGAAGACGATCAAACTCAGTCATTTAGAGGAAGTAAAAGTCGTAACAAGGTTTCC	1	0	f508ecd89ec8d419d77d3491666e927620b52439	374847	98.5185	99.26	Tunicata	Oikopleura sp	KC582968	GTCGCTACTACCGATTGAATGGTTCAGTGAGATAATCGGATAGGTAACTCGGTGAGCAGCAATGTTTACCAAGCATACATAGAAGACGATCAAACTCAGTCATTTAGAGGAAGTAAAAGTCGTAACAAGGTTTCC
DRR228648	004a1313f352edfb505e81bde06f2556c4c2b1a5	GTCGCTACTACCGATTGAGTGGTTCAGTGAGATAATCGGATAGGTAACTCGGTAAGCAGCAATGTTTACCAAGCATACATAGAAGACGATCAAACTCAGTCATTTAGAGGAAGTAAAAGTCGTAACAAGGTTTCC	1	0	f508ecd89ec8d419d77d3491666e927620b52439	374847	99.2593	99.26	Tunicata	Oikopleura dioica	CABV01004439	GTCGCTACTACCGATTGAATGGTTCAGTGAGATAATCGGATAGGTAACTCGGTAAGCAGCAATGTTTACCAAGCATACATAGAAGACGATCAAACTCAGTCATTTAGAGGAAGTAAAAGTCGTAACAAGGTTTCC
DRR228648	016f92e73009686cd6a25f480975addad1342561	GTCGCTACTACCGATTGAATGGTTCAGTGAGATAATCGATAGGTAACTCGGTAAGCAGCAATGTTTACCAAGCATACATAGAAGACGATCAAACTCAGTCATTTAGAGGAAGTAAAAGTCGTAACAAGGTTTCC	1	0	f508ecd89ec8d419d77d3491666e927620b52439	374847	99.2593	99.26	Tunicata	Oikopleura dioica	CABV01004439	GTCGCTACTACCGATTGAATGGTTCAGTGAGATAATCGGATAGGTAACTCGGTAAGCAGCAATGTTTACCAAGCATACATAGAAGACGATCAAACTCAGTCATTTAGAGGAAGTAAAAGTCGTAACAAGGTTTCC
DRR228648	065f6bedcdb61570c55ac174c44af5d1400e8331	GTCGCTACTACCGATTGAATGGTTCAGTGAGATAATCGGATAGGTAACTCGGTAAGCAGCAATGTTTACCAAGCATACATAGAAGACGATCAAACTCAGTCATTTAGAGGAAGTAGAAGTCGTAACAAGGTTTCC	1	0	f508ecd89ec8d419d77d3491666e927620b52439	374847	99.2593	99.26	Tunicata	Oikopleura dioica	CABV01004439	GTCGCTACTACCGATTGAATGGTTCAGTGAGATAATCGGATAGGTAACTCGGTAAGCAGCAATGTTTACCAAGCATACATAGAAGACGATCAAACTCAGTCATTTAGAGGAAGTAAAAGTCGTAACAAGGTTTCC
DRR228648	074638b61fed6b64b46d2289fec3386fd79eaf31	GTCGCTACTACCGATTCAATGGTTCAGTGAGATAATCGGATAGGTAACTCGGTAAGCAGCAATGTTTACCAAGCATACATAGAAGACGATCAAACTCAGTCATTTAGAGGAAGTAAAAGTCGTAACAAGGTTTCC	1	0	f508ecd89ec8d419d77d3491666e927620b52439	374847	99.2593	99.26	Tunicata	Oikopleura dioica	CABV01004439	GTCGCTACTACCGATTGAATGGTTCAGTGAGATAATCGGATAGGTAACTCGGTAAGCAGCAATGTTTACCAAGCATACATAGAAGACGATCAAACTCAGTCATTTAGAGGAAGTAAAAGTCGTAACAAGGTTTCC
DRR228648	0c58b606a93ecc20d6d9bd45850e758dd20cbe23	GTCGCTACTACCGATTGAATGGATCAGTGAGATAATCGGATAGGTAACTCGGTAAGCAGCAATGTTTACCAAGCATACATAGAAGACGATCAAACTCAGTCATTTAGAGGAAGTAAAAGTCGTAACAAGGTTTCC	1	0	f508ecd89ec8d419d77d3491666e927620b52439	374847	99.2593	99.26	Tunicata	Oikopleura dioica	CABV01004439	GTCGCTACTACCGATTGAATGGTTCAGTGAGATAATCGGATAGGTAACTCGGTAAGCAGCAATGTTTACCAAGCATACATAGAAGACGATCAAACTCAGTCATTTAGAGGAAGTAAAAGTCGTAACAAGGTTTCC
DRR228648	1064f9ed012a26334140ba30313ea9ccbbbf7fde	GTCGCTACTACCGATTGAATGGTTCAGTGAGATAATCGGATAGGTAACTCGGTAAGCAGCAATGTTTACCAAGCATACATAGAAGACGATCAAACTCAGTCATTTAGAGGACGTAAAAGTCGTAACAAGGTTTCC	1	0	f508ecd89ec8d419d77d3491666e927620b52439	374847	99.2593	99.26	Tunicata	Oikopleura dioica	CABV01004439	GTCGCTACTACCGATTGAATGGTTCAGTGAGATAATCGGATAGGTAACTCGGTAAGCAGCAATGTTTACCAAGCATACATAGAAGACGATCAAACTCAGTCATTTAGAGGAAGTAAAAGTCGTAACAAGGTTTCC
DRR228648	12d07086e90f9e7da6a4fde7d5adeb9c903ae6eb	GTCGCTACTACCGATTGAATGGTTCAGTGAGATAATCGGATAGGTAACTCGGTAAGCAGCAATGTTTACCAAGCATACATAGAAGACGATCAAACTCATTCATTTAGAGGAAGTAAAAGTCGTAACAAGGTTTCC	1	0	f508ecd89ec8d419d77d3491666e927620b52439	374847	99.2593	99.26	Tunicata	Oikopleura dioica	CABV01004439	GTCGCTACTACCGATTGAATGGTTCAGTGAGATAATCGGATAGGTAACTCGGTAAGCAGCAATGTTTACCAAGCATACATAGAAGACGATCAAACTCAGTCATTTAGAGGAAGTAAAAGTCGTAACAAGGTTTCC
DRR228648	13fcaef76341db0a3f763efb3f7c0f7c49988d01	GTCGCTACTACCGATTGAATGGTTCAGTGAGATAATCGGATAGGTAACTCGGTAAGCAGCAATGTTTACCAAGCATACATAGAAGACGATCAAACTCAGTCATTTAGAGGAAGTAATAGTCGTAACAAGGTTTCC	1	0	f508ecd89ec8d419d77d3491666e927620b52439	374847	99.2593	99.26	Tunicata	Oikopleura dioica	CABV01004439	GTCGCTACTACCGATTGAATGGTTCAGTGAGATAATCGGATAGGTAACTCGGTAAGCAGCAATGTTTACCAAGCATACATAGAAGACGATCAAACTCAGTCATTTAGAGGAAGTAAAAGTCGTAACAAGGTTTCC
DRR228648	1821922341b5570bd2e8829d07a2800e2b177d4e	GTCGCTACTACCGATTGAATGGTTCAGTGAGATAATGGGATAGGTAACTCGGTAAGCAGCAATGTTTACCAAGCATACATAGAAGACGATCAAACTCAGTCATTTAGAGGAAGTAAAAGTCGTAACAAGGTTTCC	1	0	f508ecd89ec8d419d77d3491666e927620b52439	374847	99.2593	99.26	Tunicata	Oikopleura dioica	CABV01004439	GTCGCTACTACCGATTGAATGGTTCAGTGAGATAATCGGATAGGTAACTCGGTAAGCAGCAATGTTTACCAAGCATACATAGAAGACGATCAAACTCAGTCATTTAGAGGAAGTAAAAGTCGTAACAAGGTTTCC
DRR228648	1a61633c6392d5ed1de38ac4bbb1715f8a5c245e	GTCGCTACTACCGATTGAATGGTTCAGTGAGATAAGCGGATAGGTAACTCGGTAAGCAGCAATGTTTACCAAGCATACATAGAAGACGATCAAACTCAGTCATTTAGAGGAAGTAAAAGTCGTAACAAGGTTTCC	1	0	f508ecd89ec8d419d77d3491666e927620b52439	374847	99.2593	99.26	Tunicata	Oikopleura dioica	CABV01004439	GTCGCTACTACCGATTGAATGGTTCAGTGAGATAATCGGATAGGTAACTCGGTAAGCAGCAATGTTTACCAAGCATACATAGAAGACGATCAAACTCAGTCATTTAGAGGAAGTAAAAGTCGTAACAAGGTTTCC
DRR228648	1ad727edd5795ea1529e14db52ce75990cb45182	GTCGCTACTACCGATTGAATGGTTCAGTGAGATAATCGGATAGGTAACTCGGTAAGCAGCAATGTTTACCAAGCATACATAGAAGACGATCAAACTCAGTCATTTAGAGGAAGTAAAAGTCGTAACAACGTTTCC	1	0	f508ecd89ec8d419d77d3491666e927620b52439	374847	99.2593	99.26	Tunicata	Oikopleura dioica	CABV01004439	GTCGCTACTACCGATTGAATGGTTCAGTGAGATAATCGGATAGGTAACTCGGTAAGCAGCAATGTTTACCAAGCATACATAGAAGACGATCAAACTCAGTCATTTAGAGGAAGTAAAAGTCGTAACAAGGTTTCC
DRR228648	1bc8bd1cde5e1d8d7347d6ae40ff4e8cd9a40951	GTCGCTACTACCGATTGAATGGTTCAGTGAGATAATCGGATAGGTAACTCGGTAAGCAGCAATGTTTACCAAGCATACATAGAAGACGATCAAACTCAGTCATTTAGAGGAAGTAAAAGTCGAACAAGGTTTCC	1	0	f508ecd89ec8d419d77d3491666e927620b52439	374847	99.2593	99.26	Tunicata	Oikopleura dioica	CABV01004439	GTCGCTACTACCGATTGAATGGTTCAGTGAGATAATCGGATAGGTAACTCGGTAAGCAGCAATGTTTACCAAGCATACATAGAAGACGATCAAACTCAGTCATTTAGAGGAAGTAAAAGTCGTAACAAGGTTTCC
DRR228648	1d43c3e5a7ead6c78931c6e7e6c1d10484f3dabd	GTCGCTACTACCGATTGAATGGTTCAGTGAGATAATCGGATAGGTAACTCGGTAAGCAGCAATGTTTACCAAGCATACATAGAAGACAATCAAACTCAGTCATTTAGAGGAAGTAAAAGTCGTAACAAGGTTTCC	1	0	f508ecd89ec8d419d77d3491666e927620b52439	374847	99.2593	99.26	Tunicata	Oikopleura dioica	CABV01004439	GTCGCTACTACCGATTGAATGGTTCAGTGAGATAATCGGATAGGTAACTCGGTAAGCAGCAATGTTTACCAAGCATACATAGAAGACGATCAAACTCAGTCATTTAGAGGAAGTAAAAGTCGTAACAAGGTTTCC
DRR228648	1d90070835d040fcb2546d0ec85781c21ba9479a	GTCGCTACTACCGATTGAATGGTTCAGTGAGATAATCGGATAGGTAACTCCGTAAGCAGCAATGTTTACCAAGCATACATAGAAGACGATCAAACTCAGTCATTTAGAGGAAGTAAAAGTCGTAACAAGGTTTCC	1	0	f508ecd89ec8d419d77d3491666e927620b52439	374847	99.2593	99.26	Tunicata	Oikopleura dioica	CABV01004439	GTCGCTACTACCGATTGAATGGTTCAGTGAGATAATCGGATAGGTAACTCGGTAAGCAGCAATGTTTACCAAGCATACATAGAAGACGATCAAACTCAGTCATTTAGAGGAAGTAAAAGTCGTAACAAGGTTTCC
DRR228648	1fcc50815aac94da7937371c8ba0ede1996020a6	GTCGCTACTACCGATTGAATGGTTCAGTGAGATAATCGGATAGGTAACTCGGTAAGCAGCAATGTTTACCTAGCATACATAGAAGACGATCAAACTCAGTCATTTAGAGGAAGTAAAAGTCGTAACAAGGTTTCC	1	0	f508ecd89ec8d419d77d3491666e927620b52439	374847	99.2593	99.26	Tunicata	Oikopleura dioica	CABV01004439	GTCGCTACTACCGATTGAATGGTTCAGTGAGATAATCGGATAGGTAACTCGGTAAGCAGCAATGTTTACCAAGCATACATAGAAGACGATCAAACTCAGTCATTTAGAGGAAGTAAAAGTCGTAACAAGGTTTCC
DRR228648	2035629c6c126b6e4b859e2f5de9b03446937795	GTCGCTACTACCGATTGAATGGTTCAGTGAGATAATCGGATAGGTAACTCGGTAAGCAGCAATGTTTACCAAGCATACATAGAAGACGATCAAACTCAGTCATTTAGAGGAAGTAAAAGTCGTAACAATGTTTCC	1	0	f508ecd89ec8d419d77d3491666e927620b52439	374847	99.2593	99.26	Tunicata	Oikopleura dioica	CABV01004439	GTCGCTACTACCGATTGAATGGTTCAGTGAGATAATCGGATAGGTAACTCGGTAAGCAGCAATGTTTACCAAGCATACATAGAAGACGATCAAACTCAGTCATTTAGAGGAAGTAAAAGTCGTAACAAGGTTTCC
DRR228648	20fb4b6492999270b8f8d4c276f550408eecb676	GTCGCTACTACCGATTGAATGGTTCAGTGAGATAATCGGATAGGTAACTCGGTAAGGAGCAATGTTTACCAAGCATACATAGAAGACGATCAAACTCAGTCATTTAGAGGAAGTAAAAGTCGTAACAAGGTTTCC	1	0	f508ecd89ec8d419d77d3491666e927620b52439	374847	99.2593	99.26	Tunicata	Oikopleura dioica	CABV01004439	GTCGCTACTACCGATTGAATGGTTCAGTGAGATAATCGGATAGGTAACTCGGTAAGCAGCAATGTTTACCAAGCATACATAGAAGACGATCAAACTCAGTCATTTAGAGGAAGTAAAAGTCGTAACAAGGTTTCC
DRR228648	28c836a6b2f73c226a30b82867ae04c3e76a31de	GTCGCTACTACCGATTGAATGGTTCAGTGAGATGATCGGATAGGTAACTCGGTAAGCAGCAATGTTTACCAAGCATACATAGAAGACGATCAAACTCAGTCATTTAGAGGAAGTAAAAGTCGTAACAAGGTTTCC	1	0	f508ecd89ec8d419d77d3491666e927620b52439	374847	99.2593	99.26	Tunicata	Oikopleura dioica	CABV01004439	GTCGCTACTACCGATTGAATGGTTCAGTGAGATAATCGGATAGGTAACTCGGTAAGCAGCAATGTTTACCAAGCATACATAGAAGACGATCAAACTCAGTCATTTAGAGGAAGTAAAAGTCGTAACAAGGTTTCC
DRR228648	2cea0926afe95ce35098f99486e472d73b06552d	GTCGCTACTACCGATTGAATGGTTCAGTGAGATAATCGCATAGGTAACTCGGTAAGCAGCAATGTTTACCAAGCATACATAGAAGACGATCAAACTCAGTCATTTAGAGGAAGTAAAAGTCGTAACAAGGTTTCC	1	0	f508ecd89ec8d419d77d3491666e927620b52439	374847	99.2593	99.26	Tunicata	Oikopleura dioica	CABV01004439	GTCGCTACTACCGATTGAATGGTTCAGTGAGATAATCGGATAGGTAACTCGGTAAGCAGCAATGTTTACCAAGCATACATAGAAGACGATCAAACTCAGTCATTTAGAGGAAGTAAAAGTCGTAACAAGGTTTCC
DRR228648	2d165ac3ec662bd83a42ebb850ef52c0b8488395	GTCGCTACTACCGATTGAATGGTTCAGTGAGATAATCGGATAGGTAACTCGGTAAGCAGCAATGTTTACCAAGCATACATAGAAGACGATCAAACTCAGTCATTTAGAGGAAGTAAAAGTCGTGACAAGGTTTCC	1	0	f508ecd89ec8d419d77d3491666e927620b52439	374847	99.2593	99.26	Tunicata	Oikopleura dioica	CABV01004439	GTCGCTACTACCGATTGAATGGTTCAGTGAGATAATCGGATAGGTAACTCGGTAAGCAGCAATGTTTACCAAGCATACATAGAAGACGATCAAACTCAGTCATTTAGAGGAAGTAAAAGTCGTAACAAGGTTTCC
DRR228648	2dfe348c965a99271ec20a4c21c611f80e17472f	GTCGCTACTACCGATTGAATGGTTCAGTGAGATAATCGGATAGGTAACTCGGTAAGCAGCAATGTTTACCAAGCATACATAGAAGACGATCAAACTCAGTCATTTAGAGGAAGTAAAAGTCTTAACAAGGTTTCC	1	0	f508ecd89ec8d419d77d3491666e927620b52439	374847	99.2593	99.26	Tunicata	Oikopleura dioica	CABV01004439	GTCGCTACTACCGATTGAATGGTTCAGTGAGATAATCGGATAGGTAACTCGGTAAGCAGCAATGTTTACCAAGCATACATAGAAGACGATCAAACTCAGTCATTTAGAGGAAGTAAAAGTCGTAACAAGGTTTCC
DRR228648	31dca7c9dd32614fe5eda8a5b7fbf0c441cfbe38	GTCGCTACGACCGATTGAATGGTTCAGTGAGATAATCGGATAGGTAACTCGGTAAGCAGCAATGTTTACCAAGCATACATAGAAGACGATCAAACTCAGTCATTTAGAGGAAGTAAAAGTCGTAACAAGGTTTCC	1	0	f508ecd89ec8d419d77d3491666e927620b52439	374847	99.2593	99.26	Tunicata	Oikopleura dioica	CABV01004439	GTCGCTACTACCGATTGAATGGTTCAGTGAGATAATCGGATAGGTAACTCGGTAAGCAGCAATGTTTACCAAGCATACATAGAAGACGATCAAACTCAGTCATTTAGAGGAAGTAAAAGTCGTAACAAGGTTTCC
DRR228648	33f12a83d3fcda5971a02477dc7148e2bcceadae	GTCGCTACTACCGATTGAATGGTTCAGTGAGATAATCGGATAGGTAACTCGGTAAGCAGCAATGTTTACCAAGCATACATAGAAGACGATCAAACTCAGTCATTTAGAGGAAGTACAAGTCGTAACAAGGTTTCC	1	0	f508ecd89ec8d419d77d3491666e927620b52439	374847	99.2593	99.26	Tunicata	Oikopleura dioica	CABV01004439	GTCGCTACTACCGATTGAATGGTTCAGTGAGATAATCGGATAGGTAACTCGGTAAGCAGCAATGTTTACCAAGCATACATAGAAGACGATCAAACTCAGTCATTTAGAGGAAGTAAAAGTCGTAACAAGGTTTCC
DRR228648	37e9dfda928ba7ae64cba80ccdbdc1e4ec6b935e	GTCGCTACTACGGATTGAATGGTTCAGTGAGATAATCGGATAGGTAACTCGGTAAGCAGCAATGTTTACCAAGCATACATAGAAGACGATCAAACTCAGTCATTTAGAGGAAGTAAAAGTCGTAACAAGGTTTCC	1	0	f508ecd89ec8d419d77d3491666e927620b52439	374847	99.2593	99.26	Tunicata	Oikopleura dioica	CABV01004439	GTCGCTACTACCGATTGAATGGTTCAGTGAGATAATCGGATAGGTAACTCGGTAAGCAGCAATGTTTACCAAGCATACATAGAAGACGATCAAACTCAGTCATTTAGAGGAAGTAAAAGTCGTAACAAGGTTTCC
DRR228648	38ec1c2ceceda0cdddc95cada6f0146812077da0	GTCGCTACTACCGATTGAATGGTTCAGTGAGATAATCGGATAGGTCACTCGGTAAGCAGCAATGTTTACCAAGCATACATAGAAGACGATCAAACTCAGTCATTTAGAGGAAGTAAAAGTCGTAACAAGGTTTCC	1	0	f508ecd89ec8d419d77d3491666e927620b52439	374847	99.2593	99.26	Tunicata	Oikopleura dioica	CABV01004439	GTCGCTACTACCGATTGAATGGTTCAGTGAGATAATCGGATAGGTAACTCGGTAAGCAGCAATGTTTACCAAGCATACATAGAAGACGATCAAACTCAGTCATTTAGAGGAAGTAAAAGTCGTAACAAGGTTTCC
DRR228648	399a3efdb2e446fd020c17f0ac6198b797769496	GTCGCTACTACCGATTGAATGGTTCAGTGAGATAATCGGATAGGTAACTCGGTAAGCAGCAATGTTTACCAAGCATACATAGCAGACGATCAAACTCAGTCATTTAGAGGAAGTAAAAGTCGTAACAAGGTTTCC	1	0	f508ecd89ec8d419d77d3491666e927620b52439	374847	99.2593	99.26	Tunicata	Oikopleura dioica	CABV01004439	GTCGCTACTACCGATTGAATGGTTCAGTGAGATAATCGGATAGGTAACTCGGTAAGCAGCAATGTTTACCAAGCATACATAGAAGACGATCAAACTCAGTCATTTAGAGGAAGTAAAAGTCGTAACAAGGTTTCC
DRR228648	3c4b63efb61e70229752b9900dd1e920430efa77	GTCGCTACTACCGATTGAATGGTTCAGTGAGATAATCGGATAGGTAACTCGGTAAGCAGCAATGTTTACCAAGCATACATAGAAGACGATCAAACTCAGTCATTTAGAGGAAGTAAAAGTGGTAACAAGGTTTCC	1	0	f508ecd89ec8d419d77d3491666e927620b52439	374847	99.2593	99.26	Tunicata	Oikopleura dioica	CABV01004439	GTCGCTACTACCGATTGAATGGTTCAGTGAGATAATCGGATAGGTAACTCGGTAAGCAGCAATGTTTACCAAGCATACATAGAAGACGATCAAACTCAGTCATTTAGAGGAAGTAAAAGTCGTAACAAGGTTTCC
DRR228648	44c7859594b263931d5ba7bb849eda41955be003	GTCGCTACTACCGATTGAATGGTTCAGTGAGATAATCGGATAGGTAACTCGGTAAGCAGCAATGTTTACCAAGCATACATAGGAGACGATCAAACTCAGTCATTTAGAGGAAGTAAAAGTCGTAACAAGGTTTCC	1	0	f508ecd89ec8d419d77d3491666e927620b52439	374847	99.2593	99.26	Tunicata	Oikopleura dioica	CABV01004439	GTCGCTACTACCGATTGAATGGTTCAGTGAGATAATCGGATAGGTAACTCGGTAAGCAGCAATGTTTACCAAGCATACATAGAAGACGATCAAACTCAGTCATTTAGAGGAAGTAAAAGTCGTAACAAGGTTTCC
DRR228648	45699716df11c3411babd3d42f21eb8c8d9a0646	GTCGCTACTACCGATTGAATGGTTCAGTGAGATAATCGGATAGGTAACTCGGTAAGCAGCAATGTTTACCAAGCATCCATAGAAGACGATCAAACTCAGTCATTTAGAGGAAGTAAAAGTCGTAACAAGGTTTCC	1	0	f508ecd89ec8d419d77d3491666e927620b52439	374847	99.2593	99.26	Tunicata	Oikopleura dioica	CABV01004439	GTCGCTACTACCGATTGAATGGTTCAGTGAGATAATCGGATAGGTAACTCGGTAAGCAGCAATGTTTACCAAGCATACATAGAAGACGATCAAACTCAGTCATTTAGAGGAAGTAAAAGTCGTAACAAGGTTTCC
DRR228648	49fd550b35f45bd2b3af8f0bba1d8edafbd7a432	GTCGCTACTACCGATTGAATGGTTCAGTGAGATAATCGGATAGGTAACTCGGTAAGCAGCAATGTTTACCAAGCATACATAGAAGACGATCAAACTCAGTCATTTACAGGAAGTAAAAGTCGTAACAAGGTTTCC	1	0	f508ecd89ec8d419d77d3491666e927620b52439	374847	99.2593	99.26	Tunicata	Oikopleura dioica	CABV01004439	GTCGCTACTACCGATTGAATGGTTCAGTGAGATAATCGGATAGGTAACTCGGTAAGCAGCAATGTTTACCAAGCATACATAGAAGACGATCAAACTCAGTCATTTAGAGGAAGTAAAAGTCGTAACAAGGTTTCC
DRR228648	4d6286ccc5dbf0ff785ecd747d5d857ab064362f	GTCGCTACTACCGATTGAATGGTTCAGTGAGATAATCGGATAGGTAACTCGGTAAGCAGCAATGTTTACCAAGCATACATAGAAGACGATCAAACTCAGTCATTTAGAGGAAGTAAAAGTGTAACAAGGTTTCC	1	0	f508ecd89ec8d419d77d3491666e927620b52439	374847	99.2593	99.26	Tunicata	Oikopleura dioica	CABV01004439	GTCGCTACTACCGATTGAATGGTTCAGTGAGATAATCGGATAGGTAACTCGGTAAGCAGCAATGTTTACCAAGCATACATAGAAGACGATCAAACTCAGTCATTTAGAGGAAGTAAAAGTCGTAACAAGGTTTCC
DRR228648	55562b4f7b54323144b33959928ff278f5bbf265	GTCGCTACTACCGATTGAATGGTTCAGTGAGATAATCGGATAGGTAACTCGGTAAGCAGCAATGTTTACCAAGCATACATCGAAGACGATCAAACTCAGTCATTTAGAGGAAGTAAAAGTCGTAACAAGGTTTCC	1	0	f508ecd89ec8d419d77d3491666e927620b52439	374847	99.2593	99.26	Tunicata	Oikopleura dioica	CABV01004439	GTCGCTACTACCGATTGAATGGTTCAGTGAGATAATCGGATAGGTAACTCGGTAAGCAGCAATGTTTACCAAGCATACATAGAAGACGATCAAACTCAGTCATTTAGAGGAAGTAAAAGTCGTAACAAGGTTTCC
DRR228648	562bf9cc97e43211f798a0db58112a1c818db353	GTCGCTACTACCGATTGAATGGTTCAGTGAGATAATCGGATAGGTAACTCGGTAAGCAGCAATGTTTACCAAGCATACATAGAAGACGATCAAACTCAGTCTTTTAGAGGAAGTAAAAGTCGTAACAAGGTTTCC	1	0	f508ecd89ec8d419d77d3491666e927620b52439	374847	99.2593	99.26	Tunicata	Oikopleura dioica	CABV01004439	GTCGCTACTACCGATTGAATGGTTCAGTGAGATAATCGGATAGGTAACTCGGTAAGCAGCAATGTTTACCAAGCATACATAGAAGACGATCAAACTCAGTCATTTAGAGGAAGTAAAAGTCGTAACAAGGTTTCC
DRR228648	56b121cd496189af3ad5e65a98b4237446a59f6b	GTCGCTACTACCGATTGAATGGTTCAGTGAGATAATCGGATAGGTAACTCGGTAAGCAGCAATGTTTACCAAGCATATATAGAAGACGATCAAACTCAGTCATTTAGAGGAAGTAAAAGTCGTAACAAGGTTTCC	1	0	f508ecd89ec8d419d77d3491666e927620b52439	374847	99.2593	99.26	Tunicata	Oikopleura dioica	CABV01004439	GTCGCTACTACCGATTGAATGGTTCAGTGAGATAATCGGATAGGTAACTCGGTAAGCAGCAATGTTTACCAAGCATACATAGAAGACGATCAAACTCAGTCATTTAGAGGAAGTAAAAGTCGTAACAAGGTTTCC
DRR228648	580e8bc3af60442d00cfca61151901419e215b4e	GTCGCTACTACCGATTGAATGGTTCAGTGAGATACTCGGATAGGTAACTCGGTAAGCAGCAATGTTTACCAAGCATACATAGAAGACGATCAAACTCAGTCATTTAGAGGAAGTAAAAGTCGTAACAAGGTTTCC	1	0	f508ecd89ec8d419d77d3491666e927620b52439	374847	99.2593	99.26	Tunicata	Oikopleura dioica	CABV01004439	GTCGCTACTACCGATTGAATGGTTCAGTGAGATAATCGGATAGGTAACTCGGTAAGCAGCAATGTTTACCAAGCATACATAGAAGACGATCAAACTCAGTCATTTAGAGGAAGTAAAAGTCGTAACAAGGTTTCC
DRR228648	5a1c1acf663128b39b6205615f5342d65d18c6b5	GTCGCTACTACCGATTGAATGGTTCAGTGAGATAATCGGATAGGTAACTCGGTAAGCAGCAATGTTTACCAAGCATACATAGAAGACGATCAAACTCAGTCATTTAGAGGAATTAAAAGTCGTAACAAGGTTTCC	1	0	f508ecd89ec8d419d77d3491666e927620b52439	374847	99.2593	99.26	Tunicata	Oikopleura dioica	CABV01004439	GTCGCTACTACCGATTGAATGGTTCAGTGAGATAATCGGATAGGTAACTCGGTAAGCAGCAATGTTTACCAAGCATACATAGAAGACGATCAAACTCAGTCATTTAGAGGAAGTAAAAGTCGTAACAAGGTTTCC
DRR228648	5d12aa93172816f826cacdf8bf22d46e630285b2	GTCGCTACTACCGATTGAATGGTTCAGTGAGATAATCGGATAGGTAACTCGGTAAGCAGCAATATTTACCAAGCATACATAGAAGACGATCAAACTCAGTCATTTAGAGGAAGTAAAAGTCGTAACAAGGTTTCC	1	0	f508ecd89ec8d419d77d3491666e927620b52439	374847	99.2593	99.26	Tunicata	Oikopleura dioica	CABV01004439	GTCGCTACTACCGATTGAATGGTTCAGTGAGATAATCGGATAGGTAACTCGGTAAGCAGCAATGTTTACCAAGCATACATAGAAGACGATCAAACTCAGTCATTTAGAGGAAGTAAAAGTCGTAACAAGGTTTCC
DRR228648	5fdfe410fdfdd34b081a79fd778f994490eaf6a2	GTCGCTACTACCGATTGAATGGTTCAGTGAGATAATCGGATAGGTAACTCGATAAGCAGCAATGTTTACCAAGCATACATAGAAGACGATCAAACTCAGTCATTTAGAGGAAGTAAAAGTCGTAACAAGGTTTCC	1	0	f508ecd89ec8d419d77d3491666e927620b52439	374847	99.2593	99.26	Tunicata	Oikopleura dioica	CABV01004439	GTCGCTACTACCGATTGAATGGTTCAGTGAGATAATCGGATAGGTAACTCGGTAAGCAGCAATGTTTACCAAGCATACATAGAAGACGATCAAACTCAGTCATTTAGAGGAAGTAAAAGTCGTAACAAGGTTTCC
DRR228648	621538daae6c5968071a0287c02b2360443c86fa	GTCGCTACTACCGATTGAATGGTTCAGTGAGATATTCGGATAGGTAACTCGGTAAGCAGCAATGTTTACCAAGCATACATAGAAGACGATCAAACTCAGTCATTTAGAGGAAGTAAAAGTCGTAACAAGGTTTCC	1	0	f508ecd89ec8d419d77d3491666e927620b52439	374847	99.2593	99.26	Tunicata	Oikopleura dioica	CABV01004439	GTCGCTACTACCGATTGAATGGTTCAGTGAGATAATCGGATAGGTAACTCGGTAAGCAGCAATGTTTACCAAGCATACATAGAAGACGATCAAACTCAGTCATTTAGAGGAAGTAAAAGTCGTAACAAGGTTTCC
DRR228648	65a5e059190dcfb0593804abb4a188885b448f4d	GTCGCTACTACCGATTGAATGGTTCAGTGAGATAATCGGATAGGTAACTCGGTAAGCAGCAATGTTTACCAACCATACATAGAAGACGATCAAACTCAGTCATTTAGAGGAAGTAAAAGTCGTAACAAGGTTTCC	1	0	f508ecd89ec8d419d77d3491666e927620b52439	374847	99.2593	99.26	Tunicata	Oikopleura dioica	CABV01004439	GTCGCTACTACCGATTGAATGGTTCAGTGAGATAATCGGATAGGTAACTCGGTAAGCAGCAATGTTTACCAAGCATACATAGAAGACGATCAAACTCAGTCATTTAGAGGAAGTAAAAGTCGTAACAAGGTTTCC
DRR228648	66ffc37bc02ee7a4a5d8f003bef7389e4f0717df	GTCGCTACTACCGATTGATTGGTTCAGTGAGATAATCGGATAGGTAACTCGGTAAGCAGCAATGTTTACCAAGCATACATAGAAGACGATCAAACTCAGTCATTTAGAGGAAGTAAAAGTCGTAACAAGGTTTCC	1	0	f508ecd89ec8d419d77d3491666e927620b52439	374847	99.2593	99.26	Tunicata	Oikopleura dioica	CABV01004439	GTCGCTACTACCGATTGAATGGTTCAGTGAGATAATCGGATAGGTAACTCGGTAAGCAGCAATGTTTACCAAGCATACATAGAAGACGATCAAACTCAGTCATTTAGAGGAAGTAAAAGTCGTAACAAGGTTTCC
DRR228648	6df0a12a3b48b32adee839085d34cc3a01fb7877	GTCGCTACTACCGATTGAATGGTTCAGTGAGATAATCGGATAGGTAACTCGGTAAGCAGCAATGTTTACCAAGCATACATACAAGACGATCAAACTCAGTCATTTAGAGGAAGTAAAAGTCGTAACAAGGTTTCC	1	0	f508ecd89ec8d419d77d3491666e927620b52439	374847	99.2593	99.26	Tunicata	Oikopleura dioica	CABV01004439	GTCGCTACTACCGATTGAATGGTTCAGTGAGATAATCGGATAGGTAACTCGGTAAGCAGCAATGTTTACCAAGCATACATAGAAGACGATCAAACTCAGTCATTTAGAGGAAGTAAAAGTCGTAACAAGGTTTCC
DRR228648	6e13265f8a5765726a640a69596bc89415aec76b	GTCGCTACTACCGATTGAATGGTTCAGTGAGATAATCGGATCGGTAACTCGGTAAGCAGCAATGTTTACCAAGCATACATAGAAGACGATCAAACTCAGTCATTTAGAGGAAGTAAAAGTCGTAACAAGGTTTCC	1	0	f508ecd89ec8d419d77d3491666e927620b52439	374847	99.2593	99.26	Tunicata	Oikopleura dioica	CABV01004439	GTCGCTACTACCGATTGAATGGTTCAGTGAGATAATCGGATAGGTAACTCGGTAAGCAGCAATGTTTACCAAGCATACATAGAAGACGATCAAACTCAGTCATTTAGAGGAAGTAAAAGTCGTAACAAGGTTTCC
DRR228648	6f4bb8ecbd04fb756d4ae5a2f00300f4b05df6c8	GTCGCTACTACAGATTGAATGGTTCAGTGAGATAATCGGATAGGTAACTCGGTAAGCAGCAATGTTTACCAAGCATACATAGAAGACGATCAAACTCAGTCATTTAGAGGAAGTAAAAGTCGTAACAAGGTTTCC	1	0	f508ecd89ec8d419d77d3491666e927620b52439	374847	99.2593	99.26	Tunicata	Oikopleura dioica	CABV01004439	GTCGCTACTACCGATTGAATGGTTCAGTGAGATAATCGGATAGGTAACTCGGTAAGCAGCAATGTTTACCAAGCATACATAGAAGACGATCAAACTCAGTCATTTAGAGGAAGTAAAAGTCGTAACAAGGTTTCC
DRR228648	7261baff4dcc9b650b096f7d1108f0b4b39b8bee	GTCGCTACTACCGATTGAATGGTTCAGTGAGATAATCGGATAGGTAACTCGGTAAACAGCAATGTTTACCAAGCATACATAGAAGACGATCAAACTCAGTCATTTAGAGGAAGTAAAAGTCGTAACAAGGTTTCC	1	0	f508ecd89ec8d419d77d3491666e927620b52439	374847	99.2593	99.26	Tunicata	Oikopleura dioica	CABV01004439	GTCGCTACTACCGATTGAATGGTTCAGTGAGATAATCGGATAGGTAACTCGGTAAGCAGCAATGTTTACCAAGCATACATAGAAGACGATCAAACTCAGTCATTTAGAGGAAGTAAAAGTCGTAACAAGGTTTCC
DRR228648	76e73611eb555edcc1f9dc6334e7e7be3be29a34	GTCGCTACTACCGATTGAATGGTTCAGTGAGATAATCGGATAGGTAACTCGGTAAGCAGCAATGTTTACCAAGCATACATAGAAGACGATCAAACTCAGTCATTAAGAGGAAGTAAAAGTCGTAACAAGGTTTCC	1	0	f508ecd89ec8d419d77d3491666e927620b52439	374847	99.2593	99.26	Tunicata	Oikopleura dioica	CABV01004439	GTCGCTACTACCGATTGAATGGTTCAGTGAGATAATCGGATAGGTAACTCGGTAAGCAGCAATGTTTACCAAGCATACATAGAAGACGATCAAACTCAGTCATTTAGAGGAAGTAAAAGTCGTAACAAGGTTTCC
DRR228648	777f2b4fbb68cfcb5d2fa5337bf42eb47a33c4ed	GTCGCTACTACCGATTGAATGGTTCAGTGAGATAATCGGATAGGTAACTCGGTAAGCAGCAATGTTTACCAAGCATACATAGAAGACGATCAAACTCAGTCATTTAGAGGAAGTAAAAGTCGTAACAAAGTTTCC	1	0	f508ecd89ec8d419d77d3491666e927620b52439	374847	99.2593	99.26	Tunicata	Oikopleura dioica	CABV01004439	GTCGCTACTACCGATTGAATGGTTCAGTGAGATAATCGGATAGGTAACTCGGTAAGCAGCAATGTTTACCAAGCATACATAGAAGACGATCAAACTCAGTCATTTAGAGGAAGTAAAAGTCGTAACAAGGTTTCC
DRR228648	7819ceda27bc477d6cb998adb86ee99c7f371333	GTCGCTACTACCGATTGAATGGTTCAGTGAGATAATCGGATAGGTAACTCGGTAAGCAGCAATGTTTACCAAGCATACATAGAAGACGATCAAACTTAGTCATTTAGAGGAAGTAAAAGTCGTAACAAGGTTTCC	1	0	f508ecd89ec8d419d77d3491666e927620b52439	374847	99.2593	99.26	Tunicata	Oikopleura dioica	CABV01004439	GTCGCTACTACCGATTGAATGGTTCAGTGAGATAATCGGATAGGTAACTCGGTAAGCAGCAATGTTTACCAAGCATACATAGAAGACGATCAAACTCAGTCATTTAGAGGAAGTAAAAGTCGTAACAAGGTTTCC
DRR228648	7873337fed16d2502a4651c20e9efefc14140f32	GTCGCTACTACCGATTGAATGGTTCAGTGAGATAATCGGATAGGTAACTCGGTAAGCAGCAATGTTTACCAAGCATACATAGAAGACGATGAAACTCAGTCATTTAGAGGAAGTAAAAGTCGTAACAAGGTTTCC	1	0	f508ecd89ec8d419d77d3491666e927620b52439	374847	99.2593	99.26	Tunicata	Oikopleura dioica	CABV01004439	GTCGCTACTACCGATTGAATGGTTCAGTGAGATAATCGGATAGGTAACTCGGTAAGCAGCAATGTTTACCAAGCATACATAGAAGACGATCAAACTCAGTCATTTAGAGGAAGTAAAAGTCGTAACAAGGTTTCC
DRR228648	7b1b30fed0eebe0b10916e9518a5460c6b7d63d5	GTCGCTACTACCGATTGAATGGTTCATTGAGATAATCGGATAGGTAACTCGGTAAGCAGCAATGTTTACCAAGCATACATAGAAGACGATCAAACTCAGTCATTTAGAGGAAGTAAAAGTCGTAACAAGGTTTCC	1	0	f508ecd89ec8d419d77d3491666e927620b52439	374847	99.2593	99.26	Tunicata	Oikopleura dioica	CABV01004439	GTCGCTACTACCGATTGAATGGTTCAGTGAGATAATCGGATAGGTAACTCGGTAAGCAGCAATGTTTACCAAGCATACATAGAAGACGATCAAACTCAGTCATTTAGAGGAAGTAAAAGTCGTAACAAGGTTTCC
DRR228648	7c87f19b194c5492112d16827e5c21862d58916e	GTCGCTACTACCGATTGAATGGTTCAGTGAGATAATCGGATAGGTAACTCGGTAAGCAGCAATGTTTACCAAGGATACATAGAAGACGATCAAACTCAGTCATTTAGAGGAAGTAAAAGTCGTAACAAGGTTTCC	1	0	f508ecd89ec8d419d77d3491666e927620b52439	374847	99.2593	99.26	Tunicata	Oikopleura dioica	CABV01004439	GTCGCTACTACCGATTGAATGGTTCAGTGAGATAATCGGATAGGTAACTCGGTAAGCAGCAATGTTTACCAAGCATACATAGAAGACGATCAAACTCAGTCATTTAGAGGAAGTAAAAGTCGTAACAAGGTTTCC
DRR228648	7ed516930652efc83479ac5de57718f2699fd9ad	GTCGCTACTACCGATTGAATGGTTCAGTGAGATAATCGGATAGGTAACTCGGTAAGCAGCAATGTTTACCAAGCATACATAGAAGACGATCAAACTCAGTCATTTAGCGGAAGTAAAAGTCGTAACAAGGTTTCC	1	0	f508ecd89ec8d419d77d3491666e927620b52439	374847	99.2593	99.26	Tunicata	Oikopleura dioica	CABV01004439	GTCGCTACTACCGATTGAATGGTTCAGTGAGATAATCGGATAGGTAACTCGGTAAGCAGCAATGTTTACCAAGCATACATAGAAGACGATCAAACTCAGTCATTTAGAGGAAGTAAAAGTCGTAACAAGGTTTCC
DRR228648	821da14f6157bd0a54b1002950df87af626408a0	GTCGCTACTACCGATTGAATGGTTCAGTGAGATAATCGGATAGGTACCTCGGTAAGCAGCAATGTTTACCAAGCATACATAGAAGACGATCAAACTCAGTCATTTAGAGGAAGTAAAAGTCGTAACAAGGTTTCC	1	0	f508ecd89ec8d419d77d3491666e927620b52439	374847	99.2593	99.26	Tunicata	Oikopleura dioica	CABV01004439	GTCGCTACTACCGATTGAATGGTTCAGTGAGATAATCGGATAGGTAACTCGGTAAGCAGCAATGTTTACCAAGCATACATAGAAGACGATCAAACTCAGTCATTTAGAGGAAGTAAAAGTCGTAACAAGGTTTCC
DRR228648	8a6d0ab6327abaed7bce0026eb30cb4c9859e4e5	GTCTCTACTACCGATTGAATGGTTCAGTGAGATAATCGGATAGGTAACTCGGTAAGCAGCAATGTTTACCAAGCATACATAGAAGACGATCAAACTCAGTCATTTAGAGGAAGTAAAAGTCGTAACAAGGTTTCC	1	0	f508ecd89ec8d419d77d3491666e927620b52439	374847	99.2593	99.26	Tunicata	Oikopleura dioica	CABV01004439	GTCGCTACTACCGATTGAATGGTTCAGTGAGATAATCGGATAGGTAACTCGGTAAGCAGCAATGTTTACCAAGCATACATAGAAGACGATCAAACTCAGTCATTTAGAGGAAGTAAAAGTCGTAACAAGGTTTCC
DRR228648	8c3d660ef083ebf7d77e904990e3d6817271d516	GTCGCTACTACCGATTGAATGGTTCAGTGAGATAATCGGATAGGTAACTCGGTAAGCAGCAATGTTTACCAAGCATACATAGAAGGCGATCAAACTCAGTCATTTAGAGGAAGTAAAAGTCGTAACAAGGTTTCC	1	0	f508ecd89ec8d419d77d3491666e927620b52439	374847	99.2593	99.26	Tunicata	Oikopleura dioica	CABV01004439	GTCGCTACTACCGATTGAATGGTTCAGTGAGATAATCGGATAGGTAACTCGGTAAGCAGCAATGTTTACCAAGCATACATAGAAGACGATCAAACTCAGTCATTTAGAGGAAGTAAAAGTCGTAACAAGGTTTCC
DRR228648	8f89128241774adbae17a3dc66ab30184e2aed5a	GTCGCTACTACCGATTGAATGGTTCAGTGAGATAATCGGATAGGTAACTCGGTAAGCAGCAATGTTTACCAAGCACACATAGAAGACGATCAAACTCAGTCATTTAGAGGAAGTAAAAGTCGTAACAAGGTTTCC	1	0	f508ecd89ec8d419d77d3491666e927620b52439	374847	99.2593	99.26	Tunicata	Oikopleura dioica	CABV01004439	GTCGCTACTACCGATTGAATGGTTCAGTGAGATAATCGGATAGGTAACTCGGTAAGCAGCAATGTTTACCAAGCATACATAGAAGACGATCAAACTCAGTCATTTAGAGGAAGTAAAAGTCGTAACAAGGTTTCC
DRR228648	934ea4bb379a676c92e202562916f3df7d7a0fa9	GTCGCTACTACCGATTGAATGGTTCAGTGAGATAATCGGATAGGTAACTCGGTAAGCAGCAATGTTTACCAAGCATACATAGAAGACGATCATACTCAGTCATTTAGAGGAAGTAAAAGTCGTAACAAGGTTTCC	1	0	f508ecd89ec8d419d77d3491666e927620b52439	374847	99.2593	99.26	Tunicata	Oikopleura dioica	CABV01004439	GTCGCTACTACCGATTGAATGGTTCAGTGAGATAATCGGATAGGTAACTCGGTAAGCAGCAATGTTTACCAAGCATACATAGAAGACGATCAAACTCAGTCATTTAGAGGAAGTAAAAGTCGTAACAAGGTTTCC
DRR228648	95569140654a59f6f3e00269c8a62c5a459c03f5	GTCGCTACTACCGATTGAATGGTTAGTGAGATAATCGGATAGGTAACTCGGTAAGCAGCAATGTTTACCAAGCATACATAGAAGACGATCAAACTCAGTCATTTAGAGGAAGTAAAAGTCGTAACAAGGTTTCC	1	0	f508ecd89ec8d419d77d3491666e927620b52439	374847	99.2593	99.26	Tunicata	Oikopleura dioica	CABV01004439	GTCGCTACTACCGATTGAATGGTTCAGTGAGATAATCGGATAGGTAACTCGGTAAGCAGCAATGTTTACCAAGCATACATAGAAGACGATCAAACTCAGTCATTTAGAGGAAGTAAAAGTCGTAACAAGGTTTCC
DRR228648	962a730c0f12ec6c821c030f565b6fee94c5056a	GTCGCTACTACCGATTGAATGGTTCAGTGAGATAATCGGATAGGTAACTCGGTAAGCAGCAATGTTTACCAAGCATACATAGAAGACGATCAAACTCAGTCATTTTGAGGAAGTAAAAGTCGTAACAAGGTTTCC	1	0	f508ecd89ec8d419d77d3491666e927620b52439	374847	99.2593	99.26	Tunicata	Oikopleura dioica	CABV01004439	GTCGCTACTACCGATTGAATGGTTCAGTGAGATAATCGGATAGGTAACTCGGTAAGCAGCAATGTTTACCAAGCATACATAGAAGACGATCAAACTCAGTCATTTAGAGGAAGTAAAAGTCGTAACAAGGTTTCC
DRR228648	97ee2d41abf403b8e197137a151f472a5d289480	GTCGCTACTACCGATTGAATGGTTCAGTGAGATAATCGGATAGGTAACTCGGTAAGCAGCAATGTTTACCAAGCATACATAGAAGACGATCACACTCAGTCATTTAGAGGAAGTAAAAGTCGTAACAAGGTTTCC	1	0	f508ecd89ec8d419d77d3491666e927620b52439	374847	99.2593	99.26	Tunicata	Oikopleura dioica	CABV01004439	GTCGCTACTACCGATTGAATGGTTCAGTGAGATAATCGGATAGGTAACTCGGTAAGCAGCAATGTTTACCAAGCATACATAGAAGACGATCAAACTCAGTCATTTAGAGGAAGTAAAAGTCGTAACAAGGTTTCC
DRR228648	9819f8fab18861365edef7222ee1b569a47b03d4	GTCGCTACTACCGATTGAATGGTTCAGTGAGATAACGGATAGGTAACTCGGTAAGCAGCAATGTTTACCAAGCATACATAGAAGACGATCAAACTCAGTCATTTAGAGGAAGTAAAAGTCGTAACAAGGTTTCC	1	0	f508ecd89ec8d419d77d3491666e927620b52439	374847	99.2593	99.26	Tunicata	Oikopleura dioica	CABV01004439	GTCGCTACTACCGATTGAATGGTTCAGTGAGATAATCGGATAGGTAACTCGGTAAGCAGCAATGTTTACCAAGCATACATAGAAGACGATCAAACTCAGTCATTTAGAGGAAGTAAAAGTCGTAACAAGGTTTCC
DRR228648	989d1a2faa92a5df2b3bb43b87daf56d77e82fcf	GTCGCTACTACCGATTGAATGGTTCAGTGAGATAATCGGATAGGTAACTCGGTAAGCAGCAATGTTTACCAAGCATACATAGAAGACGATCAAAGTCAGTCATTTAGAGGAAGTAAAAGTCGTAACAAGGTTTCC	1	0	f508ecd89ec8d419d77d3491666e927620b52439	374847	99.2593	99.26	Tunicata	Oikopleura dioica	CABV01004439	GTCGCTACTACCGATTGAATGGTTCAGTGAGATAATCGGATAGGTAACTCGGTAAGCAGCAATGTTTACCAAGCATACATAGAAGACGATCAAACTCAGTCATTTAGAGGAAGTAAAAGTCGTAACAAGGTTTCC
DRR228648	9b8d60b547cd07b3a7a9c1a081664005218bdafb	GTCGCTACTACCGATTGAATGTTTCAGTGAGATAATCGGATAGGTAACTCGGTAAGCAGCAATGTTTACCAAGCATACATAGAAGACGATCAAACTCAGTCATTTAGAGGAAGTAAAAGTCGTAACAAGGTTTCC	1	0	f508ecd89ec8d419d77d3491666e927620b52439	374847	99.2593	99.26	Tunicata	Oikopleura dioica	CABV01004439	GTCGCTACTACCGATTGAATGGTTCAGTGAGATAATCGGATAGGTAACTCGGTAAGCAGCAATGTTTACCAAGCATACATAGAAGACGATCAAACTCAGTCATTTAGAGGAAGTAAAAGTCGTAACAAGGTTTCC
DRR228648	9c169f23bdb026ef9384e594c42b047d749a78b9	GTCGCTACTACCGATTGAATGGTTCAGTGAGATAATCGGATAGGTAACTCGGTAAGCAGCAATGTTTACCAAGCATACATAGAAGACGATCAAACTCAGTCATTTAGAGGAAGTAAAAGGCGTAACAAGGTTTCC	1	0	f508ecd89ec8d419d77d3491666e927620b52439	374847	99.2593	99.26	Tunicata	Oikopleura dioica	CABV01004439	GTCGCTACTACCGATTGAATGGTTCAGTGAGATAATCGGATAGGTAACTCGGTAAGCAGCAATGTTTACCAAGCATACATAGAAGACGATCAAACTCAGTCATTTAGAGGAAGTAAAAGTCGTAACAAGGTTTCC
DRR228648	a0e02be72ef1c1f113a7a29b2f721732cf1d71cb	GTCGCTACTACCGATTGAATGGTTCAGTGAGATAATCGGATAGGTAACTCGGTAAGCAGCAACGTTTACCAAGCATACATAGAAGACGATCAAACTCAGTCATTTAGAGGAAGTAAAAGTCGTAACAAGGTTTCC	1	0	f508ecd89ec8d419d77d3491666e927620b52439	374847	99.2593	99.26	Tunicata	Oikopleura dioica	CABV01004439	GTCGCTACTACCGATTGAATGGTTCAGTGAGATAATCGGATAGGTAACTCGGTAAGCAGCAATGTTTACCAAGCATACATAGAAGACGATCAAACTCAGTCATTTAGAGGAAGTAAAAGTCGTAACAAGGTTTCC
DRR228648	a1a05a719ee64869d5e9c968e9593fcf0b4a5e4f	GTCGCTACTACCGATTGAATGGTTCAGTGAGATAATCGGATAGGTAACTCGGTAAGCAGCAATGTTTACCAAGCATACATAGAAGACGATCAAACTCAGTCATTTAGAGGAAGTAAAAGTCGTAACAAGTTTTCC	1	0	f508ecd89ec8d419d77d3491666e927620b52439	374847	99.2593	99.26	Tunicata	Oikopleura dioica	CABV01004439	GTCGCTACTACCGATTGAATGGTTCAGTGAGATAATCGGATAGGTAACTCGGTAAGCAGCAATGTTTACCAAGCATACATAGAAGACGATCAAACTCAGTCATTTAGAGGAAGTAAAAGTCGTAACAAGGTTTCC
DRR228648	a20808294a04144141dded2edb46e8bdb5ce15bc	GTCGCTACTACCGATTGAATGGTTCAGTGAGATAATCGGATAGGTAACTCGGTATGCAGCAATGTTTACCAAGCATACATAGAAGACGATCAAACTCAGTCATTTAGAGGAAGTAAAAGTCGTAACAAGGTTTCC	1	0	f508ecd89ec8d419d77d3491666e927620b52439	374847	99.2593	99.26	Tunicata	Oikopleura dioica	CABV01004439	GTCGCTACTACCGATTGAATGGTTCAGTGAGATAATCGGATAGGTAACTCGGTAAGCAGCAATGTTTACCAAGCATACATAGAAGACGATCAAACTCAGTCATTTAGAGGAAGTAAAAGTCGTAACAAGGTTTCC
DRR228648	a33d45d07d24b9b9b42170e2f3c2d5ba52124c9b	GTCGCTACTACCGATTGAATGGTTCAGTGAGATAATCGGATAGGTAACTCGGTAAGCAGCAATGTTTACCAAGCATACATAGAAGACGATCAAACTCAGTAATTTAGAGGAAGTAAAAGTCGTAACAAGGTTTCC	1	0	f508ecd89ec8d419d77d3491666e927620b52439	374847	99.2593	99.26	Tunicata	Oikopleura dioica	CABV01004439	GTCGCTACTACCGATTGAATGGTTCAGTGAGATAATCGGATAGGTAACTCGGTAAGCAGCAATGTTTACCAAGCATACATAGAAGACGATCAAACTCAGTCATTTAGAGGAAGTAAAAGTCGTAACAAGGTTTCC
DRR228648	a345149138fc451a8abce735df53cb94db7e1d50	GTCGCTACTACCGATTGAATGGTTCAGTGAGATAATCGGATAGGTAACTCGGTAAGCAGCAATGTTTACCAAGCGTACATAGAAGACGATCAAACTCAGTCATTTAGAGGAAGTAAAAGTCGTAACAAGGTTTCC	1	0	f508ecd89ec8d419d77d3491666e927620b52439	374847	99.2593	99.26	Tunicata	Oikopleura dioica	CABV01004439	GTCGCTACTACCGATTGAATGGTTCAGTGAGATAATCGGATAGGTAACTCGGTAAGCAGCAATGTTTACCAAGCATACATAGAAGACGATCAAACTCAGTCATTTAGAGGAAGTAAAAGTCGTAACAAGGTTTCC
DRR228648	a3ecee588a2a195b43d45a74262e2d41988254d1	GTCGCTACTACCGATTGAATGGTTCAGTGAGATAATCGGATAGGTAACTAGGTAAGCAGCAATGTTTACCAAGCATACATAGAAGACGATCAAACTCAGTCATTTAGAGGAAGTAAAAGTCGTAACAAGGTTTCC	1	0	f508ecd89ec8d419d77d3491666e927620b52439	374847	99.2593	99.26	Tunicata	Oikopleura dioica	CABV01004439	GTCGCTACTACCGATTGAATGGTTCAGTGAGATAATCGGATAGGTAACTCGGTAAGCAGCAATGTTTACCAAGCATACATAGAAGACGATCAAACTCAGTCATTTAGAGGAAGTAAAAGTCGTAACAAGGTTTCC
DRR228648	a3fb680f628ec11b679ac6624554e7bb3c46f0f3	GTCGCTACTACCGATTGAATGGTTCAGTGAGATAATCGGATAGGTAACTCGGTAAGCAGCAATGTTGACCAAGCATACATAGAAGACGATCAAACTCAGTCATTTAGAGGAAGTAAAAGTCGTAACAAGGTTTCC	1	0	f508ecd89ec8d419d77d3491666e927620b52439	374847	99.2593	99.26	Tunicata	Oikopleura dioica	CABV01004439	GTCGCTACTACCGATTGAATGGTTCAGTGAGATAATCGGATAGGTAACTCGGTAAGCAGCAATGTTTACCAAGCATACATAGAAGACGATCAAACTCAGTCATTTAGAGGAAGTAAAAGTCGTAACAAGGTTTCC
DRR228648	a478fee35a712b91cc94fcdc921c37dba143a652	GTCGCTACTACCGATTGAATGGTTCAGTGAGATAATCGTATAGGTAACTCGGTAAGCAGCAATGTTTACCAAGCATACATAGAAGACGATCAAACTCAGTCATTTAGAGGAAGTAAAAGTCGTAACAAGGTTTCC	1	0	f508ecd89ec8d419d77d3491666e927620b52439	374847	99.2593	99.26	Tunicata	Oikopleura dioica	CABV01004439	GTCGCTACTACCGATTGAATGGTTCAGTGAGATAATCGGATAGGTAACTCGGTAAGCAGCAATGTTTACCAAGCATACATAGAAGACGATCAAACTCAGTCATTTAGAGGAAGTAAAAGTCGTAACAAGGTTTCC
DRR228648	a9a2f873e57b2077ee8414f40f31cf1bbe87dfb3	GTCGCTACTACCGATTGAATGGTTCAGTGAGAGAATCGGATAGGTAACTCGGTAAGCAGCAATGTTTACCAAGCATACATAGAAGACGATCAAACTCAGTCATTTAGAGGAAGTAAAAGTCGTAACAAGGTTTCC	1	0	f508ecd89ec8d419d77d3491666e927620b52439	374847	99.2593	99.26	Tunicata	Oikopleura dioica	CABV01004439	GTCGCTACTACCGATTGAATGGTTCAGTGAGATAATCGGATAGGTAACTCGGTAAGCAGCAATGTTTACCAAGCATACATAGAAGACGATCAAACTCAGTCATTTAGAGGAAGTAAAAGTCGTAACAAGGTTTCC
DRR228648	a9addf6f4107942bbf6f5074cb71e0dfea730e21	GTCGCTACTACCGATTGAATGGTTCAGTGAGATAATCGGATAGGTAACTCGGTAAGCAGCAATGTTTACGAAGCATACATAGAAGACGATCAAACTCAGTCATTTAGAGGAAGTAAAAGTCGTAACAAGGTTTCC	1	0	f508ecd89ec8d419d77d3491666e927620b52439	374847	99.2593	99.26	Tunicata	Oikopleura dioica	CABV01004439	GTCGCTACTACCGATTGAATGGTTCAGTGAGATAATCGGATAGGTAACTCGGTAAGCAGCAATGTTTACCAAGCATACATAGAAGACGATCAAACTCAGTCATTTAGAGGAAGTAAAAGTCGTAACAAGGTTTCC
DRR228648	aabca6555cdbb42749cf3711e9ce7d17db2da6d4	GTCGCTACTACCGATTGAATGGTTCAGTGAGATAATCGGATAGGTAACTCGGTAAGCAGCAATGTTTACCAAGCCTACATAGAAGACGATCAAACTCAGTCATTTAGAGGAAGTAAAAGTCGTAACAAGGTTTCC	1	0	f508ecd89ec8d419d77d3491666e927620b52439	374847	99.2593	99.26	Tunicata	Oikopleura dioica	CABV01004439	GTCGCTACTACCGATTGAATGGTTCAGTGAGATAATCGGATAGGTAACTCGGTAAGCAGCAATGTTTACCAAGCATACATAGAAGACGATCAAACTCAGTCATTTAGAGGAAGTAAAAGTCGTAACAAGGTTTCC
DRR228648	ae69f9229ae591a0b095fc4f7cdf55a11ba70b94	GTCGCTACTACCGATTGAATGGTTCAGTGAGATAATCGGATAGGTAACTCGGTAAGCAGCAATGTTTACCAAGCATACATAGAAGACGATCAAACTCAGTCATTTAGAGGCAGTAAAAGTCGTAACAAGGTTTCC	1	0	f508ecd89ec8d419d77d3491666e927620b52439	374847	99.2593	99.26	Tunicata	Oikopleura dioica	CABV01004439	GTCGCTACTACCGATTGAATGGTTCAGTGAGATAATCGGATAGGTAACTCGGTAAGCAGCAATGTTTACCAAGCATACATAGAAGACGATCAAACTCAGTCATTTAGAGGAAGTAAAAGTCGTAACAAGGTTTCC
DRR228648	af14d98ce024504166377b93386c31c9bfe229b4	GTCGCTACTACCGATTGAATGGTTCAGTGAGATAATCGGATAGGTAACTCGGTAAGCAGCAATGTTTACCAAGCATACATAGAAGACGATCAAACTCAGTCATTTAGAGGAAGTAAAAGTCGTAATAAGGTTTCC	1	0	f508ecd89ec8d419d77d3491666e927620b52439	374847	99.2593	99.26	Tunicata	Oikopleura dioica	CABV01004439	GTCGCTACTACCGATTGAATGGTTCAGTGAGATAATCGGATAGGTAACTCGGTAAGCAGCAATGTTTACCAAGCATACATAGAAGACGATCAAACTCAGTCATTTAGAGGAAGTAAAAGTCGTAACAAGGTTTCC
DRR228648	b0deab8e97b504d01d3e7a5568a5ad7f54469d0a	GTCGCTACTACCGATTGAATGGTTCAGTGAGATAATCGGATAGGTAACTCGGTAAGCAGCAATTTTTACCAAGCATACATAGAAGACGATCAAACTCAGTCATTTAGAGGAAGTAAAAGTCGTAACAAGGTTTCC	1	0	f508ecd89ec8d419d77d3491666e927620b52439	374847	99.2593	99.26	Tunicata	Oikopleura dioica	CABV01004439	GTCGCTACTACCGATTGAATGGTTCAGTGAGATAATCGGATAGGTAACTCGGTAAGCAGCAATGTTTACCAAGCATACATAGAAGACGATCAAACTCAGTCATTTAGAGGAAGTAAAAGTCGTAACAAGGTTTCC
DRR228648	b15921db6f1f0a6f841c307d6dbfe4fb19a43a1d	GTCGCTACTACCGATTGAATGGTTCAGTGAGATAATCGGATAGGTAACTCGGTAAGCAGAATGTTTACCAAGCATACATAGAAGACGATCAAACTCAGTCATTTAGAGGAAGTAAAAGTCGTAACAAGGTTTCC	1	0	f508ecd89ec8d419d77d3491666e927620b52439	374847	99.2593	99.26	Tunicata	Oikopleura dioica	CABV01004439	GTCGCTACTACCGATTGAATGGTTCAGTGAGATAATCGGATAGGTAACTCGGTAAGCAGCAATGTTTACCAAGCATACATAGAAGACGATCAAACTCAGTCATTTAGAGGAAGTAAAAGTCGTAACAAGGTTTCC
DRR228648	b4e9007fd6c4c14c86639fed527864d6e766408a	GTCGCTACTACCGATTGAATGGGTCAGTGAGATAATCGGATAGGTAACTCGGTAAGCAGCAATGTTTACCAAGCATACATAGAAGACGATCAAACTCAGTCATTTAGAGGAAGTAAAAGTCGTAACAAGGTTTCC	1	0	f508ecd89ec8d419d77d3491666e927620b52439	374847	99.2593	99.26	Tunicata	Oikopleura dioica	CABV01004439	GTCGCTACTACCGATTGAATGGTTCAGTGAGATAATCGGATAGGTAACTCGGTAAGCAGCAATGTTTACCAAGCATACATAGAAGACGATCAAACTCAGTCATTTAGAGGAAGTAAAAGTCGTAACAAGGTTTCC
DRR228648	b6b3a9b780b30ca65e1fd7bc9cf0ce20f851e325	GTCGCTACTACCGATTGAATGGTTCAGTGAGATAATCGGATAGGTAACTCGGTAAGCAGCAATGTTTACCAAGCATACATAGAAGACGATCAAACTCAGTCATTTAGAGGAAGTAACAGTCGTAACAAGGTTTCC	1	0	f508ecd89ec8d419d77d3491666e927620b52439	374847	99.2593	99.26	Tunicata	Oikopleura dioica	CABV01004439	GTCGCTACTACCGATTGAATGGTTCAGTGAGATAATCGGATAGGTAACTCGGTAAGCAGCAATGTTTACCAAGCATACATAGAAGACGATCAAACTCAGTCATTTAGAGGAAGTAAAAGTCGTAACAAGGTTTCC
DRR228648	b6b7e4fd02cdeb675013f5578b307f8a130e4559	GTCGCTACTACCGATTGAATGGTTCAGTGAGATAATCGGATAGGTAACTCGGTAAGCAGCAATGTTTACCAAGCATACATAGAAGACGATCAGACTCAGTCATTTAGAGGAAGTAAAAGTCGTAACAAGGTTTCC	1	0	f508ecd89ec8d419d77d3491666e927620b52439	374847	99.2593	99.26	Tunicata	Oikopleura dioica	CABV01004439	GTCGCTACTACCGATTGAATGGTTCAGTGAGATAATCGGATAGGTAACTCGGTAAGCAGCAATGTTTACCAAGCATACATAGAAGACGATCAAACTCAGTCATTTAGAGGAAGTAAAAGTCGTAACAAGGTTTCC
DRR228648	bcc368296b1abd21827f00c9722195db2150bbad	GTCGCTACTACCGATTGAATGGTTCAGTGAGATAATCGGATAGGTAACTCGGTAAGCAGCAATGTTTACCAAGCATACATAGAAGACGATCAAACTCAGTCATTGAGAGGAAGTAAAAGTCGTAACAAGGTTTCC	1	0	f508ecd89ec8d419d77d3491666e927620b52439	374847	99.2593	99.26	Tunicata	Oikopleura dioica	CABV01004439	GTCGCTACTACCGATTGAATGGTTCAGTGAGATAATCGGATAGGTAACTCGGTAAGCAGCAATGTTTACCAAGCATACATAGAAGACGATCAAACTCAGTCATTTAGAGGAAGTAAAAGTCGTAACAAGGTTTCC
DRR228648	bd82ce1ac42c73a09b8602bbc3bdb39180d4746d	GTCGCTACTACCGATTGAATGGTTCAGTGAGATAATCGGATAGGTAACTCGGTAAGCAGCAATGTTTACCAAGCATACATAGAAGACGATCAAACTCAGTCATTTAGAGTAAGTAAAAGTCGTAACAAGGTTTCC	1	0	f508ecd89ec8d419d77d3491666e927620b52439	374847	99.2593	99.26	Tunicata	Oikopleura dioica	CABV01004439	GTCGCTACTACCGATTGAATGGTTCAGTGAGATAATCGGATAGGTAACTCGGTAAGCAGCAATGTTTACCAAGCATACATAGAAGACGATCAAACTCAGTCATTTAGAGGAAGTAAAAGTCGTAACAAGGTTTCC
DRR228648	c07d5680e312ab40386d6b2b77b31d28636043fa	GTCGCTACTACCGATTGAATGGTTCAGTGAGATAATCGGATAGGTAACTCGGTAAGCAGCAATGTTTACCAAGCATACATAGAAGACGATCAAACTCAGTCATTTAGAGGAAGTAAAAATCGTAACAAGGTTTCC	1	0	f508ecd89ec8d419d77d3491666e927620b52439	374847	99.2593	99.26	Tunicata	Oikopleura dioica	CABV01004439	GTCGCTACTACCGATTGAATGGTTCAGTGAGATAATCGGATAGGTAACTCGGTAAGCAGCAATGTTTACCAAGCATACATAGAAGACGATCAAACTCAGTCATTTAGAGGAAGTAAAAGTCGTAACAAGGTTTCC
DRR228648	c3ed3332d404eaeb470cf3084010224c1249d72c	GTCGCTACTACCGATTGAATGGTTCAGTGAGATAATCGGATAGGTAACTCGGTAAGCAGCAATGTTTACCAAGCATACATAGAAGACGATCAAACTCAGTCATTTAGAGGAAGTAAAAGTCGTAACTAGGTTTCC	1	0	f508ecd89ec8d419d77d3491666e927620b52439	374847	99.2593	99.26	Tunicata	Oikopleura dioica	CABV01004439	GTCGCTACTACCGATTGAATGGTTCAGTGAGATAATCGGATAGGTAACTCGGTAAGCAGCAATGTTTACCAAGCATACATAGAAGACGATCAAACTCAGTCATTTAGAGGAAGTAAAAGTCGTAACAAGGTTTCC
DRR228648	c71f21f4d8ce9196c407aa80094194d035470e27	GTCGCTACTACCGATTGAATGGTTCAGTGAGATAATCGGATAGGTAACTCGGTAAGCAGCAATGTTTACCAAGCATACATAGAAGACGATCAAACTCAGTCATTTAGAGGATGTAAAAGTCGTAACAAGGTTTCC	1	0	f508ecd89ec8d419d77d3491666e927620b52439	374847	99.2593	99.26	Tunicata	Oikopleura dioica	CABV01004439	GTCGCTACTACCGATTGAATGGTTCAGTGAGATAATCGGATAGGTAACTCGGTAAGCAGCAATGTTTACCAAGCATACATAGAAGACGATCAAACTCAGTCATTTAGAGGAAGTAAAAGTCGTAACAAGGTTTCC
DRR228648	c9f7a21a268d42e87a82ca527c5480d39cd588e9	GTCGCTACTACCGATTGAATGGTTCAGTGAGATAATCGGATAGGTAACTCGGTAAGCAGCAATGATTACCAAGCATACATAGAAGACGATCAAACTCAGTCATTTAGAGGAAGTAAAAGTCGTAACAAGGTTTCC	1	0	f508ecd89ec8d419d77d3491666e927620b52439	374847	99.2593	99.26	Tunicata	Oikopleura dioica	CABV01004439	GTCGCTACTACCGATTGAATGGTTCAGTGAGATAATCGGATAGGTAACTCGGTAAGCAGCAATGTTTACCAAGCATACATAGAAGACGATCAAACTCAGTCATTTAGAGGAAGTAAAAGTCGTAACAAGGTTTCC
DRR228648	caa41db04a405bc8c3563fe45e3522be9177ed44	GTCGCTACTACCGATTGAATGGTGCAGTGAGATAATCGGATAGGTAACTCGGTAAGCAGCAATGTTTACCAAGCATACATAGAAGACGATCAAACTCAGTCATTTAGAGGAAGTAAAAGTCGTAACAAGGTTTCC	1	0	f508ecd89ec8d419d77d3491666e927620b52439	374847	99.2593	99.26	Tunicata	Oikopleura dioica	CABV01004439	GTCGCTACTACCGATTGAATGGTTCAGTGAGATAATCGGATAGGTAACTCGGTAAGCAGCAATGTTTACCAAGCATACATAGAAGACGATCAAACTCAGTCATTTAGAGGAAGTAAAAGTCGTAACAAGGTTTCC
DRR228648	ccbebeb869ddd3186e9e07477d7c747081cbac79	GTCGCTACTACCGATTGAATGGTTCAGTGAGATAATCGGATAGGTAACTCGGTAAGCAGCAATGTTTACCAAGCATACATAGAAGACGATCAAACGCAGTCATTTAGAGGAAGTAAAAGTCGTAACAAGGTTTCC	1	0	f508ecd89ec8d419d77d3491666e927620b52439	374847	99.2593	99.26	Tunicata	Oikopleura dioica	CABV01004439	GTCGCTACTACCGATTGAATGGTTCAGTGAGATAATCGGATAGGTAACTCGGTAAGCAGCAATGTTTACCAAGCATACATAGAAGACGATCAAACTCAGTCATTTAGAGGAAGTAAAAGTCGTAACAAGGTTTCC
DRR228648	cfb7f4d5711295f4701125ba94e4aba2bb6c9aa7	GTCGCTACTACGATTGAATGGTTCAGTGAGATAATCGGATAGGTAACTCGGTAAGCAGCAATGTTTACCAAGCATACATAGAAGACGATCAAACTCAGTCATTTAGAGGAAGTAAAAGTCGTAACAAGGTTTCC	1	0	f508ecd89ec8d419d77d3491666e927620b52439	374847	99.2593	99.26	Tunicata	Oikopleura dioica	CABV01004439	GTCGCTACTACCGATTGAATGGTTCAGTGAGATAATCGGATAGGTAACTCGGTAAGCAGCAATGTTTACCAAGCATACATAGAAGACGATCAAACTCAGTCATTTAGAGGAAGTAAAAGTCGTAACAAGGTTTCC
DRR228648	d05988d34297b6c9b58a73efba7a424e6a4ddc34	GTCGCAACTACCGATTGAATGGTTCAGTGAGATAATCGGATAGGTAACTCGGTAAGCAGCAATGTTTACCAAGCATACATAGAAGACGATCAAACTCAGTCATTTAGAGGAAGTAAAAGTCGTAACAAGGTTTCC	1	0	f508ecd89ec8d419d77d3491666e927620b52439	374847	99.2593	99.26	Tunicata	Oikopleura dioica	CABV01004439	GTCGCTACTACCGATTGAATGGTTCAGTGAGATAATCGGATAGGTAACTCGGTAAGCAGCAATGTTTACCAAGCATACATAGAAGACGATCAAACTCAGTCATTTAGAGGAAGTAAAAGTCGTAACAAGGTTTCC
DRR228648	d081fdcc2d4a9122c05d53a7cd74467f7ea2226d	GTCGCTACTACCGATTGAATGGTTCAGTGAGATAATCGGATAGGTAACTCGGTAAGCAGCAATGTTTACCAAGCATACTTAGAAGACGATCAAACTCAGTCATTTAGAGGAAGTAAAAGTCGTAACAAGGTTTCC	1	0	f508ecd89ec8d419d77d3491666e927620b52439	374847	99.2593	99.26	Tunicata	Oikopleura dioica	CABV01004439	GTCGCTACTACCGATTGAATGGTTCAGTGAGATAATCGGATAGGTAACTCGGTAAGCAGCAATGTTTACCAAGCATACATAGAAGACGATCAAACTCAGTCATTTAGAGGAAGTAAAAGTCGTAACAAGGTTTCC
DRR228648	d1d49079d89a0ad816e2fe51cb649724beeb61ed	GTCGCTACTACCGATTGAATGGTTCAGTGAGATAATCGGATAGGTAACTCGGTAAGCAGCAATGTTTACCAAGCATAAATAGAAGACGATCAAACTCAGTCATTTAGAGGAAGTAAAAGTCGTAACAAGGTTTCC	1	0	f508ecd89ec8d419d77d3491666e927620b52439	374847	99.2593	99.26	Tunicata	Oikopleura dioica	CABV01004439	GTCGCTACTACCGATTGAATGGTTCAGTGAGATAATCGGATAGGTAACTCGGTAAGCAGCAATGTTTACCAAGCATACATAGAAGACGATCAAACTCAGTCATTTAGAGGAAGTAAAAGTCGTAACAAGGTTTCC
DRR228648	d6d1dc0f61b81fadf1f2f9ef108256ee72f37b22	GTCGCTACTACCGATTGAATGGTTCAGTGAGATAATCGGATAGGTAACTCGGTAAGCAGCAATGTTTACCAAGCATACATAGAAGACGATCAAACTCAGTCATTTAGAGGAAGTAAAAGTCGTAACATGGTTTCC	1	0	f508ecd89ec8d419d77d3491666e927620b52439	374847	99.2593	99.26	Tunicata	Oikopleura dioica	CABV01004439	GTCGCTACTACCGATTGAATGGTTCAGTGAGATAATCGGATAGGTAACTCGGTAAGCAGCAATGTTTACCAAGCATACATAGAAGACGATCAAACTCAGTCATTTAGAGGAAGTAAAAGTCGTAACAAGGTTTCC
DRR228648	deede5299a1f7b712e555ed4eb86a5b91daf2729	GTCGCTACTACCGATTGAATGGTTCAGTGAGATAATCGGATAGGTAACTCGGTAAGCTGCAATGTTTACCAAGCATACATAGAAGACGATCAAACTCAGTCATTTAGAGGAAGTAAAAGTCGTAACAAGGTTTCC	1	0	f508ecd89ec8d419d77d3491666e927620b52439	374847	99.2593	99.26	Tunicata	Oikopleura dioica	CABV01004439	GTCGCTACTACCGATTGAATGGTTCAGTGAGATAATCGGATAGGTAACTCGGTAAGCAGCAATGTTTACCAAGCATACATAGAAGACGATCAAACTCAGTCATTTAGAGGAAGTAAAAGTCGTAACAAGGTTTCC
DRR228648	e16eea0590390a03e63926c38b01cc2e0824e7c1	GTCGCTACTACCGATTGAATGGTTCAGTGAGATAATCGGATAGGTGACTCGGTAAGCAGCAATGTTTACCAAGCATACATAGAAGACGATCAAACTCAGTCATTTAGAGGAAGTAAAAGTCGTAACAAGGTTTCC	1	0	f508ecd89ec8d419d77d3491666e927620b52439	374847	99.2593	99.26	Tunicata	Oikopleura dioica	CABV01004439	GTCGCTACTACCGATTGAATGGTTCAGTGAGATAATCGGATAGGTAACTCGGTAAGCAGCAATGTTTACCAAGCATACATAGAAGACGATCAAACTCAGTCATTTAGAGGAAGTAAAAGTCGTAACAAGGTTTCC
DRR228648	e1925e6e190557e85c9d630f0f533857bd22b362	GTCGCTACTACCGATTGAATGGTTCAGTGAGATAATCGGATAGGTAACTCGGTAAGCAGCAATGTTTACCAAGCATACAGAGAAGACGATCAAACTCAGTCATTTAGAGGAAGTAAAAGTCGTAACAAGGTTTCC	1	0	f508ecd89ec8d419d77d3491666e927620b52439	374847	99.2593	99.26	Tunicata	Oikopleura dioica	CABV01004439	GTCGCTACTACCGATTGAATGGTTCAGTGAGATAATCGGATAGGTAACTCGGTAAGCAGCAATGTTTACCAAGCATACATAGAAGACGATCAAACTCAGTCATTTAGAGGAAGTAAAAGTCGTAACAAGGTTTCC
DRR228648	e1f31a092af22eac8cd4812713a184af5deab967	GTCGCTACTACCGATTGAATGGTTCAGTGAGATAATCGGATAGGTAACTCGGTAAGCAGCAGTGTTTACCAAGCATACATAGAAGACGATCAAACTCAGTCATTTAGAGGAAGTAAAAGTCGTAACAAGGTTTCC	1	0	f508ecd89ec8d419d77d3491666e927620b52439	374847	99.2593	99.26	Tunicata	Oikopleura dioica	CABV01004439	GTCGCTACTACCGATTGAATGGTTCAGTGAGATAATCGGATAGGTAACTCGGTAAGCAGCAATGTTTACCAAGCATACATAGAAGACGATCAAACTCAGTCATTTAGAGGAAGTAAAAGTCGTAACAAGGTTTCC
DRR228648	e366111651e55fb97f2eafab6c2377efef001d99	GTCGCTACTACCGATTGAATGGTTCAGTGAGATAATCGGATAGGTAACTCGGTAAGCAGCAATGTTTACCAAGCATACCTAGAAGACGATCAAACTCAGTCATTTAGAGGAAGTAAAAGTCGTAACAAGGTTTCC	1	0	f508ecd89ec8d419d77d3491666e927620b52439	374847	99.2593	99.26	Tunicata	Oikopleura dioica	CABV01004439	GTCGCTACTACCGATTGAATGGTTCAGTGAGATAATCGGATAGGTAACTCGGTAAGCAGCAATGTTTACCAAGCATACATAGAAGACGATCAAACTCAGTCATTTAGAGGAAGTAAAAGTCGTAACAAGGTTTCC
DRR228648	e36feac12b1a6bb989e79c9746fc2589ccafeb2e	GTCGCTACTACCGATTGAATGGTTCAGTGAGATAATCGGATAGGTAACTCGGTAAGCAGCAATGTTTACCAAGCATACATAGAGACGATCAAACTCAGTCATTTAGAGGAAGTAAAAGTCGTAACAAGGTTTCC	1	0	f508ecd89ec8d419d77d3491666e927620b52439	374847	99.2593	99.26	Tunicata	Oikopleura dioica	CABV01004439	GTCGCTACTACCGATTGAATGGTTCAGTGAGATAATCGGATAGGTAACTCGGTAAGCAGCAATGTTTACCAAGCATACATAGAAGACGATCAAACTCAGTCATTTAGAGGAAGTAAAAGTCGTAACAAGGTTTCC
DRR228648	e661cb68a19cfb5e07cc89d1cb99979de63b301f	GTCGCTACTACCGATTGAATGCTTCAGTGAGATAATCGGATAGGTAACTCGGTAAGCAGCAATGTTTACCAAGCATACATAGAAGACGATCAAACTCAGTCATTTAGAGGAAGTAAAAGTCGTAACAAGGTTTCC	1	0	f508ecd89ec8d419d77d3491666e927620b52439	374847	99.2593	99.26	Tunicata	Oikopleura dioica	CABV01004439	GTCGCTACTACCGATTGAATGGTTCAGTGAGATAATCGGATAGGTAACTCGGTAAGCAGCAATGTTTACCAAGCATACATAGAAGACGATCAAACTCAGTCATTTAGAGGAAGTAAAAGTCGTAACAAGGTTTCC
DRR228648	e6b43f4a5ca7f36847c945eb0882ac97009ef408	GTCGCTACTACCGATTGAATGGTTCAGTGAGATAATCGGATAGGTAACTCGGTAAGCAGCAATGTTTACCAAGCATACATAGAAGACGATCAAACTCAGTCATTTAGAGGAAGTAAAAGTCGTAACACGGTTTCC	1	0	f508ecd89ec8d419d77d3491666e927620b52439	374847	99.2593	99.26	Tunicata	Oikopleura dioica	CABV01004439	GTCGCTACTACCGATTGAATGGTTCAGTGAGATAATCGGATAGGTAACTCGGTAAGCAGCAATGTTTACCAAGCATACATAGAAGACGATCAAACTCAGTCATTTAGAGGAAGTAAAAGTCGTAACAAGGTTTCC
DRR228648	ee7b5fe88b767335500afa3b39e6400d20eb4409	GTCGGTACTACCGATTGAATGGTTCAGTGAGATAATCGGATAGGTAACTCGGTAAGCAGCAATGTTTACCAAGCATACATAGAAGACGATCAAACTCAGTCATTTAGAGGAAGTAAAAGTCGTAACAAGGTTTCC	1	0	f508ecd89ec8d419d77d3491666e927620b52439	374847	99.2593	99.26	Tunicata	Oikopleura dioica	CABV01004439	GTCGCTACTACCGATTGAATGGTTCAGTGAGATAATCGGATAGGTAACTCGGTAAGCAGCAATGTTTACCAAGCATACATAGAAGACGATCAAACTCAGTCATTTAGAGGAAGTAAAAGTCGTAACAAGGTTTCC
DRR228648	f3d75524b08fc29d389892a3b10095971796692e	GTCGCTACTACCGATTGAATGGTTCAGTGCGATAATCGGATAGGTAACTCGGTAAGCAGCAATGTTTACCAAGCATACATAGAAGACGATCAAACTCAGTCATTTAGAGGAAGTAAAAGTCGTAACAAGGTTTCC	1	0	f508ecd89ec8d419d77d3491666e927620b52439	374847	99.2593	99.26	Tunicata	Oikopleura dioica	CABV01004439	GTCGCTACTACCGATTGAATGGTTCAGTGAGATAATCGGATAGGTAACTCGGTAAGCAGCAATGTTTACCAAGCATACATAGAAGACGATCAAACTCAGTCATTTAGAGGAAGTAAAAGTCGTAACAAGGTTTCC
DRR228648	f6c3f748dc19c61dd7395d846204a1c4c1bd13d4	GTCGCTACTACCGATTGAATGGTTCAGTGAGATAATCGGATAGGTAACTCGGTAAGCAGCTATGTTTACCAAGCATACATAGAAGACGATCAAACTCAGTCATTTAGAGGAAGTAAAAGTCGTAACAAGGTTTCC	1	0	f508ecd89ec8d419d77d3491666e927620b52439	374847	99.2593	99.26	Tunicata	Oikopleura dioica	CABV01004439	GTCGCTACTACCGATTGAATGGTTCAGTGAGATAATCGGATAGGTAACTCGGTAAGCAGCAATGTTTACCAAGCATACATAGAAGACGATCAAACTCAGTCATTTAGAGGAAGTAAAAGTCGTAACAAGGTTTCC
DRR228648	f6d112bc1061393e6f4831c99fbcbc1fea21d98a	GTCGCTACTACCGATTGAATGGTTCAGTGAGATAATCGGATAGGTAACTCGTTAAGCAGCAATGTTTACCAAGCATACATAGAAGACGATCAAACTCAGTCATTTAGAGGAAGTAAAAGTCGTAACAAGGTTTCC	1	0	f508ecd89ec8d419d77d3491666e927620b52439	374847	99.2593	99.26	Tunicata	Oikopleura dioica	CABV01004439	GTCGCTACTACCGATTGAATGGTTCAGTGAGATAATCGGATAGGTAACTCGGTAAGCAGCAATGTTTACCAAGCATACATAGAAGACGATCAAACTCAGTCATTTAGAGGAAGTAAAAGTCGTAACAAGGTTTCC
DRR228648	f7835051a1e002f32fe82b6b9dbaa4caf60202a3	GTCGCTACTACCGATTGAATGGTTCAGTGAGATAATCGGATAGGTAACTCGGTAAGCAGCAATGTTTACCCAGCATACATAGAAGACGATCAAACTCAGTCATTTAGAGGAAGTAAAAGTCGTAACAAGGTTTCC	1	0	f508ecd89ec8d419d77d3491666e927620b52439	374847	99.2593	99.26	Tunicata	Oikopleura dioica	CABV01004439	GTCGCTACTACCGATTGAATGGTTCAGTGAGATAATCGGATAGGTAACTCGGTAAGCAGCAATGTTTACCAAGCATACATAGAAGACGATCAAACTCAGTCATTTAGAGGAAGTAAAAGTCGTAACAAGGTTTCC
DRR228648	f7895e8b7bf6b00e207cef1bbdc57fbc9b4b0eab	GTCGCTACTACCGATTGAATGGTTCAGTGAGATAATCGGATAGGTAACTCGGTAAGCAGCAATGTTTACCAAGCATACATAGAAGACGATCAAACTCAGTCATTTCGAGGAAGTAAAAGTCGTAACAAGGTTTCC	1	0	f508ecd89ec8d419d77d3491666e927620b52439	374847	99.2593	99.26	Tunicata	Oikopleura dioica	CABV01004439	GTCGCTACTACCGATTGAATGGTTCAGTGAGATAATCGGATAGGTAACTCGGTAAGCAGCAATGTTTACCAAGCATACATAGAAGACGATCAAACTCAGTCATTTAGAGGAAGTAAAAGTCGTAACAAGGTTTCC
DRR228648	f87f9756aca8c8dc50ca8f6751bc88e51bb8c8eb	GTCGCTACTACCGATTGAATGGTTCAGTGAGATAATCGGATAGGTAACTCGGTAAGCAGCAATGTTTACCAAGCATACATAGAAGACGATCAAACTCAGTCATTTAGAGGAAGTAAAAGTCGTAAAAAGGTTTCC	1	0	f508ecd89ec8d419d77d3491666e927620b52439	374847	99.2593	99.26	Tunicata	Oikopleura dioica	CABV01004439	GTCGCTACTACCGATTGAATGGTTCAGTGAGATAATCGGATAGGTAACTCGGTAAGCAGCAATGTTTACCAAGCATACATAGAAGACGATCAAACTCAGTCATTTAGAGGAAGTAAAAGTCGTAACAAGGTTTCC
DRR228648	fc6091fd27ceab301f6d217eaee3aff609139697	GTCGCTACTACCGATTGAATGGTTCAGTGAGATAATCGGATAGGTAACGCGGTAAGCAGCAATGTTTACCAAGCATACATAGAAGACGATCAAACTCAGTCATTTAGAGGAAGTAAAAGTCGTAACAAGGTTTCC	1	0	f508ecd89ec8d419d77d3491666e927620b52439	374847	99.2593	99.26	Tunicata	Oikopleura dioica	CABV01004439	GTCGCTACTACCGATTGAATGGTTCAGTGAGATAATCGGATAGGTAACTCGGTAAGCAGCAATGTTTACCAAGCATACATAGAAGACGATCAAACTCAGTCATTTAGAGGAAGTAAAAGTCGTAACAAGGTTTCC
ERR3569075_ERR3569076_ERR3569077_ERR3569078_ERR3569079_ERR3569080_ERR3569081_ERR3569082_ERR3569083	f2112ba261bb59b04a251b4f6d341aa008d31fb0	GTCGCTCCTACCGATTGAGTGATCCGGTGAATAATTCGGACTGATGCAGTGCTCAGCTTCTGGGCGTTGCGTTGGAAAGTTTAGTGAACCTTATCACTTAGAGGAAGGAGAAGTCGTAACAAGGTTTCC	18668	20332	f2112ba261bb59b04a251b4f6d341aa008d31fb0	7779	100	100	Dinophyceae	Polarella glacialis	AF099183	GTCGCTCCTACCGATTGAGTGATCCGGTGAATAATTCGGACTGATGCAGTGCTCAGCTTCTGGGCGTTGCGTTGGAAAGTTTAGTGAACCTTATCACTTAGAGGAAGGAGAAGTCGTAACAAGGTTTCC
ERR3569075_ERR3569076_ERR3569077_ERR3569078_ERR3569079_ERR3569080_ERR3569081_ERR3569082_ERR3569083	4d92f3a8bec6457a3088422e8075b788d9ff17f5	GTCGCTCCTACCGATTGAGTGATCCAGTGAATAATTCGGACTGATGCAGTGCTCAGCTTCTGGGCGTTGCGTTGGAAAGTTTAGTGAACCTTATCACTTAGAGGAAGGAGAAGTCGTAACAAGGTTTCC	84	86	f2112ba261bb59b04a251b4f6d341aa008d31fb0	7779	99.2248	99.22	Dinophyceae	Polarella glacialis	AF099183	GTCGCTCCTACCGATTGAGTGATCCGGTGAATAATTCGGACTGATGCAGTGCTCAGCTTCTGGGCGTTGCGTTGGAAAGTTTAGTGAACCTTATCACTTAGAGGAAGGAGAAGTCGTAACAAGGTTTCC
ERR3569075_ERR3569076_ERR3569077_ERR3569078_ERR3569079_ERR3569080_ERR3569081_ERR3569082_ERR3569083	2b8b34dad5b707f300cb91389e2b07cfdbe9f180	GTCGCTCCTACCGATTGAGTGATCCGGTGAATAATTCGGACTGATGCAGTGCTCAGCTTCTGGGCGTTGCGTTGGAAAGTATCACTTAGAGGAAGGAGAAGTCGTAACAAGGTTTCC	40	0	2b8b34dad5b707f300cb91389e2b07cfdbe9f180	14	90.6977	90.7	Dinophyceae	Polarella glacialis	AF099183	GTCGCTCCTACCGATTGAGTGATCCGGTGAATAATTCGGACTGATGCAGTGCTCAGCTTCTGGGCGTTGCGTTGGAAAGTTTAGTGAACCTTATCACTTAGAGGAAGGAGAAGTCGTAACAAGGTTTCC
ERR3569075_ERR3569076_ERR3569077_ERR3569078_ERR3569079_ERR3569080_ERR3569081_ERR3569082_ERR3569083	14d55656f769abe6088d239b7a29dd3b81028d76	GTCGCTCCTACCGATTGAGTGATCCGGTGAATAATTCGGACTGATGCAGTGCTCAGCTTCTGGGCGTTGCGTTGGAAAGTTTAGTAAACCTTATCACTTAGAGGAAGGAGAAGTCGTAACAAGGTTTCC	28	0	f2112ba261bb59b04a251b4f6d341aa008d31fb0	7779	99.2248	99.22	Dinophyceae	Polarella glacialis	AF099183	GTCGCTCCTACCGATTGAGTGATCCGGTGAATAATTCGGACTGATGCAGTGCTCAGCTTCTGGGCGTTGCGTTGGAAAGTTTAGTGAACCTTATCACTTAGAGGAAGGAGAAGTCGTAACAAGGTTTCC
ERR3569075_ERR3569076_ERR3569077_ERR3569078_ERR3569079_ERR3569080_ERR3569081_ERR3569082_ERR3569083	9d7511195ed2cbf440a7d5ed6662593d7956a8f3	GTCGCTCTTACCGATTGAGTGATCCGGTGAATAATTCGGACTGATGCAGTGCTCAGCTTCTGGGCGTTGCGTTGGAAAGTTTAGTGAACCTTATCACTTAGAGGAAGGAGAAGTCGTAACAAGGTTTCC	23	0	f2112ba261bb59b04a251b4f6d341aa008d31fb0	7779	99.2248	99.22	Dinophyceae	Polarella glacialis	AF099183	GTCGCTCCTACCGATTGAGTGATCCGGTGAATAATTCGGACTGATGCAGTGCTCAGCTTCTGGGCGTTGCGTTGGAAAGTTTAGTGAACCTTATCACTTAGAGGAAGGAGAAGTCGTAACAAGGTTTCC
ERR3569075_ERR3569076_ERR3569077_ERR3569078_ERR3569079_ERR3569080_ERR3569081_ERR3569082_ERR3569083	ceef42bc224d5542353bce84214ea2e300c2b0b6	GTCGCTCCTACCGATTGAATGATCCGGTGAATAATTCGGACTGATGCAGTGCTCAGCTTCTGGGCGTTGCGTTGGAAAGTTTAGTGAACCTTATCACTTAGAGGAAGGAGAAGTCGTAACAAGGTTTCC	18	0	f2112ba261bb59b04a251b4f6d341aa008d31fb0	7779	99.2248	99.22	Dinophyceae	Polarella glacialis	AF099183	GTCGCTCCTACCGATTGAGTGATCCGGTGAATAATTCGGACTGATGCAGTGCTCAGCTTCTGGGCGTTGCGTTGGAAAGTTTAGTGAACCTTATCACTTAGAGGAAGGAGAAGTCGTAACAAGGTTTCC
ERR3569075_ERR3569076_ERR3569077_ERR3569078_ERR3569079_ERR3569080_ERR3569081_ERR3569082_ERR3569083	f8233ba6c9cf4689904312f44c0b143cbfcd6627	GTCGCTCCTACCGATTGAGTGATCCGGCGAATAATTCGGACTGATGCAGTGCTCAGCTTCTGGGCGTTGCGTTGGAAAGTTTAGTGAACCTTATCACTTAGAGGAAGGAGAAGTCGTAACAAGGTTTCC	17	0	f2112ba261bb59b04a251b4f6d341aa008d31fb0	7779	99.2248	99.22	Dinophyceae	Polarella glacialis	AF099183	GTCGCTCCTACCGATTGAGTGATCCGGTGAATAATTCGGACTGATGCAGTGCTCAGCTTCTGGGCGTTGCGTTGGAAAGTTTAGTGAACCTTATCACTTAGAGGAAGGAGAAGTCGTAACAAGGTTTCC
ERR3569075_ERR3569076_ERR3569077_ERR3569078_ERR3569079_ERR3569080_ERR3569081_ERR3569082_ERR3569083	37388a1f339d087fc69dac860c82484dbdbb3b80	GTCGCTCCTACCGATTGAGTGATCCGGTGAATAATTCGGACTGATGCAGTGCTCAGCTTCTGGGCGTTGCGTTGGAAAGTTTAGTGAACCTTATCACTTAGAGGAAGGAGCAGTCGTAACAAGGTTTCC	16	0	f2112ba261bb59b04a251b4f6d341aa008d31fb0	7779	99.2248	99.22	Dinophyceae	Polarella glacialis	AF099183	GTCGCTCCTACCGATTGAGTGATCCGGTGAATAATTCGGACTGATGCAGTGCTCAGCTTCTGGGCGTTGCGTTGGAAAGTTTAGTGAACCTTATCACTTAGAGGAAGGAGAAGTCGTAACAAGGTTTCC
ERR3569075_ERR3569076_ERR3569077_ERR3569078_ERR3569079_ERR3569080_ERR3569081_ERR3569082_ERR3569083	c4540168bfc708e617af9085b4801afa199f054e	GTCCCTCCTACCGATTGAGTGATCCGGTGAATAATTCGGACTGATGCAGTGCTCAGCTTCTGGGCGTTGCGTTGGAAAGTTTAGTGAACCTTATCACTTAGAGGAAGGAGAAGTCGTAACAAGGTTTCC	16	0	f2112ba261bb59b04a251b4f6d341aa008d31fb0	7779	99.2248	99.22	Dinophyceae	Polarella glacialis	AF099183	GTCGCTCCTACCGATTGAGTGATCCGGTGAATAATTCGGACTGATGCAGTGCTCAGCTTCTGGGCGTTGCGTTGGAAAGTTTAGTGAACCTTATCACTTAGAGGAAGGAGAAGTCGTAACAAGGTTTCC
ERR3569075_ERR3569076_ERR3569077_ERR3569078_ERR3569079_ERR3569080_ERR3569081_ERR3569082_ERR3569083	e3799bb80d3013f6ba134e4bb7f502ef508a0c7d	GTCGCTCCTACCGATTGAGTGATCCGGTGAATAATTCGGACTGATGCAGTGTTCAGCTTCTGGGCGTTGCGTTGGAAAGTTTAGTGAACCTTATCACTTAGAGGAAGGAGAAGTCGTAACAAGGTTTCC	16	0	f2112ba261bb59b04a251b4f6d341aa008d31fb0	7779	99.2248	99.22	Dinophyceae	Polarella glacialis	AF099183	GTCGCTCCTACCGATTGAGTGATCCGGTGAATAATTCGGACTGATGCAGTGCTCAGCTTCTGGGCGTTGCGTTGGAAAGTTTAGTGAACCTTATCACTTAGAGGAAGGAGAAGTCGTAACAAGGTTTCC
ERR3569075_ERR3569076_ERR3569077_ERR3569078_ERR3569079_ERR3569080_ERR3569081_ERR3569082_ERR3569083	0f612f9031f019b215ef76a8b8771b42fcb15318	GTCGCTCCTACCGATCGAGTGATCCGGTAGAATAATTCGGACTGATGCTGTGCTTCTGGGCGTTGCATTGGAATGTTTAGTGAACCTTACCACTTATAGGAAGGAGAAGTCGTAACAATGTTTCC	15	30	0f612f9031f019b215ef76a8b8771b42fcb15318	0	90	90	Dinophyceae	Polarella glacialis	AF099183	GTCGCTCCTACCGATTGAGTGATCCGGTGAATAATTCGGACTGATGCAGTGCTCAGCTTCTGGGCGTTGCGTTGGAAAGTTTAGTGAACCTTATCACTTAGAGGAAGGAGAAGTCGTAACAAGGTTTCC
ERR3569075_ERR3569076_ERR3569077_ERR3569078_ERR3569079_ERR3569080_ERR3569081_ERR3569082_ERR3569083	c2fc008c735e2d51e92c4ec865271d5cae84a478	GTCGCTCCTACCGATTGAGTGATCCGGTGAATAATTCGGACTGATGCAGTGCTCAGCTTCTGGGCGTTGCGTTGGAAAGTTTAGTGAACCTTATCACTTAGAGGAAGGAGTAGTCGTAACAAGGTTTCC	15	0	f2112ba261bb59b04a251b4f6d341aa008d31fb0	7779	99.2248	99.22	Dinophyceae	Polarella glacialis	AF099183	GTCGCTCCTACCGATTGAGTGATCCGGTGAATAATTCGGACTGATGCAGTGCTCAGCTTCTGGGCGTTGCGTTGGAAAGTTTAGTGAACCTTATCACTTAGAGGAAGGAGAAGTCGTAACAAGGTTTCC
ERR3569075_ERR3569076_ERR3569077_ERR3569078_ERR3569079_ERR3569080_ERR3569081_ERR3569082_ERR3569083	e43428a052b3c62a594b1aefa3117ebf48528b88	GTCGCTCCTACCGATTGAGTGATCCGGTGAATAATTCGGACTGATGCAGTGCTCAGCTTCTGGGCGTTGCGTTGGAAAGTTTAGTGAACCTTATCACATAGAGGAAGGAGAAGTCGTAACAAGGTTTCC	15	0	f2112ba261bb59b04a251b4f6d341aa008d31fb0	7779	99.2248	99.22	Dinophyceae	Polarella glacialis	AF099183	GTCGCTCCTACCGATTGAGTGATCCGGTGAATAATTCGGACTGATGCAGTGCTCAGCTTCTGGGCGTTGCGTTGGAAAGTTTAGTGAACCTTATCACTTAGAGGAAGGAGAAGTCGTAACAAGGTTTCC
ERR3569075_ERR3569076_ERR3569077_ERR3569078_ERR3569079_ERR3569080_ERR3569081_ERR3569082_ERR3569083	2046ea196105ebf50d440cf73c30e3b0ee26e0d0	GTCGCTCCTACCGATTCAGTGATCCGGTGAATAATTCGGACTGACGCAGTGCTCAGCTTCTGGGCGTTGCGTTGGAAAGTTTAGTGAACCTTATCACTTAGAGGGAGGAGAAGTCGTAACAAGGTTTCC	14	16	2046ea196105ebf50d440cf73c30e3b0ee26e0d0	4	97.6744	97.67	Dinophyceae	Polarella glacialis	AF099183	GTCGCTCCTACCGATTGAGTGATCCGGTGAATAATTCGGACTGATGCAGTGCTCAGCTTCTGGGCGTTGCGTTGGAAAGTTTAGTGAACCTTATCACTTAGAGGAAGGAGAAGTCGTAACAAGGTTTCC
ERR3569075_ERR3569076_ERR3569077_ERR3569078_ERR3569079_ERR3569080_ERR3569081_ERR3569082_ERR3569083	c53fcf1f933d858ec9ff67f4316062797c898f57	GTCGCGCCTACCGATTGAGTGATCCGGTGAATAATTCGGACTGATGCAGTGCTCAGCTTCTGGGCGTTGCGTTGGAAAGTTTAGTGAACCTTATCACTTAGAGGAAGGAGAAGTCGTAACAAGGTTTCC	14	0	f2112ba261bb59b04a251b4f6d341aa008d31fb0	7779	99.2248	99.22	Dinophyceae	Polarella glacialis	AF099183	GTCGCTCCTACCGATTGAGTGATCCGGTGAATAATTCGGACTGATGCAGTGCTCAGCTTCTGGGCGTTGCGTTGGAAAGTTTAGTGAACCTTATCACTTAGAGGAAGGAGAAGTCGTAACAAGGTTTCC
ERR3569075_ERR3569076_ERR3569077_ERR3569078_ERR3569079_ERR3569080_ERR3569081_ERR3569082_ERR3569083	348e93f10b7fe2000bed6a56bb3f2f204fa7ee62	GTCGCTCCTACCGAGTGAGTGATCCGGTGAATAATTCGGACTGATGCAGTGCTCAGCTTCTGGGCGTTGCGTTGGAAAGTTTAGTGAACCTTATCACTTAGAGGAAGGAGAAGTCGTAACAAGGTTTCC	13	0	f2112ba261bb59b04a251b4f6d341aa008d31fb0	7779	99.2248	99.22	Dinophyceae	Polarella glacialis	AF099183	GTCGCTCCTACCGATTGAGTGATCCGGTGAATAATTCGGACTGATGCAGTGCTCAGCTTCTGGGCGTTGCGTTGGAAAGTTTAGTGAACCTTATCACTTAGAGGAAGGAGAAGTCGTAACAAGGTTTCC
ERR3569075_ERR3569076_ERR3569077_ERR3569078_ERR3569079_ERR3569080_ERR3569081_ERR3569082_ERR3569083	a19d0679cfcac8ae34c3d9a827f1ac4f0045f353	GTCGCTCCTACCGATTGAGTGATCCGGTGAATAATTCGGACTGATGCAGTGCTCAGCTTCTGGGCGTTGCGTTGGAAAGTTTAGTGAACCTTATCACTTAGAGGCAGGAGAAGTCGTAACAAGGTTTCC	13	0	f2112ba261bb59b04a251b4f6d341aa008d31fb0	7779	99.2248	99.22	Dinophyceae	Polarella glacialis	AF099183	GTCGCTCCTACCGATTGAGTGATCCGGTGAATAATTCGGACTGATGCAGTGCTCAGCTTCTGGGCGTTGCGTTGGAAAGTTTAGTGAACCTTATCACTTAGAGGAAGGAGAAGTCGTAACAAGGTTTCC
ERR3569075_ERR3569076_ERR3569077_ERR3569078_ERR3569079_ERR3569080_ERR3569081_ERR3569082_ERR3569083	df33d8f16bf95aa2edc5d31164219451aab367c6	GTCGCTCCTACCGATTGAGTGATCCGGTGAATACTTCGGACTGATGCAGTGCTCAGCTTCTGGGCGTTGCGTTGGAAAGTTTAGTGAACCTTATCACTTAGAGGAAGGAGAAGTCGTAACAAGGTTTCC	13	0	f2112ba261bb59b04a251b4f6d341aa008d31fb0	7779	99.2248	99.22	Dinophyceae	Polarella glacialis	AF099183	GTCGCTCCTACCGATTGAGTGATCCGGTGAATAATTCGGACTGATGCAGTGCTCAGCTTCTGGGCGTTGCGTTGGAAAGTTTAGTGAACCTTATCACTTAGAGGAAGGAGAAGTCGTAACAAGGTTTCC
ERR3569075_ERR3569076_ERR3569077_ERR3569078_ERR3569079_ERR3569080_ERR3569081_ERR3569082_ERR3569083	9693d1fb8e3ed4b491d47cc0cbdb592090f34b11	GTCGCTCCTACCGATTGAGTGATCCGGTGAATAATTCGGACTGATGCAGTGCTCAGCTTCTGGGCGTTGCGTTGGAAAGTTTAGTGAACCTTATCACTTAGAGGAAGGAGAAGTCGTAACACGGTTTCC	12	0	f2112ba261bb59b04a251b4f6d341aa008d31fb0	7779	99.2248	99.22	Dinophyceae	Polarella glacialis	AF099183	GTCGCTCCTACCGATTGAGTGATCCGGTGAATAATTCGGACTGATGCAGTGCTCAGCTTCTGGGCGTTGCGTTGGAAAGTTTAGTGAACCTTATCACTTAGAGGAAGGAGAAGTCGTAACAAGGTTTCC
ERR3569075_ERR3569076_ERR3569077_ERR3569078_ERR3569079_ERR3569080_ERR3569081_ERR3569082_ERR3569083	027bcb6174f8739a4f13c5e3490047f125028b9c	GTCGCTCCTACCGATTGAGTGATCCGGTGACTAATTCGGACTGATGCAGTGCTCAGCTTCTGGGCGTTGCGTTGGAAAGTTTAGTGAACCTTATCACTTAGAGGAAGGAGAAGTCGTAACAAGGTTTCC	11	0	f2112ba261bb59b04a251b4f6d341aa008d31fb0	7779	99.2248	99.22	Dinophyceae	Polarella glacialis	AF099183	GTCGCTCCTACCGATTGAGTGATCCGGTGAATAATTCGGACTGATGCAGTGCTCAGCTTCTGGGCGTTGCGTTGGAAAGTTTAGTGAACCTTATCACTTAGAGGAAGGAGAAGTCGTAACAAGGTTTCC
ERR3569075_ERR3569076_ERR3569077_ERR3569078_ERR3569079_ERR3569080_ERR3569081_ERR3569082_ERR3569083	86f5a2a4d6fe8766ccaa77aa1a083b8374368f52	GTCGCTCCTACCGATTGAGTGATCCGGTGAATAATTCGGACTGATGCAGTGCTCAGCTTCTGGGCGTTGCGTTGGAAAGTTTAGTGAACCTTATCACTTAGAGGAAGGAGAAATCGTAACAAGGTTTCC	11	0	f2112ba261bb59b04a251b4f6d341aa008d31fb0	7779	99.2248	99.22	Dinophyceae	Polarella glacialis	AF099183	GTCGCTCCTACCGATTGAGTGATCCGGTGAATAATTCGGACTGATGCAGTGCTCAGCTTCTGGGCGTTGCGTTGGAAAGTTTAGTGAACCTTATCACTTAGAGGAAGGAGAAGTCGTAACAAGGTTTCC
ERR3569075_ERR3569076_ERR3569077_ERR3569078_ERR3569079_ERR3569080_ERR3569081_ERR3569082_ERR3569083	95d6b5e05b901d713d0dd20f050034ebad5ec59e	GTCGCTCCTACCGATTGAGTGATCCGGTAAATAATTCGGACTGATGCAGTGCTCAGCTTCTGGGCGTTGCGTTGGAAAGTTTAGTGAACCTTATCACTTAGAGGAAGGAGAAGTCGTAACAAGGTTTCC	11	0	f2112ba261bb59b04a251b4f6d341aa008d31fb0	7779	99.2248	99.22	Dinophyceae	Polarella glacialis	AF099183	GTCGCTCCTACCGATTGAGTGATCCGGTGAATAATTCGGACTGATGCAGTGCTCAGCTTCTGGGCGTTGCGTTGGAAAGTTTAGTGAACCTTATCACTTAGAGGAAGGAGAAGTCGTAACAAGGTTTCC
ERR3569075_ERR3569076_ERR3569077_ERR3569078_ERR3569079_ERR3569080_ERR3569081_ERR3569082_ERR3569083	55f5d5509aceceae62a267eed5f4217e0ec0078e	GTCGCTCCTACCGATCGAGTGATCCGGTAGAATAATTCGGACTGATGCTGTGCTTCTGGGCGTTGCATTGGAATGTTTAGTGAACCTTACCACACCACTTATAGGAAGGAGAAGTCGTAACAATGTTTCC	10	0	55f5d5509aceceae62a267eed5f4217e0ec0078e	0	86.6667	86.67	Dinophyceae	Polarella glacialis	AF099183	GTCGCTCCTACCGATTGAGTGATCCGGTGAATAATTCGGACTGATGCAGTGCTCAGCTTCTGGGCGTTGCGTTGGAAAGTTTAGTGAACCTTATCACTTAGAGGAAGGAGAAGTCGTAACAAGGTTTCC
ERR3569075_ERR3569076_ERR3569077_ERR3569078_ERR3569079_ERR3569080_ERR3569081_ERR3569082_ERR3569083	640d8fe4b0be2377a19afec025e75feae6fdfdc9	GTCGCTCCTACCGATTGAGTGATCCTGTGAATAATTCGGACTGATGCAGTGCTCAGCTTCTGGGCGTTGCGTTGGAAAGTTTAGTGAACCTTATCACTTAGAGGAAGGAGAAGTCGTAACAAGGTTTCC	10	0	f2112ba261bb59b04a251b4f6d341aa008d31fb0	7779	99.2248	99.22	Dinophyceae	Polarella glacialis	AF099183	GTCGCTCCTACCGATTGAGTGATCCGGTGAATAATTCGGACTGATGCAGTGCTCAGCTTCTGGGCGTTGCGTTGGAAAGTTTAGTGAACCTTATCACTTAGAGGAAGGAGAAGTCGTAACAAGGTTTCC
ERR3569075_ERR3569076_ERR3569077_ERR3569078_ERR3569079_ERR3569080_ERR3569081_ERR3569082_ERR3569083	a93ddb50e5cc6ff8061ca662e5e4cdf584c409e6	GTCACTCCTACCGATTGAGTGATCCGGTGAATAATTCGGACTGATGCAGTGCTCAGCTTCTGGGCGTTGCGTTGGAAAGTTTAGTGAACCTTATCACTTAGAGGAAGGAGAAGTCGTAACAAGGTTTCC	10	0	f2112ba261bb59b04a251b4f6d341aa008d31fb0	7779	99.2248	99.22	Dinophyceae	Polarella glacialis	AF099183	GTCGCTCCTACCGATTGAGTGATCCGGTGAATAATTCGGACTGATGCAGTGCTCAGCTTCTGGGCGTTGCGTTGGAAAGTTTAGTGAACCTTATCACTTAGAGGAAGGAGAAGTCGTAACAAGGTTTCC
ERR3569075_ERR3569076_ERR3569077_ERR3569078_ERR3569079_ERR3569080_ERR3569081_ERR3569082_ERR3569083	8dfdd5b9769562c1feea544a36bc35999680304a	GTCGCTCCTACCGATTGAGTGATCCGGTGAATAATTCGGACTGATGCAGTGCTCAGCTTCTGGGCGTTGCGTTGGAAAGTTTAGTGAACCTTATCACTTAGGAAGGAGAAGTCGTAACAAGGTTTCC	9	0	8dfdd5b9769562c1feea544a36bc35999680304a	0	98.4496	98.45	Dinophyceae	Polarella glacialis	AF099183	GTCGCTCCTACCGATTGAGTGATCCGGTGAATAATTCGGACTGATGCAGTGCTCAGCTTCTGGGCGTTGCGTTGGAAAGTTTAGTGAACCTTATCACTTAGAGGAAGGAGAAGTCGTAACAAGGTTTCC
ERR3569075_ERR3569076_ERR3569077_ERR3569078_ERR3569079_ERR3569080_ERR3569081_ERR3569082_ERR3569083	1b242b8a27eac0e19748eddd6e681ada1472dc27	GTCGCTCCTACCGATTGAGTGATCCGGTGAATAATTCTGACTGATGCAGTGCTCAGCTTCTGGGCGTTGCGTTGGAAAGTTTAGTGAACCTTATCACTTAGAGGAAGGAGAAGTCGTAACAAGGTTTCC	9	0	f2112ba261bb59b04a251b4f6d341aa008d31fb0	7779	99.2248	99.22	Dinophyceae	Polarella glacialis	AF099183	GTCGCTCCTACCGATTGAGTGATCCGGTGAATAATTCGGACTGATGCAGTGCTCAGCTTCTGGGCGTTGCGTTGGAAAGTTTAGTGAACCTTATCACTTAGAGGAAGGAGAAGTCGTAACAAGGTTTCC
ERR3569075_ERR3569076_ERR3569077_ERR3569078_ERR3569079_ERR3569080_ERR3569081_ERR3569082_ERR3569083	3d7a78b00c6d0d7b6071d5b44cb7a2326f25c9ea	GTCGCTCCTACCGATTGAGTGATCCGGTGAATAATTCGGACTGATGCAGTGCTCAGCTTCTGGGCGTTGCGTTGGAAAGTTTAGTGAACCTTATCTCTTAGAGGAAGGAGAAGTCGTAACAAGGTTTCC	9	0	f2112ba261bb59b04a251b4f6d341aa008d31fb0	7779	99.2248	99.22	Dinophyceae	Polarella glacialis	AF099183	GTCGCTCCTACCGATTGAGTGATCCGGTGAATAATTCGGACTGATGCAGTGCTCAGCTTCTGGGCGTTGCGTTGGAAAGTTTAGTGAACCTTATCACTTAGAGGAAGGAGAAGTCGTAACAAGGTTTCC
ERR3569075_ERR3569076_ERR3569077_ERR3569078_ERR3569079_ERR3569080_ERR3569081_ERR3569082_ERR3569083	57805a348cc791ebccc6e7608ee1ad048a6ed276	GTCGCTCCTACCGATTGAGTGATCCGGTGAATAATTCGGACTGATGCAGTGCTCAGCTTCTGAGCGTTGCGTTGGAAAGTTTAGTGAACCTTATCACTTAGAGGAAGGAGAAGTCGTAACAAGGTTTCC	9	0	f2112ba261bb59b04a251b4f6d341aa008d31fb0	7779	99.2248	99.22	Dinophyceae	Polarella glacialis	AF099183	GTCGCTCCTACCGATTGAGTGATCCGGTGAATAATTCGGACTGATGCAGTGCTCAGCTTCTGGGCGTTGCGTTGGAAAGTTTAGTGAACCTTATCACTTAGAGGAAGGAGAAGTCGTAACAAGGTTTCC
ERR3569075_ERR3569076_ERR3569077_ERR3569078_ERR3569079_ERR3569080_ERR3569081_ERR3569082_ERR3569083	b2c35253e28c57194202975d61776eb803899887	GTCGCTCCTACCGATTGAGTGATCCGGTGAATAATTCGGACTGATGCAGTGCTCAGCTTCTAGGCGTTGCGTTGGAAAGTTTAGTGAACCTTATCACTTAGAGGAAGGAGAAGTCGTAACAAGGTTTCC	9	0	f2112ba261bb59b04a251b4f6d341aa008d31fb0	7779	99.2248	99.22	Dinophyceae	Polarella glacialis	AF099183	GTCGCTCCTACCGATTGAGTGATCCGGTGAATAATTCGGACTGATGCAGTGCTCAGCTTCTGGGCGTTGCGTTGGAAAGTTTAGTGAACCTTATCACTTAGAGGAAGGAGAAGTCGTAACAAGGTTTCC
ERR3569075_ERR3569076_ERR3569077_ERR3569078_ERR3569079_ERR3569080_ERR3569081_ERR3569082_ERR3569083	f812a1138c4d7be7bf65d444b7eded3339cbdbdf	GTCGCTCCTACCGACTGAGTGATCCGGTGAATAATTCGGACTGATGCAGTGCTCAGCTTCTGGGCGTTGCGTTGGAAAGTTTAGTGAACCTTATCACTTAGAGGAAGGAGAAGTCGTAACAAGGTTTCC	9	0	f2112ba261bb59b04a251b4f6d341aa008d31fb0	7779	99.2248	99.22	Dinophyceae	Polarella glacialis	AF099183	GTCGCTCCTACCGATTGAGTGATCCGGTGAATAATTCGGACTGATGCAGTGCTCAGCTTCTGGGCGTTGCGTTGGAAAGTTTAGTGAACCTTATCACTTAGAGGAAGGAGAAGTCGTAACAAGGTTTCC
ERR3569075_ERR3569076_ERR3569077_ERR3569078_ERR3569079_ERR3569080_ERR3569081_ERR3569082_ERR3569083	2b73312a0f796ba038356754e4593cced4e2e6c9	GTCGCTCCTACCGATTGAGTGATCCGGTGAATAATTCGGACCGATGCAGTGCTCAGCTTCTGGGCGTTGCGTTGGAAAGTCTAGTGAATCTTATCACTTAGAGGAAGGAGAAGTCGTAACAAGGTTTCC	8	10	2b73312a0f796ba038356754e4593cced4e2e6c9	7	97.6744	97.67	Dinophyceae	Polarella glacialis	AF099183	GTCGCTCCTACCGATTGAGTGATCCGGTGAATAATTCGGACTGATGCAGTGCTCAGCTTCTGGGCGTTGCGTTGGAAAGTTTAGTGAACCTTATCACTTAGAGGAAGGAGAAGTCGTAACAAGGTTTCC
ERR3569075_ERR3569076_ERR3569077_ERR3569078_ERR3569079_ERR3569080_ERR3569081_ERR3569082_ERR3569083	012c83f977b1c61d1aa42ac0d98459a87bf8b8d4	GTCGCTCCTACCGATTGAGTGGTCCGGTGAATAATTCGGACTGATGCAGTGCTCAGCTTCTGGGCGTTGCGTTGGAAAGTTTAGTGAACCTTATCACTTAGAGGAAGGAGAAGTCGTAACAAGGTTTCC	8	0	f2112ba261bb59b04a251b4f6d341aa008d31fb0	7779	99.2248	99.22	Dinophyceae	Polarella glacialis	AF099183	GTCGCTCCTACCGATTGAGTGATCCGGTGAATAATTCGGACTGATGCAGTGCTCAGCTTCTGGGCGTTGCGTTGGAAAGTTTAGTGAACCTTATCACTTAGAGGAAGGAGAAGTCGTAACAAGGTTTCC
ERR3569075_ERR3569076_ERR3569077_ERR3569078_ERR3569079_ERR3569080_ERR3569081_ERR3569082_ERR3569083	2d7b0a83832302ecfae1fa868bcef801dd0e0046	GTCGCTCCTACCGATTGAGTGATCCGGTGAATAATTCGGACTGATGCAGTGCTCAGCCTCTGGGCGTTGCGTTGGAAAGTTTAGTGAACCTTATCACTTAGAGGAAGGAGAAGTCGTAACAAGGTTTCC	8	0	f2112ba261bb59b04a251b4f6d341aa008d31fb0	7779	99.2248	99.22	Dinophyceae	Polarella glacialis	AF099183	GTCGCTCCTACCGATTGAGTGATCCGGTGAATAATTCGGACTGATGCAGTGCTCAGCTTCTGGGCGTTGCGTTGGAAAGTTTAGTGAACCTTATCACTTAGAGGAAGGAGAAGTCGTAACAAGGTTTCC
ERR3569075_ERR3569076_ERR3569077_ERR3569078_ERR3569079_ERR3569080_ERR3569081_ERR3569082_ERR3569083	7590b3634de0eb25bafe3b47354bd9346bab990e	GTCGCTCCTACCGATTGAGTGATCCGGTGAATAATTCGGACTGATGCAGTGCTCAGCTTCTGGGCGTTGCGTTGGAAAGTTTAGTGAACCTTATCACTTAGAGGTAGGAGAAGTCGTAACAAGGTTTCC	8	0	f2112ba261bb59b04a251b4f6d341aa008d31fb0	7779	99.2248	99.22	Dinophyceae	Polarella glacialis	AF099183	GTCGCTCCTACCGATTGAGTGATCCGGTGAATAATTCGGACTGATGCAGTGCTCAGCTTCTGGGCGTTGCGTTGGAAAGTTTAGTGAACCTTATCACTTAGAGGAAGGAGAAGTCGTAACAAGGTTTCC
ERR3569075_ERR3569076_ERR3569077_ERR3569078_ERR3569079_ERR3569080_ERR3569081_ERR3569082_ERR3569083	bd382b9b772784060bed13553fec9011091db31f	GTCGCTCCTATCGATTGAGTGATCCGGTGAATAATTCGGACTGATGCAGTGCTCAGCTTCTGGGCGTTGCGTTGGAAAGTTTAGTGAACCTTATCACTTAGAGGAAGGAGAAGTCGTAACAAGGTTTCC	8	0	f2112ba261bb59b04a251b4f6d341aa008d31fb0	7779	99.2248	99.22	Dinophyceae	Polarella glacialis	AF099183	GTCGCTCCTACCGATTGAGTGATCCGGTGAATAATTCGGACTGATGCAGTGCTCAGCTTCTGGGCGTTGCGTTGGAAAGTTTAGTGAACCTTATCACTTAGAGGAAGGAGAAGTCGTAACAAGGTTTCC
ERR3569075_ERR3569076_ERR3569077_ERR3569078_ERR3569079_ERR3569080_ERR3569081_ERR3569082_ERR3569083	1facfd3405341cd9b239d431b4d197ee44349db2	GTCGCTCCTACCGATTGAGTGATCCGGTGAATAATTCGGACTGATGCAGTGCTCAGCTTCTGGGCGTTGCGTTGGAAAGTTTAGTGAACCTTATCACTTAGAGGAAGGAGGAGTCGTAACAAGGTTTCC	7	0	f2112ba261bb59b04a251b4f6d341aa008d31fb0	7779	99.2248	99.22	Dinophyceae	Polarella glacialis	AF099183	GTCGCTCCTACCGATTGAGTGATCCGGTGAATAATTCGGACTGATGCAGTGCTCAGCTTCTGGGCGTTGCGTTGGAAAGTTTAGTGAACCTTATCACTTAGAGGAAGGAGAAGTCGTAACAAGGTTTCC
ERR3569075_ERR3569076_ERR3569077_ERR3569078_ERR3569079_ERR3569080_ERR3569081_ERR3569082_ERR3569083	1fcfe07808518bcd0808c3d9720db2ada4c55f36	GTCGCTCCTACCGATTGAGTGATCCGGTGAATAATTCGGACTGATGCAGTGCTCAGCTTCTGGGCGTTGCGTTGGAACGTTTAGTGAACCTTATCACTTAGAGGAAGGAGAAGTCGTAACAAGGTTTCC	7	0	f2112ba261bb59b04a251b4f6d341aa008d31fb0	7779	99.2248	99.22	Dinophyceae	Polarella glacialis	AF099183	GTCGCTCCTACCGATTGAGTGATCCGGTGAATAATTCGGACTGATGCAGTGCTCAGCTTCTGGGCGTTGCGTTGGAAAGTTTAGTGAACCTTATCACTTAGAGGAAGGAGAAGTCGTAACAAGGTTTCC
ERR3569075_ERR3569076_ERR3569077_ERR3569078_ERR3569079_ERR3569080_ERR3569081_ERR3569082_ERR3569083	2bced28aa8cda58415bca1617378e1b7228ffbb3	GTCGCTCCTACCGATTGAGTGATCCGGTGAATAATTCGGCCTGATGCAGTGCTCAGCTTCTGGGCGTTGCGTTGGAAAGTTTAGTGAACCTTATCACTTAGAGGAAGGAGAAGTCGTAACAAGGTTTCC	7	0	f2112ba261bb59b04a251b4f6d341aa008d31fb0	7779	99.2248	99.22	Dinophyceae	Polarella glacialis	AF099183	GTCGCTCCTACCGATTGAGTGATCCGGTGAATAATTCGGACTGATGCAGTGCTCAGCTTCTGGGCGTTGCGTTGGAAAGTTTAGTGAACCTTATCACTTAGAGGAAGGAGAAGTCGTAACAAGGTTTCC
ERR3569075_ERR3569076_ERR3569077_ERR3569078_ERR3569079_ERR3569080_ERR3569081_ERR3569082_ERR3569083	35f04845a1cd5d587fe1f0d72c848dc3b828b69d	GTCGCTCCTACAGATTGAGTGATCCGGTGAATAATTCGGACTGATGCAGTGCTCAGCTTCTGGGCGTTGCGTTGGAAAGTTTAGTGAACCTTATCACTTAGAGGAAGGAGAAGTCGTAACAAGGTTTCC	7	0	f2112ba261bb59b04a251b4f6d341aa008d31fb0	7779	99.2248	99.22	Dinophyceae	Polarella glacialis	AF099183	GTCGCTCCTACCGATTGAGTGATCCGGTGAATAATTCGGACTGATGCAGTGCTCAGCTTCTGGGCGTTGCGTTGGAAAGTTTAGTGAACCTTATCACTTAGAGGAAGGAGAAGTCGTAACAAGGTTTCC
ERR3569075_ERR3569076_ERR3569077_ERR3569078_ERR3569079_ERR3569080_ERR3569081_ERR3569082_ERR3569083	3c6b1c3a897560b2f7a30a91413411dd7d9bdb67	GTCGCTCCTACCGATTGAGTGATCCGGTGAATAATTCGGACTGATGCAGTGCTCAGCTTCTGGGCGTTGTGTTGGAAAGTTTAGTGAACCTTATCACTTAGAGGAAGGAGAAGTCGTAACAAGGTTTCC	7	0	f2112ba261bb59b04a251b4f6d341aa008d31fb0	7779	99.2248	99.22	Dinophyceae	Polarella glacialis	AF099183	GTCGCTCCTACCGATTGAGTGATCCGGTGAATAATTCGGACTGATGCAGTGCTCAGCTTCTGGGCGTTGCGTTGGAAAGTTTAGTGAACCTTATCACTTAGAGGAAGGAGAAGTCGTAACAAGGTTTCC
ERR3569075_ERR3569076_ERR3569077_ERR3569078_ERR3569079_ERR3569080_ERR3569081_ERR3569082_ERR3569083	79772d748965d9575a0608a04de0e0a3d205e01f	GTCGCTCCTACCGATTGAGTGATCCGGTGAATAATTCGGACTGATGCAGTGCTCAGCTTCTGGGCGTTGCGTTGGAAAGTTTAGTGAATCTTATCACTTAGAGGAAGGAGAAGTCGTAACAAGGTTTCC	7	0	f2112ba261bb59b04a251b4f6d341aa008d31fb0	7779	99.2248	99.22	Dinophyceae	Polarella glacialis	AF099183	GTCGCTCCTACCGATTGAGTGATCCGGTGAATAATTCGGACTGATGCAGTGCTCAGCTTCTGGGCGTTGCGTTGGAAAGTTTAGTGAACCTTATCACTTAGAGGAAGGAGAAGTCGTAACAAGGTTTCC
ERR3569075_ERR3569076_ERR3569077_ERR3569078_ERR3569079_ERR3569080_ERR3569081_ERR3569082_ERR3569083	7c5a9937af1694c6fb73627ae60c4ee590ff14eb	GTCGCTCCTACCGATTGAGTGATCCGGTGAATAATTCGGACTGATGCAGTGCTCAGCTTCTTGGCGTTGCGTTGGAAAGTTTAGTGAACCTTATCACTTAGAGGAAGGAGAAGTCGTAACAAGGTTTCC	7	0	f2112ba261bb59b04a251b4f6d341aa008d31fb0	7779	99.2248	99.22	Dinophyceae	Polarella glacialis	AF099183	GTCGCTCCTACCGATTGAGTGATCCGGTGAATAATTCGGACTGATGCAGTGCTCAGCTTCTGGGCGTTGCGTTGGAAAGTTTAGTGAACCTTATCACTTAGAGGAAGGAGAAGTCGTAACAAGGTTTCC
ERR3569075_ERR3569076_ERR3569077_ERR3569078_ERR3569079_ERR3569080_ERR3569081_ERR3569082_ERR3569083	9997b8ac727158b7351c7e81035d2afc918a79cd	GTCGCTCCTACCGATTGAGTGATCCGGTGAATAATTCGGACTGATGCAGTGCTCAGCTTCTGGGCGTTGCGTTGGATAGTTTAGTGAACCTTATCACTTAGAGGAAGGAGAAGTCGTAACAAGGTTTCC	7	0	f2112ba261bb59b04a251b4f6d341aa008d31fb0	7779	99.2248	99.22	Dinophyceae	Polarella glacialis	AF099183	GTCGCTCCTACCGATTGAGTGATCCGGTGAATAATTCGGACTGATGCAGTGCTCAGCTTCTGGGCGTTGCGTTGGAAAGTTTAGTGAACCTTATCACTTAGAGGAAGGAGAAGTCGTAACAAGGTTTCC
ERR3569075_ERR3569076_ERR3569077_ERR3569078_ERR3569079_ERR3569080_ERR3569081_ERR3569082_ERR3569083	9d8bdb7960b761a97acf7409dd1ffff21c31d256	GTCGCTCCTACCGATTGAGTGAGCCGGTGAATAATTCGGACTGATGCAGTGCTCAGCTTCTGGGCGTTGCGTTGGAAAGTTTAGTGAACCTTATCACTTAGAGGAAGGAGAAGTCGTAACAAGGTTTCC	7	0	f2112ba261bb59b04a251b4f6d341aa008d31fb0	7779	99.2248	99.22	Dinophyceae	Polarella glacialis	AF099183	GTCGCTCCTACCGATTGAGTGATCCGGTGAATAATTCGGACTGATGCAGTGCTCAGCTTCTGGGCGTTGCGTTGGAAAGTTTAGTGAACCTTATCACTTAGAGGAAGGAGAAGTCGTAACAAGGTTTCC
ERR3569075_ERR3569076_ERR3569077_ERR3569078_ERR3569079_ERR3569080_ERR3569081_ERR3569082_ERR3569083	c5dbb9ffb8b4c684428cd4833786f63cf98c7319	GTCGCTCCTACCGATTGATTGATCCGGTGAATAATTCGGACTGATGCAGTGCTCAGCTTCTGGGCGTTGCGTTGGAAAGTTTAGTGAACCTTATCACTTAGAGGAAGGAGAAGTCGTAACAAGGTTTCC	7	0	f2112ba261bb59b04a251b4f6d341aa008d31fb0	7779	99.2248	99.22	Dinophyceae	Polarella glacialis	AF099183	GTCGCTCCTACCGATTGAGTGATCCGGTGAATAATTCGGACTGATGCAGTGCTCAGCTTCTGGGCGTTGCGTTGGAAAGTTTAGTGAACCTTATCACTTAGAGGAAGGAGAAGTCGTAACAAGGTTTCC
ERR3569075_ERR3569076_ERR3569077_ERR3569078_ERR3569079_ERR3569080_ERR3569081_ERR3569082_ERR3569083	d84438dd75abbb53da81bf22dae793c7ac3720f5	GTCGCTCCTACCGATTGAGTGATCCGGTGAATAATTCGGACTGATGCAGTGCTCAGCTTCTGGGCGTTGCGTTGGAAAGTTTAGTGAACCTTATCACTTAGAGGAATGAGAAGTCGTAACAAGGTTTCC	7	0	f2112ba261bb59b04a251b4f6d341aa008d31fb0	7779	99.2248	99.22	Dinophyceae	Polarella glacialis	AF099183	GTCGCTCCTACCGATTGAGTGATCCGGTGAATAATTCGGACTGATGCAGTGCTCAGCTTCTGGGCGTTGCGTTGGAAAGTTTAGTGAACCTTATCACTTAGAGGAAGGAGAAGTCGTAACAAGGTTTCC
ERR3569075_ERR3569076_ERR3569077_ERR3569078_ERR3569079_ERR3569080_ERR3569081_ERR3569082_ERR3569083	e539e28046c3ec6843b42d646611a419d87f6583	GTCGCTCCTACCGATTGAGTGATCCGGTGAATAATTCGGACTGATGCAGTGCTCAGCTTCTGGGCGTTGCGTTAGAAAGTTTAGTGAACCTTATCACTTAGAGGAAGGAGAAGTCGTAACAAGGTTTCC	7	0	f2112ba261bb59b04a251b4f6d341aa008d31fb0	7779	99.2248	99.22	Dinophyceae	Polarella glacialis	AF099183	GTCGCTCCTACCGATTGAGTGATCCGGTGAATAATTCGGACTGATGCAGTGCTCAGCTTCTGGGCGTTGCGTTGGAAAGTTTAGTGAACCTTATCACTTAGAGGAAGGAGAAGTCGTAACAAGGTTTCC
ERR3569075_ERR3569076_ERR3569077_ERR3569078_ERR3569079_ERR3569080_ERR3569081_ERR3569082_ERR3569083	cfea3e605ecb044b61ab5a5ddeab8be6a3f2d34e	GTCGCTCCTACCGATTGAATGGTCCGGTGAAGTGTTCGGATCGCGGCGACGTGGGCGGTTCGCTGCCGGCGACGTCGCGAGAAGTCCACTGAACCTTATCATTTAGAGGAAGGAGAAGTCGTAACAAGGTTTCC	6	6	f99895424a6a76cdb246462df1477b48f5bacc14	582	76.1194	100	Streptophyta	Calluna vulgaris	AF419797	GTCGCTCCTACCGATTGAATGGTCCGGTGAAGTGTTCGGATCGCGGCGACGTGGGCGGTTCGCTGCCGGCGACGTCGCGAGAAGTCCACTGAACCTTATCATTTAGAGGAAGGAGAAGTCGTAACAAGGTTTCC
ERR3569075_ERR3569076_ERR3569077_ERR3569078_ERR3569079_ERR3569080_ERR3569081_ERR3569082_ERR3569083	08f0a0cf2908d7f6b368112dd66b88f63a1c94ef	GTCGCTCCTACCGATTGAGTGATCCGGTGAATAATTCGGACTGATGCAGTGCTCAGCTTCTGGGCGTTGCGTTGGAAAGTTTAGTGAACCTTATCACTTTGAGGAAGGAGAAGTCGTAACAAGGTTTCC	6	0	f2112ba261bb59b04a251b4f6d341aa008d31fb0	7779	99.2248	99.22	Dinophyceae	Polarella glacialis	AF099183	GTCGCTCCTACCGATTGAGTGATCCGGTGAATAATTCGGACTGATGCAGTGCTCAGCTTCTGGGCGTTGCGTTGGAAAGTTTAGTGAACCTTATCACTTAGAGGAAGGAGAAGTCGTAACAAGGTTTCC
ERR3569075_ERR3569076_ERR3569077_ERR3569078_ERR3569079_ERR3569080_ERR3569081_ERR3569082_ERR3569083	1264228fba1598ea4948063396042d2fccbb76fd	GTCGCTCCTACCGATTGAGTGATCCGGTGAATAATTCGGACTGATGCAGTGCTCAGTTTCTGGGCGTTGCGTTGGAAAGTTTAGTGAACCTTATCACTTAGAGGAAGGAGAAGTCGTAACAAGGTTTCC	6	0	f2112ba261bb59b04a251b4f6d341aa008d31fb0	7779	99.2248	99.22	Dinophyceae	Polarella glacialis	AF099183	GTCGCTCCTACCGATTGAGTGATCCGGTGAATAATTCGGACTGATGCAGTGCTCAGCTTCTGGGCGTTGCGTTGGAAAGTTTAGTGAACCTTATCACTTAGAGGAAGGAGAAGTCGTAACAAGGTTTCC
ERR3569075_ERR3569076_ERR3569077_ERR3569078_ERR3569079_ERR3569080_ERR3569081_ERR3569082_ERR3569083	1d41fe0ac441f386f5ae890fa9c0510f248a74f8	GTCGCTCCGACCGATTGAGTGATCCGGTGAATAATTCGGACTGATGCAGTGCTCAGCTTCTGGGCGTTGCGTTGGAAAGTTTAGTGAACCTTATCACTTAGAGGAAGGAGAAGTCGTAACAAGGTTTCC	6	0	f2112ba261bb59b04a251b4f6d341aa008d31fb0	7779	99.2248	99.22	Dinophyceae	Polarella glacialis	AF099183	GTCGCTCCTACCGATTGAGTGATCCGGTGAATAATTCGGACTGATGCAGTGCTCAGCTTCTGGGCGTTGCGTTGGAAAGTTTAGTGAACCTTATCACTTAGAGGAAGGAGAAGTCGTAACAAGGTTTCC
ERR3569075_ERR3569076_ERR3569077_ERR3569078_ERR3569079_ERR3569080_ERR3569081_ERR3569082_ERR3569083	2aece85a8b683795572b33b4ba5aff95c8c8275d	GTCGCTCCTACCGATTGAGTGATCCGGTGAATAATTCGGACTGATGCAGTGCTCAGCTTCTGGGCGTTGCGTTGGAAAGTTTAGTGAACCTTATCACTTAGAGGAAGGAGAAGTCGTGACAAGGTTTCC	6	0	f2112ba261bb59b04a251b4f6d341aa008d31fb0	7779	99.2248	99.22	Dinophyceae	Polarella glacialis	AF099183	GTCGCTCCTACCGATTGAGTGATCCGGTGAATAATTCGGACTGATGCAGTGCTCAGCTTCTGGGCGTTGCGTTGGAAAGTTTAGTGAACCTTATCACTTAGAGGAAGGAGAAGTCGTAACAAGGTTTCC
ERR3569075_ERR3569076_ERR3569077_ERR3569078_ERR3569079_ERR3569080_ERR3569081_ERR3569082_ERR3569083	2b4c7aad31464fe9db3958e560f48a2763f85159	GTCGCTCCTACCGATTGAGTGATCCGGTGAATAATTCGGACTGATGCAGTGCTCAGCTTCTGGGCGTTGCGTTGGAAAGTTTAGTGAACCTTATCACTTAGAGGAAGTAGAAGTCGTAACAAGGTTTCC	6	0	f2112ba261bb59b04a251b4f6d341aa008d31fb0	7779	99.2248	99.22	Dinophyceae	Polarella glacialis	AF099183	GTCGCTCCTACCGATTGAGTGATCCGGTGAATAATTCGGACTGATGCAGTGCTCAGCTTCTGGGCGTTGCGTTGGAAAGTTTAGTGAACCTTATCACTTAGAGGAAGGAGAAGTCGTAACAAGGTTTCC
ERR3569075_ERR3569076_ERR3569077_ERR3569078_ERR3569079_ERR3569080_ERR3569081_ERR3569082_ERR3569083	407af152a9b2456f2758b64880bc34dc6c5e8a2c	GTCGCTCCTACCGATTGAGTGATCCGGTGAATAATTCGGACTGATGCAGTGCTCAGCTTCTGGGCGTTGCGTTGGAAAGTTTAGTGAACCTTATCACTTAGAGGAAGGAGAAGTTGTAACAAGGTTTCC	6	0	f2112ba261bb59b04a251b4f6d341aa008d31fb0	7779	99.2248	99.22	Dinophyceae	Polarella glacialis	AF099183	GTCGCTCCTACCGATTGAGTGATCCGGTGAATAATTCGGACTGATGCAGTGCTCAGCTTCTGGGCGTTGCGTTGGAAAGTTTAGTGAACCTTATCACTTAGAGGAAGGAGAAGTCGTAACAAGGTTTCC
ERR3569075_ERR3569076_ERR3569077_ERR3569078_ERR3569079_ERR3569080_ERR3569081_ERR3569082_ERR3569083	5a48652cc27b65cc052c77bb527e3875ff936ef8	GTCGCTCCTACCGATTGAGTGATCCGGTGAATAATTCGGACTGATGCAGTGCTCAGCTTCTGGGCGTTGCGTTGGAATGTTTAGTGAACCTTATCACTTAGAGGAAGGAGAAGTCGTAACAAGGTTTCC	6	0	f2112ba261bb59b04a251b4f6d341aa008d31fb0	7779	99.2248	99.22	Dinophyceae	Polarella glacialis	AF099183	GTCGCTCCTACCGATTGAGTGATCCGGTGAATAATTCGGACTGATGCAGTGCTCAGCTTCTGGGCGTTGCGTTGGAAAGTTTAGTGAACCTTATCACTTAGAGGAAGGAGAAGTCGTAACAAGGTTTCC
ERR3569075_ERR3569076_ERR3569077_ERR3569078_ERR3569079_ERR3569080_ERR3569081_ERR3569082_ERR3569083	667049228060c89b5f5f09077fb2f902e7f92fb9	GTCGCTCCTACCGATTGAGTGATCCGGTGAATAATTCGGACTGATGCAGTGCTCAGCTTCTGGGCGTTGCGTTGGAAAGTTTAGTGAACCTTATCACTTAGAGGAAGGAGAATTCGTAACAAGGTTTCC	6	0	f2112ba261bb59b04a251b4f6d341aa008d31fb0	7779	99.2248	99.22	Dinophyceae	Polarella glacialis	AF099183	GTCGCTCCTACCGATTGAGTGATCCGGTGAATAATTCGGACTGATGCAGTGCTCAGCTTCTGGGCGTTGCGTTGGAAAGTTTAGTGAACCTTATCACTTAGAGGAAGGAGAAGTCGTAACAAGGTTTCC
ERR3569075_ERR3569076_ERR3569077_ERR3569078_ERR3569079_ERR3569080_ERR3569081_ERR3569082_ERR3569083	6b9c05897879825446e985a6b768daec3e6c2fe3	GTCGCTCCTACCGATTGAGTGATCCGGTGAATAATTCGGACTGATGCAGTGCTCAGCTTCTGGGCGTTGCGCTGGAAAGTTTAGTGAACCTTATCACTTAGAGGAAGGAGAAGTCGTAACAAGGTTTCC	6	0	f2112ba261bb59b04a251b4f6d341aa008d31fb0	7779	99.2248	99.22	Dinophyceae	Polarella glacialis	AF099183	GTCGCTCCTACCGATTGAGTGATCCGGTGAATAATTCGGACTGATGCAGTGCTCAGCTTCTGGGCGTTGCGTTGGAAAGTTTAGTGAACCTTATCACTTAGAGGAAGGAGAAGTCGTAACAAGGTTTCC
ERR3569075_ERR3569076_ERR3569077_ERR3569078_ERR3569079_ERR3569080_ERR3569081_ERR3569082_ERR3569083	95ecdc5ae53ba1559799bf6bdd857118e52f8694	GTCGCTCCTACCGATTGAGTGATACGGTGAATAATTCGGACTGATGCAGTGCTCAGCTTCTGGGCGTTGCGTTGGAAAGTTTAGTGAACCTTATCACTTAGAGGAAGGAGAAGTCGTAACAAGGTTTCC	6	0	f2112ba261bb59b04a251b4f6d341aa008d31fb0	7779	99.2248	99.22	Dinophyceae	Polarella glacialis	AF099183	GTCGCTCCTACCGATTGAGTGATCCGGTGAATAATTCGGACTGATGCAGTGCTCAGCTTCTGGGCGTTGCGTTGGAAAGTTTAGTGAACCTTATCACTTAGAGGAAGGAGAAGTCGTAACAAGGTTTCC
ERR3569075_ERR3569076_ERR3569077_ERR3569078_ERR3569079_ERR3569080_ERR3569081_ERR3569082_ERR3569083	99e51e53c416c7c1fe88d900e66ef1a60fbf0eda	GTCGCTCCTACCGATTGAGTGATCCGGTGAATAACTCGGACTGATGCAGTGCTCAGCTTCTGGGCGTTGCGTTGGAAAGTTTAGTGAACCTTATCACTTAGAGGAAGGAGAAGTCGTAACAAGGTTTCC	6	0	f2112ba261bb59b04a251b4f6d341aa008d31fb0	7779	99.2248	99.22	Dinophyceae	Polarella glacialis	AF099183	GTCGCTCCTACCGATTGAGTGATCCGGTGAATAATTCGGACTGATGCAGTGCTCAGCTTCTGGGCGTTGCGTTGGAAAGTTTAGTGAACCTTATCACTTAGAGGAAGGAGAAGTCGTAACAAGGTTTCC
ERR3569075_ERR3569076_ERR3569077_ERR3569078_ERR3569079_ERR3569080_ERR3569081_ERR3569082_ERR3569083	ca72c193203c069f75635a86234b2c6c52801645	GTCGCTCCTACCGATTGAGTGATCCGGTGAATAATTCGGACTGATGCAGTGCTCAGCTTCTGGGCGTTGCGTTGGAAAGTTTAGTTAACCTTATCACTTAGAGGAAGGAGAAGTCGTAACAAGGTTTCC	6	0	f2112ba261bb59b04a251b4f6d341aa008d31fb0	7779	99.2248	99.22	Dinophyceae	Polarella glacialis	AF099183	GTCGCTCCTACCGATTGAGTGATCCGGTGAATAATTCGGACTGATGCAGTGCTCAGCTTCTGGGCGTTGCGTTGGAAAGTTTAGTGAACCTTATCACTTAGAGGAAGGAGAAGTCGTAACAAGGTTTCC
ERR3569075_ERR3569076_ERR3569077_ERR3569078_ERR3569079_ERR3569080_ERR3569081_ERR3569082_ERR3569083	dd02d4cc847d6e070f1669da231fc704d430a8f6	GTCGCTCCTACCGCTTGAGTGATCCGGTGAATAATTCGGACTGATGCAGTGCTCAGCTTCTGGGCGTTGCGTTGGAAAGTTTAGTGAACCTTATCACTTAGAGGAAGGAGAAGTCGTAACAAGGTTTCC	6	0	f2112ba261bb59b04a251b4f6d341aa008d31fb0	7779	99.2248	99.22	Dinophyceae	Polarella glacialis	AF099183	GTCGCTCCTACCGATTGAGTGATCCGGTGAATAATTCGGACTGATGCAGTGCTCAGCTTCTGGGCGTTGCGTTGGAAAGTTTAGTGAACCTTATCACTTAGAGGAAGGAGAAGTCGTAACAAGGTTTCC
ERR3569075_ERR3569076_ERR3569077_ERR3569078_ERR3569079_ERR3569080_ERR3569081_ERR3569082_ERR3569083	e084decfc322a2c4c565501381b87fecf6a196da	GTCGCTCCTACCGATTGAGTGATCCGGTGAATAATTCGGACTGATGCAGTGCTCAGCTTCTGGGCGTTGCGTTGGAAAGTTTAGTGAACCTTATCACTTAGAGGAAGGAGAAGTCGTAACAATGTTTCC	6	0	f2112ba261bb59b04a251b4f6d341aa008d31fb0	7779	99.2248	99.22	Dinophyceae	Polarella glacialis	AF099183	GTCGCTCCTACCGATTGAGTGATCCGGTGAATAATTCGGACTGATGCAGTGCTCAGCTTCTGGGCGTTGCGTTGGAAAGTTTAGTGAACCTTATCACTTAGAGGAAGGAGAAGTCGTAACAAGGTTTCC
ERR3569075_ERR3569076_ERR3569077_ERR3569078_ERR3569079_ERR3569080_ERR3569081_ERR3569082_ERR3569083	f2afa990ef663f5f8f49e46f87cf7440974299c4	GTCGCTCCTACCGATTGAGTGATCCGGTGAATAATTCGGACTGATGCAGTGCTCAGCTTCTGGGCGTTGCGTTGGAAAGTTTAGTGAACCCTATCACTTAGAGGAAGGAGAAGTCGTAACAAGGTTTCC	6	0	f2112ba261bb59b04a251b4f6d341aa008d31fb0	7779	99.2248	99.22	Dinophyceae	Polarella glacialis	AF099183	GTCGCTCCTACCGATTGAGTGATCCGGTGAATAATTCGGACTGATGCAGTGCTCAGCTTCTGGGCGTTGCGTTGGAAAGTTTAGTGAACCTTATCACTTAGAGGAAGGAGAAGTCGTAACAAGGTTTCC
ERR3569075_ERR3569076_ERR3569077_ERR3569078_ERR3569079_ERR3569080_ERR3569081_ERR3569082_ERR3569083	012b89eea7ae637bf65bd79e2ddaf14f67e3ea2d	GTCGCTCCTACCGATTGAGTGATCCGGTGAATAATTCGGACTGATGCAGTGCTAAGCTTCTGGGCGTTGCGTTGGAAAGTTTAGTGAACCTTATCACTTAGAGGAAGGAGAAGTCGTAACAAGGTTTCC	5	0	f2112ba261bb59b04a251b4f6d341aa008d31fb0	7779	99.2248	99.22	Dinophyceae	Polarella glacialis	AF099183	GTCGCTCCTACCGATTGAGTGATCCGGTGAATAATTCGGACTGATGCAGTGCTCAGCTTCTGGGCGTTGCGTTGGAAAGTTTAGTGAACCTTATCACTTAGAGGAAGGAGAAGTCGTAACAAGGTTTCC
ERR3569075_ERR3569076_ERR3569077_ERR3569078_ERR3569079_ERR3569080_ERR3569081_ERR3569082_ERR3569083	0209f78607e3950398aee4dd43cfc2b7f3a795b1	GTCTCTCCTACCGATTGAGTGATCCGGTGAATAATTCGGACTGATGCAGTGCTCAGCTTCTGGGCGTTGCGTTGGAAAGTTTAGTGAACCTTATCACTTAGAGGAAGGAGAAGTCGTAACAAGGTTTCC	5	0	f2112ba261bb59b04a251b4f6d341aa008d31fb0	7779	99.2248	99.22	Dinophyceae	Polarella glacialis	AF099183	GTCGCTCCTACCGATTGAGTGATCCGGTGAATAATTCGGACTGATGCAGTGCTCAGCTTCTGGGCGTTGCGTTGGAAAGTTTAGTGAACCTTATCACTTAGAGGAAGGAGAAGTCGTAACAAGGTTTCC
ERR3569075_ERR3569076_ERR3569077_ERR3569078_ERR3569079_ERR3569080_ERR3569081_ERR3569082_ERR3569083	0367dcddd9be1e3825d9924fc8c70293b85a7d14	GTCGCTCCTACCGATTGAGTGATCCGGTGAATAATTTGGACTGATGCAGTGCTCAGCTTCTGGGCGTTGCGTTGGAAAGTTTAGTGAACCTTATCACTTAGAGGAAGGAGAAGTCGTAACAAGGTTTCC	5	0	f2112ba261bb59b04a251b4f6d341aa008d31fb0	7779	99.2248	99.22	Dinophyceae	Polarella glacialis	AF099183	GTCGCTCCTACCGATTGAGTGATCCGGTGAATAATTCGGACTGATGCAGTGCTCAGCTTCTGGGCGTTGCGTTGGAAAGTTTAGTGAACCTTATCACTTAGAGGAAGGAGAAGTCGTAACAAGGTTTCC
ERR3569075_ERR3569076_ERR3569077_ERR3569078_ERR3569079_ERR3569080_ERR3569081_ERR3569082_ERR3569083	03cb311aa09d9a34914b274b9ab570f116c8bb62	GTCGCTCCTACCGATTGAGTGATCCGGTGAATAATTCGGACTGATGCAGTGCTCAGCTTCTGGGCGATGCGTTGGAAAGTTTAGTGAACCTTATCACTTAGAGGAAGGAGAAGTCGTAACAAGGTTTCC	5	0	f2112ba261bb59b04a251b4f6d341aa008d31fb0	7779	99.2248	99.22	Dinophyceae	Polarella glacialis	AF099183	GTCGCTCCTACCGATTGAGTGATCCGGTGAATAATTCGGACTGATGCAGTGCTCAGCTTCTGGGCGTTGCGTTGGAAAGTTTAGTGAACCTTATCACTTAGAGGAAGGAGAAGTCGTAACAAGGTTTCC
ERR3569075_ERR3569076_ERR3569077_ERR3569078_ERR3569079_ERR3569080_ERR3569081_ERR3569082_ERR3569083	043cc2fd9701cd4eba9d22d9529d0abbfdc4619b	GTCGCTCCTACCGATTGAGTGATCCGGTGAATAATTCGGACTGATGCAGTGCTCAGCTTCTGGGCGTTGCGTTGGAAAGTTTAGTGAACCTTATCACTTAGAGGAAGGAGAAGACGTAACAAGGTTTCC	5	0	f2112ba261bb59b04a251b4f6d341aa008d31fb0	7779	99.2248	99.22	Dinophyceae	Polarella glacialis	AF099183	GTCGCTCCTACCGATTGAGTGATCCGGTGAATAATTCGGACTGATGCAGTGCTCAGCTTCTGGGCGTTGCGTTGGAAAGTTTAGTGAACCTTATCACTTAGAGGAAGGAGAAGTCGTAACAAGGTTTCC
ERR3569075_ERR3569076_ERR3569077_ERR3569078_ERR3569079_ERR3569080_ERR3569081_ERR3569082_ERR3569083	06ba19e17f102db0fc48d58d6a4900044fbe76fd	GTCGCTCCTACCGATTGAGTGATCCGGTGAATAATTCGGACTGATGCAGTGCTCATCTTCTGGGCGTTGCGTTGGAAAGTTTAGTGAACCTTATCACTTAGAGGAAGGAGAAGTCGTAACAAGGTTTCC	5	0	f2112ba261bb59b04a251b4f6d341aa008d31fb0	7779	99.2248	99.22	Dinophyceae	Polarella glacialis	AF099183	GTCGCTCCTACCGATTGAGTGATCCGGTGAATAATTCGGACTGATGCAGTGCTCAGCTTCTGGGCGTTGCGTTGGAAAGTTTAGTGAACCTTATCACTTAGAGGAAGGAGAAGTCGTAACAAGGTTTCC
ERR3569075_ERR3569076_ERR3569077_ERR3569078_ERR3569079_ERR3569080_ERR3569081_ERR3569082_ERR3569083	0883b9ee36661743d589ef1023391982eb50f89a	GTCGCTCCTACCGATTGAGTGATCCGGTGAATAATTCGGACAGATGCAGTGCTCAGCTTCTGGGCGTTGCGTTGGAAAGTTTAGTGAACCTTATCACTTAGAGGAAGGAGAAGTCGTAACAAGGTTTCC	5	0	f2112ba261bb59b04a251b4f6d341aa008d31fb0	7779	99.2248	99.22	Dinophyceae	Polarella glacialis	AF099183	GTCGCTCCTACCGATTGAGTGATCCGGTGAATAATTCGGACTGATGCAGTGCTCAGCTTCTGGGCGTTGCGTTGGAAAGTTTAGTGAACCTTATCACTTAGAGGAAGGAGAAGTCGTAACAAGGTTTCC
ERR3569075_ERR3569076_ERR3569077_ERR3569078_ERR3569079_ERR3569080_ERR3569081_ERR3569082_ERR3569083	09ace646fc4ee4fc6422d6f8ca146ee790d62381	GTCGCCCCTACCGATTGAGTGATCCGGTGAATAATTCGGACTGATGCAGTGCTCAGCTTCTGGGCGTTGCGTTGGAAAGTTTAGTGAACCTTATCACTTAGAGGAAGGAGAAGTCGTAACAAGGTTTCC	5	0	f2112ba261bb59b04a251b4f6d341aa008d31fb0	7779	99.2248	99.22	Dinophyceae	Polarella glacialis	AF099183	GTCGCTCCTACCGATTGAGTGATCCGGTGAATAATTCGGACTGATGCAGTGCTCAGCTTCTGGGCGTTGCGTTGGAAAGTTTAGTGAACCTTATCACTTAGAGGAAGGAGAAGTCGTAACAAGGTTTCC
ERR3569075_ERR3569076_ERR3569077_ERR3569078_ERR3569079_ERR3569080_ERR3569081_ERR3569082_ERR3569083	0c975c3b4b59fa26c84479fdcca557fc67bb8824	GTCGCTCCTACCGATTGAGTGATCCGGTGAATAATTCGGACTGATGCAGTGCTCAGCTTCTGGGCGTTGCGTTGGAAAGTTTAGTGAACCTTATCACTTAGAGGAAGGAGAAGTCGTAGCAAGGTTTCC	5	0	f2112ba261bb59b04a251b4f6d341aa008d31fb0	7779	99.2248	99.22	Dinophyceae	Polarella glacialis	AF099183	GTCGCTCCTACCGATTGAGTGATCCGGTGAATAATTCGGACTGATGCAGTGCTCAGCTTCTGGGCGTTGCGTTGGAAAGTTTAGTGAACCTTATCACTTAGAGGAAGGAGAAGTCGTAACAAGGTTTCC
ERR3569075_ERR3569076_ERR3569077_ERR3569078_ERR3569079_ERR3569080_ERR3569081_ERR3569082_ERR3569083	1168124c6d94a6f4263c5d7d99668e5b4f0fb26a	GTCGCTCCTACCGATTGAGTGATCCGGTGAATAATTCGGACTGATGCAGTGCTCAGCTTCTGGGCGTTGCGTTGGAAAGTTTAGTGAACCTTATCACTTAGAGTAAGGAGAAGTCGTAACAAGGTTTCC	5	0	f2112ba261bb59b04a251b4f6d341aa008d31fb0	7779	99.2248	99.22	Dinophyceae	Polarella glacialis	AF099183	GTCGCTCCTACCGATTGAGTGATCCGGTGAATAATTCGGACTGATGCAGTGCTCAGCTTCTGGGCGTTGCGTTGGAAAGTTTAGTGAACCTTATCACTTAGAGGAAGGAGAAGTCGTAACAAGGTTTCC
ERR3569075_ERR3569076_ERR3569077_ERR3569078_ERR3569079_ERR3569080_ERR3569081_ERR3569082_ERR3569083	1197442e05a015acae7d908ffb40f9a0a7f69de9	GTCGCTCCTACCGATTGAGTGATCCGGTGAATAATTCGGACTGATGCAGTGCTCAGCTTCTGGGCGTTGCGTTGGAAAGTTTAGTGAACCTTATCACTTAGAGGAAGGAGAAGTCATAACAAGGTTTCC	5	0	f2112ba261bb59b04a251b4f6d341aa008d31fb0	7779	99.2248	99.22	Dinophyceae	Polarella glacialis	AF099183	GTCGCTCCTACCGATTGAGTGATCCGGTGAATAATTCGGACTGATGCAGTGCTCAGCTTCTGGGCGTTGCGTTGGAAAGTTTAGTGAACCTTATCACTTAGAGGAAGGAGAAGTCGTAACAAGGTTTCC
ERR3569075_ERR3569076_ERR3569077_ERR3569078_ERR3569079_ERR3569080_ERR3569081_ERR3569082_ERR3569083	1516a1ba9d837916942172f226d0b79ac75d5f54	GTCGCTCCTACCGATTGAGTGATCCGGTGAATAATTCGGACTGATGCAGTGCTCAGCTTCTGGGCGTTGCGTTGGAAAGTTTAGTGAACCTCATCACTTAGAGGAAGGAGAAGTCGTAACAAGGTTTCC	5	0	f2112ba261bb59b04a251b4f6d341aa008d31fb0	7779	99.2248	99.22	Dinophyceae	Polarella glacialis	AF099183	GTCGCTCCTACCGATTGAGTGATCCGGTGAATAATTCGGACTGATGCAGTGCTCAGCTTCTGGGCGTTGCGTTGGAAAGTTTAGTGAACCTTATCACTTAGAGGAAGGAGAAGTCGTAACAAGGTTTCC
ERR3569075_ERR3569076_ERR3569077_ERR3569078_ERR3569079_ERR3569080_ERR3569081_ERR3569082_ERR3569083	2b85871f192a35d725fbda119e46735845460170	GTCGCTCCTACCGATTGAGTGATCCGGTGAATAATTCGGACTGATGCAGTGCTCAGCTTCTGGGCGTTGCGTTGGAAAGTTTAGTGAACCTTATTACTTAGAGGAAGGAGAAGTCGTAACAAGGTTTCC	5	0	f2112ba261bb59b04a251b4f6d341aa008d31fb0	7779	99.2248	99.22	Dinophyceae	Polarella glacialis	AF099183	GTCGCTCCTACCGATTGAGTGATCCGGTGAATAATTCGGACTGATGCAGTGCTCAGCTTCTGGGCGTTGCGTTGGAAAGTTTAGTGAACCTTATCACTTAGAGGAAGGAGAAGTCGTAACAAGGTTTCC
ERR3569075_ERR3569076_ERR3569077_ERR3569078_ERR3569079_ERR3569080_ERR3569081_ERR3569082_ERR3569083	300225f07c036bf6530d1d8da3bb296bc6d084da	GTCGCTCCTACCGATTGAGTGATCCGGTGAATAATTCGGACTGATGCAGTGCTCAGCTTCTGGGCGTTGCGTTGGAAAGTTTAGTGAACCTTATCACTTAGAGGAAGGAGAAGTCGTCACAAGGTTTCC	5	0	f2112ba261bb59b04a251b4f6d341aa008d31fb0	7779	99.2248	99.22	Dinophyceae	Polarella glacialis	AF099183	GTCGCTCCTACCGATTGAGTGATCCGGTGAATAATTCGGACTGATGCAGTGCTCAGCTTCTGGGCGTTGCGTTGGAAAGTTTAGTGAACCTTATCACTTAGAGGAAGGAGAAGTCGTAACAAGGTTTCC
ERR3569075_ERR3569076_ERR3569077_ERR3569078_ERR3569079_ERR3569080_ERR3569081_ERR3569082_ERR3569083	3dbbe9a485066368ff3aab3a7d3f62e416d6ed80	GTCGCTCCTACCGATTGAGTGATCCGGTGAATAATTCAGACTGATGCAGTGCTCAGCTTCTGGGCGTTGCGTTGGAAAGTTTAGTGAACCTTATCACTTAGAGGAAGGAGAAGTCGTAACAAGGTTTCC	5	0	f2112ba261bb59b04a251b4f6d341aa008d31fb0	7779	99.2248	99.22	Dinophyceae	Polarella glacialis	AF099183	GTCGCTCCTACCGATTGAGTGATCCGGTGAATAATTCGGACTGATGCAGTGCTCAGCTTCTGGGCGTTGCGTTGGAAAGTTTAGTGAACCTTATCACTTAGAGGAAGGAGAAGTCGTAACAAGGTTTCC
ERR3569075_ERR3569076_ERR3569077_ERR3569078_ERR3569079_ERR3569080_ERR3569081_ERR3569082_ERR3569083	40afc9b1d9b0f370bb4928dc14ee4b7008b8a371	GTCGCTCATACCGATTGAGTGATCCGGTGAATAATTCGGACTGATGCAGTGCTCAGCTTCTGGGCGTTGCGTTGGAAAGTTTAGTGAACCTTATCACTTAGAGGAAGGAGAAGTCGTAACAAGGTTTCC	5	0	f2112ba261bb59b04a251b4f6d341aa008d31fb0	7779	99.2248	99.22	Dinophyceae	Polarella glacialis	AF099183	GTCGCTCCTACCGATTGAGTGATCCGGTGAATAATTCGGACTGATGCAGTGCTCAGCTTCTGGGCGTTGCGTTGGAAAGTTTAGTGAACCTTATCACTTAGAGGAAGGAGAAGTCGTAACAAGGTTTCC
ERR3569075_ERR3569076_ERR3569077_ERR3569078_ERR3569079_ERR3569080_ERR3569081_ERR3569082_ERR3569083	431ffd1f9f801203d4764353b7b3dc4c9d651046	GTCGCTCCTACCGATTGAGTGATCCGGTGAATAATTCGGACTTATGCAGTGCTCAGCTTCTGGGCGTTGCGTTGGAAAGTTTAGTGAACCTTATCACTTAGAGGAAGGAGAAGTCGTAACAAGGTTTCC	5	0	f2112ba261bb59b04a251b4f6d341aa008d31fb0	7779	99.2248	99.22	Dinophyceae	Polarella glacialis	AF099183	GTCGCTCCTACCGATTGAGTGATCCGGTGAATAATTCGGACTGATGCAGTGCTCAGCTTCTGGGCGTTGCGTTGGAAAGTTTAGTGAACCTTATCACTTAGAGGAAGGAGAAGTCGTAACAAGGTTTCC
ERR3569075_ERR3569076_ERR3569077_ERR3569078_ERR3569079_ERR3569080_ERR3569081_ERR3569082_ERR3569083	560c6d4046e3ded41358f800ce0bacaecc566b51	GTCGCTCCTACCGATTGAGTGATCCGGTGAATAATTCGGACTGATGCAGTGCTGAGCTTCTGGGCGTTGCGTTGGAAAGTTTAGTGAACCTTATCACTTAGAGGAAGGAGAAGTCGTAACAAGGTTTCC	5	0	f2112ba261bb59b04a251b4f6d341aa008d31fb0	7779	99.2248	99.22	Dinophyceae	Polarella glacialis	AF099183	GTCGCTCCTACCGATTGAGTGATCCGGTGAATAATTCGGACTGATGCAGTGCTCAGCTTCTGGGCGTTGCGTTGGAAAGTTTAGTGAACCTTATCACTTAGAGGAAGGAGAAGTCGTAACAAGGTTTCC
ERR3569075_ERR3569076_ERR3569077_ERR3569078_ERR3569079_ERR3569080_ERR3569081_ERR3569082_ERR3569083	686c224d3e45cc9743afc5418e41cff1461fda7e	GTCGCTCCTACCGATTGAGTGATCCGGTGGATAATTCGGACTGATGCAGTGCTCAGCTTCTGGGCGTTGCGTTGGAAAGTTTAGTGAACCTTATCACTTAGAGGAAGGAGAAGTCGTAACAAGGTTTCC	5	0	f2112ba261bb59b04a251b4f6d341aa008d31fb0	7779	99.2248	99.22	Dinophyceae	Polarella glacialis	AF099183	GTCGCTCCTACCGATTGAGTGATCCGGTGAATAATTCGGACTGATGCAGTGCTCAGCTTCTGGGCGTTGCGTTGGAAAGTTTAGTGAACCTTATCACTTAGAGGAAGGAGAAGTCGTAACAAGGTTTCC
ERR3569075_ERR3569076_ERR3569077_ERR3569078_ERR3569079_ERR3569080_ERR3569081_ERR3569082_ERR3569083	6a679facf2a59097ee9a5e484b96e776dc97f781	GTCGCTCCTACCGATTGAGTGATCTGGTGAATAATTCGGACTGATGCAGTGCTCAGCTTCTGGGCGTTGCGTTGGAAAGTTTAGTGAACCTTATCACTTAGAGGAAGGAGAAGTCGTAACAAGGTTTCC	5	0	f2112ba261bb59b04a251b4f6d341aa008d31fb0	7779	99.2248	99.22	Dinophyceae	Polarella glacialis	AF099183	GTCGCTCCTACCGATTGAGTGATCCGGTGAATAATTCGGACTGATGCAGTGCTCAGCTTCTGGGCGTTGCGTTGGAAAGTTTAGTGAACCTTATCACTTAGAGGAAGGAGAAGTCGTAACAAGGTTTCC
ERR3569075_ERR3569076_ERR3569077_ERR3569078_ERR3569079_ERR3569080_ERR3569081_ERR3569082_ERR3569083	73dcac525c4e2fea91ae7d950694951528782eb5	GTCGCTCCTACCGATTGAGTGATCCGGTGAATAATTCGGACTGATGCAGTGCTCAGCTTCTGGGCATTGCGTTGGAAAGTTTAGTGAACCTTATCACTTAGAGGAAGGAGAAGTCGTAACAAGGTTTCC	5	0	f2112ba261bb59b04a251b4f6d341aa008d31fb0	7779	99.2248	99.22	Dinophyceae	Polarella glacialis	AF099183	GTCGCTCCTACCGATTGAGTGATCCGGTGAATAATTCGGACTGATGCAGTGCTCAGCTTCTGGGCGTTGCGTTGGAAAGTTTAGTGAACCTTATCACTTAGAGGAAGGAGAAGTCGTAACAAGGTTTCC
ERR3569075_ERR3569076_ERR3569077_ERR3569078_ERR3569079_ERR3569080_ERR3569081_ERR3569082_ERR3569083	76b6055da64d7bae13aa064e11f47ce06f2abfc6	GTCGCTCCTACCGATTGAGTGATCCGGTGAATAATTCGGATTGATGCAGTGCTCAGCTTCTGGGCGTTGCGTTGGAAAGTTTAGTGAACCTTATCACTTAGAGGAAGGAGAAGTCGTAACAAGGTTTCC	5	0	f2112ba261bb59b04a251b4f6d341aa008d31fb0	7779	99.2248	99.22	Dinophyceae	Polarella glacialis	AF099183	GTCGCTCCTACCGATTGAGTGATCCGGTGAATAATTCGGACTGATGCAGTGCTCAGCTTCTGGGCGTTGCGTTGGAAAGTTTAGTGAACCTTATCACTTAGAGGAAGGAGAAGTCGTAACAAGGTTTCC
ERR3569075_ERR3569076_ERR3569077_ERR3569078_ERR3569079_ERR3569080_ERR3569081_ERR3569082_ERR3569083	79c90fef2cba5ea36c83d43f1bf88feacc4539ed	GTCGCTCCTACCGATTGAGTGATCCGGTGAATAATTCGGACTGATGCAGTGCTCAGCTTCTGGGCGTTGCGTTGGAAAGTTTAGTGAACCTTATCACTTAGATGAAGGAGAAGTCGTAACAAGGTTTCC	5	0	f2112ba261bb59b04a251b4f6d341aa008d31fb0	7779	99.2248	99.22	Dinophyceae	Polarella glacialis	AF099183	GTCGCTCCTACCGATTGAGTGATCCGGTGAATAATTCGGACTGATGCAGTGCTCAGCTTCTGGGCGTTGCGTTGGAAAGTTTAGTGAACCTTATCACTTAGAGGAAGGAGAAGTCGTAACAAGGTTTCC
ERR3569075_ERR3569076_ERR3569077_ERR3569078_ERR3569079_ERR3569080_ERR3569081_ERR3569082_ERR3569083	7be771d4c6e81e94c8ca732b5efb24730e784dd3	GTCGCTCCTACCGATTGAGTGATCCGGTGAATAATACGGACTGATGCAGTGCTCAGCTTCTGGGCGTTGCGTTGGAAAGTTTAGTGAACCTTATCACTTAGAGGAAGGAGAAGTCGTAACAAGGTTTCC	5	0	f2112ba261bb59b04a251b4f6d341aa008d31fb0	7779	99.2248	99.22	Dinophyceae	Polarella glacialis	AF099183	GTCGCTCCTACCGATTGAGTGATCCGGTGAATAATTCGGACTGATGCAGTGCTCAGCTTCTGGGCGTTGCGTTGGAAAGTTTAGTGAACCTTATCACTTAGAGGAAGGAGAAGTCGTAACAAGGTTTCC
ERR3569075_ERR3569076_ERR3569077_ERR3569078_ERR3569079_ERR3569080_ERR3569081_ERR3569082_ERR3569083	838f5c8b27fb40f34acb52c0a66b1c43081a819a	GTCGCTCCTACCGATTGAGTGATCCGGTGAATAATTCGGACTGATGCAGTGCTCAGCTTCTGGGCGTTGCGTTGGAAAGTTTAGTGAACCTTATCACTTAGAGGAAGGAGAAGTCGTATCAAGGTTTCC	5	0	f2112ba261bb59b04a251b4f6d341aa008d31fb0	7779	99.2248	99.22	Dinophyceae	Polarella glacialis	AF099183	GTCGCTCCTACCGATTGAGTGATCCGGTGAATAATTCGGACTGATGCAGTGCTCAGCTTCTGGGCGTTGCGTTGGAAAGTTTAGTGAACCTTATCACTTAGAGGAAGGAGAAGTCGTAACAAGGTTTCC
ERR3569075_ERR3569076_ERR3569077_ERR3569078_ERR3569079_ERR3569080_ERR3569081_ERR3569082_ERR3569083	85d3e279990b1d19922cccb61f81600c474488f1	GTCGCTCCTACCGATTGAGTGTTCCGGTGAATAATTCGGACTGATGCAGTGCTCAGCTTCTGGGCGTTGCGTTGGAAAGTTTAGTGAACCTTATCACTTAGAGGAAGGAGAAGTCGTAACAAGGTTTCC	5	0	f2112ba261bb59b04a251b4f6d341aa008d31fb0	7779	99.2248	99.22	Dinophyceae	Polarella glacialis	AF099183	GTCGCTCCTACCGATTGAGTGATCCGGTGAATAATTCGGACTGATGCAGTGCTCAGCTTCTGGGCGTTGCGTTGGAAAGTTTAGTGAACCTTATCACTTAGAGGAAGGAGAAGTCGTAACAAGGTTTCC
ERR3569075_ERR3569076_ERR3569077_ERR3569078_ERR3569079_ERR3569080_ERR3569081_ERR3569082_ERR3569083	8927d353021fce6998b78219850126f8a5a4ce5b	GTCGCTCCTACCGATGGAGTGATCCGGTGAATAATTCGGACTGATGCAGTGCTCAGCTTCTGGGCGTTGCGTTGGAAAGTTTAGTGAACCTTATCACTTAGAGGAAGGAGAAGTCGTAACAAGGTTTCC	5	0	f2112ba261bb59b04a251b4f6d341aa008d31fb0	7779	99.2248	99.22	Dinophyceae	Polarella glacialis	AF099183	GTCGCTCCTACCGATTGAGTGATCCGGTGAATAATTCGGACTGATGCAGTGCTCAGCTTCTGGGCGTTGCGTTGGAAAGTTTAGTGAACCTTATCACTTAGAGGAAGGAGAAGTCGTAACAAGGTTTCC
ERR3569075_ERR3569076_ERR3569077_ERR3569078_ERR3569079_ERR3569080_ERR3569081_ERR3569082_ERR3569083	898821c3366aa2fa38ffa002fd61887ed63ee06f	GTCGCTCCTACCGATTGAGTGATCCGGTGAATAATTCGGACTGATGCAGTGCTCAGCTTCTGGGCGTTGCGTTGGAAAGTTTAGTGAACCTTATCACTTAGAGGAAGGAGAAGTCGTAACAACGTTTCC	5	0	f2112ba261bb59b04a251b4f6d341aa008d31fb0	7779	99.2248	99.22	Dinophyceae	Polarella glacialis	AF099183	GTCGCTCCTACCGATTGAGTGATCCGGTGAATAATTCGGACTGATGCAGTGCTCAGCTTCTGGGCGTTGCGTTGGAAAGTTTAGTGAACCTTATCACTTAGAGGAAGGAGAAGTCGTAACAAGGTTTCC
ERR3569075_ERR3569076_ERR3569077_ERR3569078_ERR3569079_ERR3569080_ERR3569081_ERR3569082_ERR3569083	952acbca22d024b81d54d0099d2cdee4b9d88d25	GTCGCTCCTACCGATTGAGTGATCCGGTGAATAATTCGGACTGATGCAGTACTCAGCTTCTGGGCGTTGCGTTGGAAAGTTTAGTGAACCTTATCACTTAGAGGAAGGAGAAGTCGTAACAAGGTTTCC	5	0	f2112ba261bb59b04a251b4f6d341aa008d31fb0	7779	99.2248	99.22	Dinophyceae	Polarella glacialis	AF099183	GTCGCTCCTACCGATTGAGTGATCCGGTGAATAATTCGGACTGATGCAGTGCTCAGCTTCTGGGCGTTGCGTTGGAAAGTTTAGTGAACCTTATCACTTAGAGGAAGGAGAAGTCGTAACAAGGTTTCC
ERR3569075_ERR3569076_ERR3569077_ERR3569078_ERR3569079_ERR3569080_ERR3569081_ERR3569082_ERR3569083	9d8519fcf8c651a5859f37cdfb3db22fb6190464	GTCGCTACTACCGATTGAGTGATCCGGTGAATAATTCGGACTGATGCAGTGCTCAGCTTCTGGGCGTTGCGTTGGAAAGTTTAGTGAACCTTATCACTTAGAGGAAGGAGAAGTCGTAACAAGGTTTCC	5	0	f2112ba261bb59b04a251b4f6d341aa008d31fb0	7779	99.2248	99.22	Dinophyceae	Polarella glacialis	AF099183	GTCGCTCCTACCGATTGAGTGATCCGGTGAATAATTCGGACTGATGCAGTGCTCAGCTTCTGGGCGTTGCGTTGGAAAGTTTAGTGAACCTTATCACTTAGAGGAAGGAGAAGTCGTAACAAGGTTTCC
ERR3569075_ERR3569076_ERR3569077_ERR3569078_ERR3569079_ERR3569080_ERR3569081_ERR3569082_ERR3569083	a50632539d3eb7e63fa1903b993be31101f4d7dd	GTCGCTCCTACCGATTGAGTGATCCGGTGAATAATTCGGACTGATGCAGTGCTCAGCTTCTGGGCGTTGCGTTGGAAAGTTTAGTGGACCTTATCACTTAGAGGAAGGAGAAGTCGTAACAAGGTTTCC	5	0	f2112ba261bb59b04a251b4f6d341aa008d31fb0	7779	99.2248	99.22	Dinophyceae	Polarella glacialis	AF099183	GTCGCTCCTACCGATTGAGTGATCCGGTGAATAATTCGGACTGATGCAGTGCTCAGCTTCTGGGCGTTGCGTTGGAAAGTTTAGTGAACCTTATCACTTAGAGGAAGGAGAAGTCGTAACAAGGTTTCC
ERR3569075_ERR3569076_ERR3569077_ERR3569078_ERR3569079_ERR3569080_ERR3569081_ERR3569082_ERR3569083	aadc992bab0f96772b6bf285749c7c22509031cc	GTCGCTCCTACCGATTGAGTGATCCGGTGAATAATTCGGACTGATGCAGTGCTCAGCTTCTGGGCGTTGCGTTGGAAAGTTTAGTGAACCTTATCACTTAGAGGAGGGAGAAGTCGTAACAAGGTTTCC	5	0	f2112ba261bb59b04a251b4f6d341aa008d31fb0	7779	99.2248	99.22	Dinophyceae	Polarella glacialis	AF099183	GTCGCTCCTACCGATTGAGTGATCCGGTGAATAATTCGGACTGATGCAGTGCTCAGCTTCTGGGCGTTGCGTTGGAAAGTTTAGTGAACCTTATCACTTAGAGGAAGGAGAAGTCGTAACAAGGTTTCC
ERR3569075_ERR3569076_ERR3569077_ERR3569078_ERR3569079_ERR3569080_ERR3569081_ERR3569082_ERR3569083	adbcb5c2b6f3caba4d5b0b3280b2773a8295f479	GTCGCTCCTACCGATTGAGCGATCCGGTGAATAATTCGGACTGATGCAGTGCTCAGCTTCTGGGCGTTGCGTTGGAAAGTTTAGTGAACCTTATCACTTAGAGGAAGGAGAAGTCGTAACAAGGTTTCC	5	0	f2112ba261bb59b04a251b4f6d341aa008d31fb0	7779	99.2248	99.22	Dinophyceae	Polarella glacialis	AF099183	GTCGCTCCTACCGATTGAGTGATCCGGTGAATAATTCGGACTGATGCAGTGCTCAGCTTCTGGGCGTTGCGTTGGAAAGTTTAGTGAACCTTATCACTTAGAGGAAGGAGAAGTCGTAACAAGGTTTCC
ERR3569075_ERR3569076_ERR3569077_ERR3569078_ERR3569079_ERR3569080_ERR3569081_ERR3569082_ERR3569083	c1bc6b1cf7852dfc34ae47652a5141a193d0d4b6	GTCGCTCCTACCGATTGAGTGATCCGGTGAATAATTCGGACTGATGCAGTGCTCAGCTTCTGGGCGTTGCGTTGGAAAGTTTAGTGAACCTTATCGCTTAGAGGAAGGAGAAGTCGTAACAAGGTTTCC	5	0	f2112ba261bb59b04a251b4f6d341aa008d31fb0	7779	99.2248	99.22	Dinophyceae	Polarella glacialis	AF099183	GTCGCTCCTACCGATTGAGTGATCCGGTGAATAATTCGGACTGATGCAGTGCTCAGCTTCTGGGCGTTGCGTTGGAAAGTTTAGTGAACCTTATCACTTAGAGGAAGGAGAAGTCGTAACAAGGTTTCC
ERR3569075_ERR3569076_ERR3569077_ERR3569078_ERR3569079_ERR3569080_ERR3569081_ERR3569082_ERR3569083	c6cf1643f152a923728282573c840d75eb562d40	GTCGCTCCTACCGATTGAGTGATCCGGTGAATAATTCGGACTGATGCAGTGCTCAGCTTATGGGCGTTGCGTTGGAAAGTTTAGTGAACCTTATCACTTAGAGGAAGGAGAAGTCGTAACAAGGTTTCC	5	0	f2112ba261bb59b04a251b4f6d341aa008d31fb0	7779	99.2248	99.22	Dinophyceae	Polarella glacialis	AF099183	GTCGCTCCTACCGATTGAGTGATCCGGTGAATAATTCGGACTGATGCAGTGCTCAGCTTCTGGGCGTTGCGTTGGAAAGTTTAGTGAACCTTATCACTTAGAGGAAGGAGAAGTCGTAACAAGGTTTCC
ERR3569075_ERR3569076_ERR3569077_ERR3569078_ERR3569079_ERR3569080_ERR3569081_ERR3569082_ERR3569083	cb934c87c9b90b78fb4b085cd006681e039c5f08	GTCGCTCCTACCGATTGAGTGATCCGGTGAATAATTCGGACTGATGCAGTGCTCAGCTTCTGGGCGTTGCGTTGGAAAGTTTAGTGAACCTTACCACTTAGAGGAAGGAGAAGTCGTAACAAGGTTTCC	5	0	f2112ba261bb59b04a251b4f6d341aa008d31fb0	7779	99.2248	99.22	Dinophyceae	Polarella glacialis	AF099183	GTCGCTCCTACCGATTGAGTGATCCGGTGAATAATTCGGACTGATGCAGTGCTCAGCTTCTGGGCGTTGCGTTGGAAAGTTTAGTGAACCTTATCACTTAGAGGAAGGAGAAGTCGTAACAAGGTTTCC
ERR3569075_ERR3569076_ERR3569077_ERR3569078_ERR3569079_ERR3569080_ERR3569081_ERR3569082_ERR3569083	ccea2ddc06ea049882a018382c850f550ee981d5	GTCGCTCCTACCGATTGAGTGATCCGGTGAATGATTCGGACTGATGCAGTGCTCAGCTTCTGGGCGTTGCGTTGGAAAGTTTAGTGAACCTTATCACTTAGAGGAAGGAGAAGTCGTAACAAGGTTTCC	5	0	f2112ba261bb59b04a251b4f6d341aa008d31fb0	7779	99.2248	99.22	Dinophyceae	Polarella glacialis	AF099183	GTCGCTCCTACCGATTGAGTGATCCGGTGAATAATTCGGACTGATGCAGTGCTCAGCTTCTGGGCGTTGCGTTGGAAAGTTTAGTGAACCTTATCACTTAGAGGAAGGAGAAGTCGTAACAAGGTTTCC
ERR3569075_ERR3569076_ERR3569077_ERR3569078_ERR3569079_ERR3569080_ERR3569081_ERR3569082_ERR3569083	e577c18925c1d189b1ceb9dd4ed86e7d3953cbdd	GTCGCTCCTACCGATTGAGTGATCCGGTGAATAATTCGGACTGATGCAGTGCTCGGCTTCTGGGCGTTGCGTTGGAAAGTTTAGTGAACCTTATCACTTAGAGGAAGGAGAAGTCGTAACAAGGTTTCC	5	0	f2112ba261bb59b04a251b4f6d341aa008d31fb0	7779	99.2248	99.22	Dinophyceae	Polarella glacialis	AF099183	GTCGCTCCTACCGATTGAGTGATCCGGTGAATAATTCGGACTGATGCAGTGCTCAGCTTCTGGGCGTTGCGTTGGAAAGTTTAGTGAACCTTATCACTTAGAGGAAGGAGAAGTCGTAACAAGGTTTCC
ERR3569075_ERR3569076_ERR3569077_ERR3569078_ERR3569079_ERR3569080_ERR3569081_ERR3569082_ERR3569083	e7e79a53e8e17dd06bdcb9de903b42b939ba0e61	GTCGCTCCTACCGATTGAGTGATCCGGTGAATAATTCGGACTGATGCAGAGCTCAGCTTCTGGGCGTTGCGTTGGAAAGTTTAGTGAACCTTATCACTTAGAGGAAGGAGAAGTCGTAACAAGGTTTCC	5	0	f2112ba261bb59b04a251b4f6d341aa008d31fb0	7779	99.2248	99.22	Dinophyceae	Polarella glacialis	AF099183	GTCGCTCCTACCGATTGAGTGATCCGGTGAATAATTCGGACTGATGCAGTGCTCAGCTTCTGGGCGTTGCGTTGGAAAGTTTAGTGAACCTTATCACTTAGAGGAAGGAGAAGTCGTAACAAGGTTTCC
ERR3569075_ERR3569076_ERR3569077_ERR3569078_ERR3569079_ERR3569080_ERR3569081_ERR3569082_ERR3569083	eb10d56bb3edd22f99965c07072fa003a28a842a	GTCGCTCCTACCGATTGAGTGATCCGGTGAATAATTCGGACTGATGCAGTGCTCAGCTTCTGGGCGTTGCGTTGGAAAGTTTAGTGAACCTTATCACTTAGAGGAAGGAGAGGTCGTAACAAGGTTTCC	5	0	f2112ba261bb59b04a251b4f6d341aa008d31fb0	7779	99.2248	99.22	Dinophyceae	Polarella glacialis	AF099183	GTCGCTCCTACCGATTGAGTGATCCGGTGAATAATTCGGACTGATGCAGTGCTCAGCTTCTGGGCGTTGCGTTGGAAAGTTTAGTGAACCTTATCACTTAGAGGAAGGAGAAGTCGTAACAAGGTTTCC
ERR3569075_ERR3569076_ERR3569077_ERR3569078_ERR3569079_ERR3569080_ERR3569081_ERR3569082_ERR3569083	ef323527f9bb46bece029400bfb79699e9c53ccc	GTCGCTCCTACCTATTGAGTGATCCGGTGAATAATTCGGACTGATGCAGTGCTCAGCTTCTGGGCGTTGCGTTGGAAAGTTTAGTGAACCTTATCACTTAGAGGAAGGAGAAGTCGTAACAAGGTTTCC	5	0	f2112ba261bb59b04a251b4f6d341aa008d31fb0	7779	99.2248	99.22	Dinophyceae	Polarella glacialis	AF099183	GTCGCTCCTACCGATTGAGTGATCCGGTGAATAATTCGGACTGATGCAGTGCTCAGCTTCTGGGCGTTGCGTTGGAAAGTTTAGTGAACCTTATCACTTAGAGGAAGGAGAAGTCGTAACAAGGTTTCC
ERR3569075_ERR3569076_ERR3569077_ERR3569078_ERR3569079_ERR3569080_ERR3569081_ERR3569082_ERR3569083	f9c5c9bf8e547fd81660b707446e39a16842dfd0	GTCGCTCCTACCGATTGAGTGATCCGGTGAATAATTCGGACTGATGCAGTGCTCAGCTTCTGTGCGTTGCGTTGGAAAGTTTAGTGAACCTTATCACTTAGAGGAAGGAGAAGTCGTAACAAGGTTTCC	5	0	f2112ba261bb59b04a251b4f6d341aa008d31fb0	7779	99.2248	99.22	Dinophyceae	Polarella glacialis	AF099183	GTCGCTCCTACCGATTGAGTGATCCGGTGAATAATTCGGACTGATGCAGTGCTCAGCTTCTGGGCGTTGCGTTGGAAAGTTTAGTGAACCTTATCACTTAGAGGAAGGAGAAGTCGTAACAAGGTTTCC
ERR3569075_ERR3569076_ERR3569077_ERR3569078_ERR3569079_ERR3569080_ERR3569081_ERR3569082_ERR3569083	ff2ee0d5f9b0f3da900980baff38cdd52fbc1354	GTCGCTCCAACCGATTGAGTGATCCGGTGAATAATTCGGACTGATGCAGTGCTCAGCTTCTGGGCGTTGCGTTGGAAAGTTTAGTGAACCTTATCACTTAGAGGAAGGAGAAGTCGTAACAAGGTTTCC	5	0	f2112ba261bb59b04a251b4f6d341aa008d31fb0	7779	99.2248	99.22	Dinophyceae	Polarella glacialis	AF099183	GTCGCTCCTACCGATTGAGTGATCCGGTGAATAATTCGGACTGATGCAGTGCTCAGCTTCTGGGCGTTGCGTTGGAAAGTTTAGTGAACCTTATCACTTAGAGGAAGGAGAAGTCGTAACAAGGTTTCC
ERR3569075_ERR3569076_ERR3569077_ERR3569078_ERR3569079_ERR3569080_ERR3569081_ERR3569082_ERR3569083	03588204f7b98116096d848ac6955bef146e6208	GTCGATCCTACCGATTGAGTGATCCGGTGAATAATTCGGACTGATGCAGTGCTCAGCTTCTGGGCGTTGCGTTGGAAAGTTTAGTGAACCTTATCACTTAGAGGAAGGAGAAGTCGTAACAAGGTTTCC	4	0	f2112ba261bb59b04a251b4f6d341aa008d31fb0	7779	99.2248	99.22	Dinophyceae	Polarella glacialis	AF099183	GTCGCTCCTACCGATTGAGTGATCCGGTGAATAATTCGGACTGATGCAGTGCTCAGCTTCTGGGCGTTGCGTTGGAAAGTTTAGTGAACCTTATCACTTAGAGGAAGGAGAAGTCGTAACAAGGTTTCC
ERR3569075_ERR3569076_ERR3569077_ERR3569078_ERR3569079_ERR3569080_ERR3569081_ERR3569082_ERR3569083	058ab6bc07729b5787899d5e166a07bc90e25cdf	GTCGCTCCTACCGATTGAGTGATCCGGTGAATAATTCGGACTAATGCAGTGCTCAGCTTCTGGGCGTTGCGTTGGAAAGTTTAGTGAACCTTATCACTTAGAGGAAGGAGAAGTCGTAACAAGGTTTCC	4	0	f2112ba261bb59b04a251b4f6d341aa008d31fb0	7779	99.2248	99.22	Dinophyceae	Polarella glacialis	AF099183	GTCGCTCCTACCGATTGAGTGATCCGGTGAATAATTCGGACTGATGCAGTGCTCAGCTTCTGGGCGTTGCGTTGGAAAGTTTAGTGAACCTTATCACTTAGAGGAAGGAGAAGTCGTAACAAGGTTTCC
ERR3569075_ERR3569076_ERR3569077_ERR3569078_ERR3569079_ERR3569080_ERR3569081_ERR3569082_ERR3569083	09b31f1cfab923ac85a02792118aeec44706e97c	GTCGCTCCTACCGATTGAGTGATCCGGTGAATAATTCGGACTGATGCAGTGCTCAGCTTCTGGGCGTTGCGTTGGAAAGTTTAGTGAACCTTATCACGTAGAGGAAGGAGAAGTCGTAACAAGGTTTCC	4	0	f2112ba261bb59b04a251b4f6d341aa008d31fb0	7779	99.2248	99.22	Dinophyceae	Polarella glacialis	AF099183	GTCGCTCCTACCGATTGAGTGATCCGGTGAATAATTCGGACTGATGCAGTGCTCAGCTTCTGGGCGTTGCGTTGGAAAGTTTAGTGAACCTTATCACTTAGAGGAAGGAGAAGTCGTAACAAGGTTTCC
ERR3569075_ERR3569076_ERR3569077_ERR3569078_ERR3569079_ERR3569080_ERR3569081_ERR3569082_ERR3569083	0eac06e9fd550eb7ef8e23f280483e247524a2f5	GTCGCTCCTACCGATTGAGTGATCCGGTGAATAATTCGGACTGATGCAGTGCTCAGCTTCTGGGCGTTGCGTTGGAAAGTTTAGTGAACCTTATCACTTAGAGGAAGGAGAAGTCGTTACAAGGTTTCC	4	0	f2112ba261bb59b04a251b4f6d341aa008d31fb0	7779	99.2248	99.22	Dinophyceae	Polarella glacialis	AF099183	GTCGCTCCTACCGATTGAGTGATCCGGTGAATAATTCGGACTGATGCAGTGCTCAGCTTCTGGGCGTTGCGTTGGAAAGTTTAGTGAACCTTATCACTTAGAGGAAGGAGAAGTCGTAACAAGGTTTCC
ERR3569075_ERR3569076_ERR3569077_ERR3569078_ERR3569079_ERR3569080_ERR3569081_ERR3569082_ERR3569083	0f58985fd284aec3c338a28928fe2d431117244d	GTCGCTCCTACCGATTGAGTGATCCGGTGTATAATTCGGACTGATGCAGTGCTCAGCTTCTGGGCGTTGCGTTGGAAAGTTTAGTGAACCTTATCACTTAGAGGAAGGAGAAGTCGTAACAAGGTTTCC	4	0	f2112ba261bb59b04a251b4f6d341aa008d31fb0	7779	99.2248	99.22	Dinophyceae	Polarella glacialis	AF099183	GTCGCTCCTACCGATTGAGTGATCCGGTGAATAATTCGGACTGATGCAGTGCTCAGCTTCTGGGCGTTGCGTTGGAAAGTTTAGTGAACCTTATCACTTAGAGGAAGGAGAAGTCGTAACAAGGTTTCC
ERR3569075_ERR3569076_ERR3569077_ERR3569078_ERR3569079_ERR3569080_ERR3569081_ERR3569082_ERR3569083	1416a11ba1a7997e203eeab2ffd803dbfcc0a571	GTCGCTCCTACCGATTGAGTGATCCGGTGAATAATTCGGACTGATGCAGTGCTCAGCTTCTGGGCGTTGCGTTGGAAAGTTTAGTGAACCTTATCACTTAGAGGAAGGAGAAGTCGTAACATGGTTTCC	4	0	f2112ba261bb59b04a251b4f6d341aa008d31fb0	7779	99.2248	99.22	Dinophyceae	Polarella glacialis	AF099183	GTCGCTCCTACCGATTGAGTGATCCGGTGAATAATTCGGACTGATGCAGTGCTCAGCTTCTGGGCGTTGCGTTGGAAAGTTTAGTGAACCTTATCACTTAGAGGAAGGAGAAGTCGTAACAAGGTTTCC
ERR3569075_ERR3569076_ERR3569077_ERR3569078_ERR3569079_ERR3569080_ERR3569081_ERR3569082_ERR3569083	160c1cc96e0545ff2c609932153ed7083082b137	GTCGCTCCTACCGATTGAGTGATCCGGTGAATAATTCGGACTGATGCAGTGCTCAGATTCTGGGCGTTGCGTTGGAAAGTTTAGTGAACCTTATCACTTAGAGGAAGGAGAAGTCGTAACAAGGTTTCC	4	0	f2112ba261bb59b04a251b4f6d341aa008d31fb0	7779	99.2248	99.22	Dinophyceae	Polarella glacialis	AF099183	GTCGCTCCTACCGATTGAGTGATCCGGTGAATAATTCGGACTGATGCAGTGCTCAGCTTCTGGGCGTTGCGTTGGAAAGTTTAGTGAACCTTATCACTTAGAGGAAGGAGAAGTCGTAACAAGGTTTCC
ERR3569075_ERR3569076_ERR3569077_ERR3569078_ERR3569079_ERR3569080_ERR3569081_ERR3569082_ERR3569083	16e241a02658141c99a88cefed781bdb4c8a7823	GTCGCTCCTACCGATTGAGTGATCCGGTGAATAATTCGGACTGATGCAGTGCTCAGCTTCTGGGCGTTGCGTTGGAAAGTTTAGTGAACCTTAGCACTTAGAGGAAGGAGAAGTCGTAACAAGGTTTCC	4	0	f2112ba261bb59b04a251b4f6d341aa008d31fb0	7779	99.2248	99.22	Dinophyceae	Polarella glacialis	AF099183	GTCGCTCCTACCGATTGAGTGATCCGGTGAATAATTCGGACTGATGCAGTGCTCAGCTTCTGGGCGTTGCGTTGGAAAGTTTAGTGAACCTTATCACTTAGAGGAAGGAGAAGTCGTAACAAGGTTTCC
ERR3569075_ERR3569076_ERR3569077_ERR3569078_ERR3569079_ERR3569080_ERR3569081_ERR3569082_ERR3569083	188333c819b8164989847328aef46d3bf8dff400	GTCGCTCCTACCGATTGAGTGATCCGGTGAATAATTCGGACTGATGCAGTGCTCAGCATCTGGGCGTTGCGTTGGAAAGTTTAGTGAACCTTATCACTTAGAGGAAGGAGAAGTCGTAACAAGGTTTCC	4	0	f2112ba261bb59b04a251b4f6d341aa008d31fb0	7779	99.2248	99.22	Dinophyceae	Polarella glacialis	AF099183	GTCGCTCCTACCGATTGAGTGATCCGGTGAATAATTCGGACTGATGCAGTGCTCAGCTTCTGGGCGTTGCGTTGGAAAGTTTAGTGAACCTTATCACTTAGAGGAAGGAGAAGTCGTAACAAGGTTTCC
ERR3569075_ERR3569076_ERR3569077_ERR3569078_ERR3569079_ERR3569080_ERR3569081_ERR3569082_ERR3569083	18d6d5f03d7bb632760469b53d5443e1dba23d95	GTCGCTCCTACCGATTGAGTGATCCGGTGAATAATTCGGACTGATGCAGTGCTCAGCTTCTGGGCGTTGCGTTGGAAAGTCTAGTGAACCTTATCACTTAGAGGAAGGAGAAGTCGTAACAAGGTTTCC	4	0	f2112ba261bb59b04a251b4f6d341aa008d31fb0	7779	99.2248	99.22	Dinophyceae	Polarella glacialis	AF099183	GTCGCTCCTACCGATTGAGTGATCCGGTGAATAATTCGGACTGATGCAGTGCTCAGCTTCTGGGCGTTGCGTTGGAAAGTTTAGTGAACCTTATCACTTAGAGGAAGGAGAAGTCGTAACAAGGTTTCC
ERR3569075_ERR3569076_ERR3569077_ERR3569078_ERR3569079_ERR3569080_ERR3569081_ERR3569082_ERR3569083	271721d128dcfb52c20d27c3e5ec3cf63cb9fe73	GTCGCTCCTACCGATTGAGTGATCCGGTGAATAATTCGGACTGATGCAGTGCTCAGCTTCTGGGCGTTGCGTTGGAAAGTTTAGTGAACCTTATCACTTAGAGGAAGGTGAAGTCGTAACAAGGTTTCC	4	0	f2112ba261bb59b04a251b4f6d341aa008d31fb0	7779	99.2248	99.22	Dinophyceae	Polarella glacialis	AF099183	GTCGCTCCTACCGATTGAGTGATCCGGTGAATAATTCGGACTGATGCAGTGCTCAGCTTCTGGGCGTTGCGTTGGAAAGTTTAGTGAACCTTATCACTTAGAGGAAGGAGAAGTCGTAACAAGGTTTCC
ERR3569075_ERR3569076_ERR3569077_ERR3569078_ERR3569079_ERR3569080_ERR3569081_ERR3569082_ERR3569083	28be81c4d4ed27335e37147158028b283950c86f	GTCGCTCCTACCGATTGAGTGATCCGGTGAATAATTCGGACTGATGCAGTGCTCAGCTTCTGGGCGTTGCGGTGGAAAGTTTAGTGAACCTTATCACTTAGAGGAAGGAGAAGTCGTAACAAGGTTTCC	4	0	f2112ba261bb59b04a251b4f6d341aa008d31fb0	7779	99.2248	99.22	Dinophyceae	Polarella glacialis	AF099183	GTCGCTCCTACCGATTGAGTGATCCGGTGAATAATTCGGACTGATGCAGTGCTCAGCTTCTGGGCGTTGCGTTGGAAAGTTTAGTGAACCTTATCACTTAGAGGAAGGAGAAGTCGTAACAAGGTTTCC
ERR3569075_ERR3569076_ERR3569077_ERR3569078_ERR3569079_ERR3569080_ERR3569081_ERR3569082_ERR3569083	2bda01f0c1336a172ece0af49bd66b537c29ee11	GTCGCTCCTACCGATTGAGTGATCCGGTGAATAATTCGGACTGATGCAGTGCTCAGCTCCTGGGCGTTGCGTTGGAAAGTTTAGTGAACCTTATCACTTAGAGGAAGGAGAAGTCGTAACAAGGTTTCC	4	0	f2112ba261bb59b04a251b4f6d341aa008d31fb0	7779	99.2248	99.22	Dinophyceae	Polarella glacialis	AF099183	GTCGCTCCTACCGATTGAGTGATCCGGTGAATAATTCGGACTGATGCAGTGCTCAGCTTCTGGGCGTTGCGTTGGAAAGTTTAGTGAACCTTATCACTTAGAGGAAGGAGAAGTCGTAACAAGGTTTCC
ERR3569075_ERR3569076_ERR3569077_ERR3569078_ERR3569079_ERR3569080_ERR3569081_ERR3569082_ERR3569083	2c3e6357a4ebdb2a11126664493336bbc6e60361	GTCGCTCCTACCGATTGAGTGATCCGGTGAATAATTCGGACTGATGCAGTGCTCAGCTTCTGGGCGTTGCGTTGGACAGTTTAGTGAACCTTATCACTTAGAGGAAGGAGAAGTCGTAACAAGGTTTCC	4	0	f2112ba261bb59b04a251b4f6d341aa008d31fb0	7779	99.2248	99.22	Dinophyceae	Polarella glacialis	AF099183	GTCGCTCCTACCGATTGAGTGATCCGGTGAATAATTCGGACTGATGCAGTGCTCAGCTTCTGGGCGTTGCGTTGGAAAGTTTAGTGAACCTTATCACTTAGAGGAAGGAGAAGTCGTAACAAGGTTTCC
ERR3569075_ERR3569076_ERR3569077_ERR3569078_ERR3569079_ERR3569080_ERR3569081_ERR3569082_ERR3569083	2c8ce2c328acc81227980d6bdb95d75ea589e362	GTCGCTCCTACCGTTTGAGTGATCCGGTGAATAATTCGGACTGATGCAGTGCTCAGCTTCTGGGCGTTGCGTTGGAAAGTTTAGTGAACCTTATCACTTAGAGGAAGGAGAAGTCGTAACAAGGTTTCC	4	0	f2112ba261bb59b04a251b4f6d341aa008d31fb0	7779	99.2248	99.22	Dinophyceae	Polarella glacialis	AF099183	GTCGCTCCTACCGATTGAGTGATCCGGTGAATAATTCGGACTGATGCAGTGCTCAGCTTCTGGGCGTTGCGTTGGAAAGTTTAGTGAACCTTATCACTTAGAGGAAGGAGAAGTCGTAACAAGGTTTCC
ERR3569075_ERR3569076_ERR3569077_ERR3569078_ERR3569079_ERR3569080_ERR3569081_ERR3569082_ERR3569083	3ca888c48a70aa7f15f4df7136a4fb9dcb73e609	GTCGCTCCTACCGATTGAGTGATCCGGTGAATAATTCGGACTGATGCAGTGCTCAGCTTCTGGGCGTTGCGTTGGAAAGTTTAGTGAACCTTATCACTTAGAGGAAGGAGAAGTCGTAACAAGGCTTCC	4	0	f2112ba261bb59b04a251b4f6d341aa008d31fb0	7779	99.2248	99.22	Dinophyceae	Polarella glacialis	AF099183	GTCGCTCCTACCGATTGAGTGATCCGGTGAATAATTCGGACTGATGCAGTGCTCAGCTTCTGGGCGTTGCGTTGGAAAGTTTAGTGAACCTTATCACTTAGAGGAAGGAGAAGTCGTAACAAGGTTTCC
ERR3569075_ERR3569076_ERR3569077_ERR3569078_ERR3569079_ERR3569080_ERR3569081_ERR3569082_ERR3569083	415510f06fa47da4fe575ab88a2558561ebc8618	GTCGCTCCTACCGATTGAGTGATCCGGTGAATAATTCGGACTGATGCAGTGCTCAGCTTCTGGGCGTTGCGTTGGAAAGTTTAGTGAACCTTCTCACTTAGAGGAAGGAGAAGTCGTAACAAGGTTTCC	4	0	f2112ba261bb59b04a251b4f6d341aa008d31fb0	7779	99.2248	99.22	Dinophyceae	Polarella glacialis	AF099183	GTCGCTCCTACCGATTGAGTGATCCGGTGAATAATTCGGACTGATGCAGTGCTCAGCTTCTGGGCGTTGCGTTGGAAAGTTTAGTGAACCTTATCACTTAGAGGAAGGAGAAGTCGTAACAAGGTTTCC
ERR3569075_ERR3569076_ERR3569077_ERR3569078_ERR3569079_ERR3569080_ERR3569081_ERR3569082_ERR3569083	4ab2729c84aedd3e2bdf889ed64bf7100ee4c394	GTCGCTCCTACCGATTGAGTGATCCGGTGAATAATTCGGACTGATGCAGTGCTCAGCTTCTGGGCGTTGCGTTGGAAAGTTTAGTGAACCTTATAACTTAGAGGAAGGAGAAGTCGTAACAAGGTTTCC	4	0	f2112ba261bb59b04a251b4f6d341aa008d31fb0	7779	99.2248	99.22	Dinophyceae	Polarella glacialis	AF099183	GTCGCTCCTACCGATTGAGTGATCCGGTGAATAATTCGGACTGATGCAGTGCTCAGCTTCTGGGCGTTGCGTTGGAAAGTTTAGTGAACCTTATCACTTAGAGGAAGGAGAAGTCGTAACAAGGTTTCC
ERR3569075_ERR3569076_ERR3569077_ERR3569078_ERR3569079_ERR3569080_ERR3569081_ERR3569082_ERR3569083	4bf00b31dfd957f965b91f2fba9cd0da5a0dbfe1	GTCGCTCCTACCGATTGAGTGATCCGGTGAATAAGTCGGACTGATGCAGTGCTCAGCTTCTGGGCGTTGCGTTGGAAAGTTTAGTGAACCTTATCACTTAGAGGAAGGAGAAGTCGTAACAAGGTTTCC	4	0	f2112ba261bb59b04a251b4f6d341aa008d31fb0	7779	99.2248	99.22	Dinophyceae	Polarella glacialis	AF099183	GTCGCTCCTACCGATTGAGTGATCCGGTGAATAATTCGGACTGATGCAGTGCTCAGCTTCTGGGCGTTGCGTTGGAAAGTTTAGTGAACCTTATCACTTAGAGGAAGGAGAAGTCGTAACAAGGTTTCC
ERR3569075_ERR3569076_ERR3569077_ERR3569078_ERR3569079_ERR3569080_ERR3569081_ERR3569082_ERR3569083	54473411e19858471e3a88e01e87c6b32989f859	GTCGCTCCTACCGATTGAGTGATCCGGTGAATAATTCGGACTGATGTAGTGCTCAGCTTCTGGGCGTTGCGTTGGAAAGTTTAGTGAACCTTATCACTTAGAGGAAGGAGAAGTCGTAACAAGGTTTCC	4	0	f2112ba261bb59b04a251b4f6d341aa008d31fb0	7779	99.2248	99.22	Dinophyceae	Polarella glacialis	AF099183	GTCGCTCCTACCGATTGAGTGATCCGGTGAATAATTCGGACTGATGCAGTGCTCAGCTTCTGGGCGTTGCGTTGGAAAGTTTAGTGAACCTTATCACTTAGAGGAAGGAGAAGTCGTAACAAGGTTTCC
ERR3569075_ERR3569076_ERR3569077_ERR3569078_ERR3569079_ERR3569080_ERR3569081_ERR3569082_ERR3569083	548dba05107a51f74259770b45e5984161520ea5	GTCGCTCCTACCGATTGAGTGATCCGGTGAATAATTCGGACTGATGCAGTGCTCAGCTTCTGGGCGTTGCGATGGAAAGTTTAGTGAACCTTATCACTTAGAGGAAGGAGAAGTCGTAACAAGGTTTCC	4	0	f2112ba261bb59b04a251b4f6d341aa008d31fb0	7779	99.2248	99.22	Dinophyceae	Polarella glacialis	AF099183	GTCGCTCCTACCGATTGAGTGATCCGGTGAATAATTCGGACTGATGCAGTGCTCAGCTTCTGGGCGTTGCGTTGGAAAGTTTAGTGAACCTTATCACTTAGAGGAAGGAGAAGTCGTAACAAGGTTTCC
ERR3569075_ERR3569076_ERR3569077_ERR3569078_ERR3569079_ERR3569080_ERR3569081_ERR3569082_ERR3569083	5db3e724e8c324a8cf0594b1de3be3c23c068e43	GTCGCTCCTACCGATTGAGTGATCCGGTGAATAATTCGGACTGATGCAGTGCTCAGCTTCTGGGCGTTGCGTTGGAGAGTTTAGTGAACCTTATCACTTAGAGGAAGGAGAAGTCGTAACAAGGTTTCC	4	0	f2112ba261bb59b04a251b4f6d341aa008d31fb0	7779	99.2248	99.22	Dinophyceae	Polarella glacialis	AF099183	GTCGCTCCTACCGATTGAGTGATCCGGTGAATAATTCGGACTGATGCAGTGCTCAGCTTCTGGGCGTTGCGTTGGAAAGTTTAGTGAACCTTATCACTTAGAGGAAGGAGAAGTCGTAACAAGGTTTCC
ERR3569075_ERR3569076_ERR3569077_ERR3569078_ERR3569079_ERR3569080_ERR3569081_ERR3569082_ERR3569083	63b8c9ea8400dd862172162d8a965350174b249e	GTCGCTCCTACCGATTGAGTGATCCGGTGAACAATTCGGACTGATGCAGTGCTCAGCTTCTGGGCGTTGCGTTGGAAAGTTTAGTGAACCTTATCACTTAGAGGAAGGAGAAGTCGTAACAAGGTTTCC	4	0	f2112ba261bb59b04a251b4f6d341aa008d31fb0	7779	99.2248	99.22	Dinophyceae	Polarella glacialis	AF099183	GTCGCTCCTACCGATTGAGTGATCCGGTGAATAATTCGGACTGATGCAGTGCTCAGCTTCTGGGCGTTGCGTTGGAAAGTTTAGTGAACCTTATCACTTAGAGGAAGGAGAAGTCGTAACAAGGTTTCC
ERR3569075_ERR3569076_ERR3569077_ERR3569078_ERR3569079_ERR3569080_ERR3569081_ERR3569082_ERR3569083	69b06bea3c45f22a212795dfd3099b311ebd24e3	GTCGCTCCTACCGATTGAGTGATCCGGTGAATAATTCGGACTGATGCAGTGCTCAGCTTCTGGGCGTTGCGTTGGAAAGTTTAGTGAACCTTATCACTTAGAGGATGGAGAAGTCGTAACAAGGTTTCC	4	0	f2112ba261bb59b04a251b4f6d341aa008d31fb0	7779	99.2248	99.22	Dinophyceae	Polarella glacialis	AF099183	GTCGCTCCTACCGATTGAGTGATCCGGTGAATAATTCGGACTGATGCAGTGCTCAGCTTCTGGGCGTTGCGTTGGAAAGTTTAGTGAACCTTATCACTTAGAGGAAGGAGAAGTCGTAACAAGGTTTCC
ERR3569075_ERR3569076_ERR3569077_ERR3569078_ERR3569079_ERR3569080_ERR3569081_ERR3569082_ERR3569083	73993fed4d820167babaed163be447114a48fc85	GTCGCTCCTACCGATTGAGTGATCCGGTGAATAATTCGGACTGATGCAGTGCTCAGCTTCTGGGCGTTGCGTTGGAAAGTTTAGTGAACCTTATCACTTAGAGGAAGGAGAAGTCGTACCAAGGTTTCC	4	0	f2112ba261bb59b04a251b4f6d341aa008d31fb0	7779	99.2248	99.22	Dinophyceae	Polarella glacialis	AF099183	GTCGCTCCTACCGATTGAGTGATCCGGTGAATAATTCGGACTGATGCAGTGCTCAGCTTCTGGGCGTTGCGTTGGAAAGTTTAGTGAACCTTATCACTTAGAGGAAGGAGAAGTCGTAACAAGGTTTCC
ERR3569075_ERR3569076_ERR3569077_ERR3569078_ERR3569079_ERR3569080_ERR3569081_ERR3569082_ERR3569083	73df0dcb9a9e23944ef2d3d339be2c769d6e5297	GTCGCTCCTACCGATTGAGTGATCCGGTGAATAATTCGGACTGATGCAGTGCTTAGCTTCTGGGCGTTGCGTTGGAAAGTTTAGTGAACCTTATCACTTAGAGGAAGGAGAAGTCGTAACAAGGTTTCC	4	0	f2112ba261bb59b04a251b4f6d341aa008d31fb0	7779	99.2248	99.22	Dinophyceae	Polarella glacialis	AF099183	GTCGCTCCTACCGATTGAGTGATCCGGTGAATAATTCGGACTGATGCAGTGCTCAGCTTCTGGGCGTTGCGTTGGAAAGTTTAGTGAACCTTATCACTTAGAGGAAGGAGAAGTCGTAACAAGGTTTCC
ERR3569075_ERR3569076_ERR3569077_ERR3569078_ERR3569079_ERR3569080_ERR3569081_ERR3569082_ERR3569083	7d2597cbffeaeecc3993f33c9c535426cf4eef60	GTCGCTCCTACCGATTGAGTGATCCGGTGAATAATTCGGACTGATGCAGTGCTCAGCTTCTGGGCGTTGCGTTGGAAAGTTTAGTGAACCTTATCACTTAGAGGAAGGAGAAGTCGTAACAAAGTTTCC	4	0	f2112ba261bb59b04a251b4f6d341aa008d31fb0	7779	99.2248	99.22	Dinophyceae	Polarella glacialis	AF099183	GTCGCTCCTACCGATTGAGTGATCCGGTGAATAATTCGGACTGATGCAGTGCTCAGCTTCTGGGCGTTGCGTTGGAAAGTTTAGTGAACCTTATCACTTAGAGGAAGGAGAAGTCGTAACAAGGTTTCC
ERR3569075_ERR3569076_ERR3569077_ERR3569078_ERR3569079_ERR3569080_ERR3569081_ERR3569082_ERR3569083	84973576417a009f0066a046693d97b91165f9aa	GTCGCTCCTACCGATTGAGTGATCCGGTGAATAATTCGGACTGATGCAGTGCTCAGCTTCTGGGCGTTACGTTGGAAAGTTTAGTGAACCTTATCACTTAGAGGAAGGAGAAGTCGTAACAAGGTTTCC	4	0	f2112ba261bb59b04a251b4f6d341aa008d31fb0	7779	99.2248	99.22	Dinophyceae	Polarella glacialis	AF099183	GTCGCTCCTACCGATTGAGTGATCCGGTGAATAATTCGGACTGATGCAGTGCTCAGCTTCTGGGCGTTGCGTTGGAAAGTTTAGTGAACCTTATCACTTAGAGGAAGGAGAAGTCGTAACAAGGTTTCC
ERR3569075_ERR3569076_ERR3569077_ERR3569078_ERR3569079_ERR3569080_ERR3569081_ERR3569082_ERR3569083	8c2d8dc30ff1163bc32d17cb4603a16cecb09b5d	GTCGCTCCTACCGATTGAGTGATCCGGGGAATAATTCGGACTGATGCAGTGCTCAGCTTCTGGGCGTTGCGTTGGAAAGTTTAGTGAACCTTATCACTTAGAGGAAGGAGAAGTCGTAACAAGGTTTCC	4	0	f2112ba261bb59b04a251b4f6d341aa008d31fb0	7779	99.2248	99.22	Dinophyceae	Polarella glacialis	AF099183	GTCGCTCCTACCGATTGAGTGATCCGGTGAATAATTCGGACTGATGCAGTGCTCAGCTTCTGGGCGTTGCGTTGGAAAGTTTAGTGAACCTTATCACTTAGAGGAAGGAGAAGTCGTAACAAGGTTTCC
ERR3569075_ERR3569076_ERR3569077_ERR3569078_ERR3569079_ERR3569080_ERR3569081_ERR3569082_ERR3569083	9987d69c6d55a212543859b9579f5eb0f2d4fa0c	GTCGCTCCCACCGATTGAGTGATCCGGTGAATAATTCGGACTGATGCAGTGCTCAGCTTCTGGGCGTTGCGTTGGAAAGTTTAGTGAACCTTATCACTTAGAGGAAGGAGAAGTCGTAACAAGGTTTCC	4	0	f2112ba261bb59b04a251b4f6d341aa008d31fb0	7779	99.2248	99.22	Dinophyceae	Polarella glacialis	AF099183	GTCGCTCCTACCGATTGAGTGATCCGGTGAATAATTCGGACTGATGCAGTGCTCAGCTTCTGGGCGTTGCGTTGGAAAGTTTAGTGAACCTTATCACTTAGAGGAAGGAGAAGTCGTAACAAGGTTTCC
ERR3569075_ERR3569076_ERR3569077_ERR3569078_ERR3569079_ERR3569080_ERR3569081_ERR3569082_ERR3569083	a387946ebe70dbbf9bb68925cde768fbb4c58709	GTCGCTCCTACCGATTGAGTGATCCGGTGAATAATTCGGACTGATGCAGTGCTCAGCTTCTGGGCGTTGCGTTGGAAAGTTTAGTGAACCTTATCACTGAGAGGAAGGAGAAGTCGTAACAAGGTTTCC	4	0	f2112ba261bb59b04a251b4f6d341aa008d31fb0	7779	99.2248	99.22	Dinophyceae	Polarella glacialis	AF099183	GTCGCTCCTACCGATTGAGTGATCCGGTGAATAATTCGGACTGATGCAGTGCTCAGCTTCTGGGCGTTGCGTTGGAAAGTTTAGTGAACCTTATCACTTAGAGGAAGGAGAAGTCGTAACAAGGTTTCC
ERR3569075_ERR3569076_ERR3569077_ERR3569078_ERR3569079_ERR3569080_ERR3569081_ERR3569082_ERR3569083	a38f6ec5a4d2bb640558647c43ec5db813fa3f22	GTCGCTCCTACCGATTGAGTGATCCGGTGAATAGTTCGGACTGATGCAGTGCTCAGCTTCTGGGCGTTGCGTTGGAAAGTTTAGTGAACCTTATCACTTAGAGGAAGGAGAAGTCGTAACAAGGTTTCC	4	0	f2112ba261bb59b04a251b4f6d341aa008d31fb0	7779	99.2248	99.22	Dinophyceae	Polarella glacialis	AF099183	GTCGCTCCTACCGATTGAGTGATCCGGTGAATAATTCGGACTGATGCAGTGCTCAGCTTCTGGGCGTTGCGTTGGAAAGTTTAGTGAACCTTATCACTTAGAGGAAGGAGAAGTCGTAACAAGGTTTCC
ERR3569075_ERR3569076_ERR3569077_ERR3569078_ERR3569079_ERR3569080_ERR3569081_ERR3569082_ERR3569083	b6337fb2be21a7b2c4803f6bc02ed15cbc66dc1a	GTCGCTCCTACCGATTGAGTGATTCGGTGAATAATTCGGACTGATGCAGTGCTCAGCTTCTGGGCGTTGCGTTGGAAAGTTTAGTGAACCTTATCACTTAGAGGAAGGAGAAGTCGTAACAAGGTTTCC	4	0	f2112ba261bb59b04a251b4f6d341aa008d31fb0	7779	99.2248	99.22	Dinophyceae	Polarella glacialis	AF099183	GTCGCTCCTACCGATTGAGTGATCCGGTGAATAATTCGGACTGATGCAGTGCTCAGCTTCTGGGCGTTGCGTTGGAAAGTTTAGTGAACCTTATCACTTAGAGGAAGGAGAAGTCGTAACAAGGTTTCC
ERR3569075_ERR3569076_ERR3569077_ERR3569078_ERR3569079_ERR3569080_ERR3569081_ERR3569082_ERR3569083	b7356695d9d1190d894bf8d9fa2c369c638b8447	GTCGCTCCTACCGATTGAGTGATCCGGTGAATAATTCGGACTGATGCAGTGCTCAGCTTCTGGGCGTTGCGTTGGAAAGTTTAGTGAACCTTATCACTTAGAGGAAGGAGAAGTCGTAACAAGATTTCC	4	0	f2112ba261bb59b04a251b4f6d341aa008d31fb0	7779	99.2248	99.22	Dinophyceae	Polarella glacialis	AF099183	GTCGCTCCTACCGATTGAGTGATCCGGTGAATAATTCGGACTGATGCAGTGCTCAGCTTCTGGGCGTTGCGTTGGAAAGTTTAGTGAACCTTATCACTTAGAGGAAGGAGAAGTCGTAACAAGGTTTCC
ERR3569075_ERR3569076_ERR3569077_ERR3569078_ERR3569079_ERR3569080_ERR3569081_ERR3569082_ERR3569083	beea1cc1e53495e712bf6d3b395ab8fc0ac63ae9	GTCGCTCCTACCGATTGAGGGATCCGGTGAATAATTCGGACTGATGCAGTGCTCAGCTTCTGGGCGTTGCGTTGGAAAGTTTAGTGAACCTTATCACTTAGAGGAAGGAGAAGTCGTAACAAGGTTTCC	4	0	f2112ba261bb59b04a251b4f6d341aa008d31fb0	7779	99.2248	99.22	Dinophyceae	Polarella glacialis	AF099183	GTCGCTCCTACCGATTGAGTGATCCGGTGAATAATTCGGACTGATGCAGTGCTCAGCTTCTGGGCGTTGCGTTGGAAAGTTTAGTGAACCTTATCACTTAGAGGAAGGAGAAGTCGTAACAAGGTTTCC
ERR3569075_ERR3569076_ERR3569077_ERR3569078_ERR3569079_ERR3569080_ERR3569081_ERR3569082_ERR3569083	c23a504c841781111bd632e59718623e6741c423	GTCGCTCCTACCGATTGAGTGATCCGGTGAATAATTCGGACTGATGCAGTGCTCAGCTTCTGGGCGTTGCGTTGGAAAGCTTAGTGAACCTTATCACTTAGAGGAAGGAGAAGTCGTAACAAGGTTTCC	4	0	f2112ba261bb59b04a251b4f6d341aa008d31fb0	7779	99.2248	99.22	Dinophyceae	Polarella glacialis	AF099183	GTCGCTCCTACCGATTGAGTGATCCGGTGAATAATTCGGACTGATGCAGTGCTCAGCTTCTGGGCGTTGCGTTGGAAAGTTTAGTGAACCTTATCACTTAGAGGAAGGAGAAGTCGTAACAAGGTTTCC
ERR3569075_ERR3569076_ERR3569077_ERR3569078_ERR3569079_ERR3569080_ERR3569081_ERR3569082_ERR3569083	c3a590a5284c9187910abbc414b6e2fa902f21e2	GTCGCTCCTACCGATTGAGTGATCCGGTGAATAATTCGGACTGATGCAGTGATCAGCTTCTGGGCGTTGCGTTGGAAAGTTTAGTGAACCTTATCACTTAGAGGAAGGAGAAGTCGTAACAAGGTTTCC	4	0	f2112ba261bb59b04a251b4f6d341aa008d31fb0	7779	99.2248	99.22	Dinophyceae	Polarella glacialis	AF099183	GTCGCTCCTACCGATTGAGTGATCCGGTGAATAATTCGGACTGATGCAGTGCTCAGCTTCTGGGCGTTGCGTTGGAAAGTTTAGTGAACCTTATCACTTAGAGGAAGGAGAAGTCGTAACAAGGTTTCC
ERR3569075_ERR3569076_ERR3569077_ERR3569078_ERR3569079_ERR3569080_ERR3569081_ERR3569082_ERR3569083	d3b6b5dcf81234dce68aebfafee9c094e7158c9d	GTCGCTCCTACCGATTGAGTGATCCGGTGAATAATTCGGACTGATGCAGTGCTCAGCTTCTGGGCGTTGCGTTGGAAAGTTTAGTGAACCTTATCACTTAGAGGAAGGAGAAGTCGCAACAAGGTTTCC	4	0	f2112ba261bb59b04a251b4f6d341aa008d31fb0	7779	99.2248	99.22	Dinophyceae	Polarella glacialis	AF099183	GTCGCTCCTACCGATTGAGTGATCCGGTGAATAATTCGGACTGATGCAGTGCTCAGCTTCTGGGCGTTGCGTTGGAAAGTTTAGTGAACCTTATCACTTAGAGGAAGGAGAAGTCGTAACAAGGTTTCC
ERR3569075_ERR3569076_ERR3569077_ERR3569078_ERR3569079_ERR3569080_ERR3569081_ERR3569082_ERR3569083	d90227de69dc66616164b1d805f66a054ffc2432	GTCGCTCCTACCGATTGAGTGATCCGGTGAATAATTCGGACTGATGCAGTGCTCAGCTTCTGGGCGTTGCGTTGGAAAGTTTAGTGAACCTTATCACTTAGAGGAAGGAGAAGTCGTAACTAGGTTTCC	4	0	f2112ba261bb59b04a251b4f6d341aa008d31fb0	7779	99.2248	99.22	Dinophyceae	Polarella glacialis	AF099183	GTCGCTCCTACCGATTGAGTGATCCGGTGAATAATTCGGACTGATGCAGTGCTCAGCTTCTGGGCGTTGCGTTGGAAAGTTTAGTGAACCTTATCACTTAGAGGAAGGAGAAGTCGTAACAAGGTTTCC
ERR3569075_ERR3569076_ERR3569077_ERR3569078_ERR3569079_ERR3569080_ERR3569081_ERR3569082_ERR3569083	dcf556af2862cc5b39a2b6a80f03796334f84544	GTCGCTCCTACCGATTGAGTGATCCGGTGAATAATTCGGACTGACGCAGTGCTCAGCTTCTGGGCGTTGCGTTGGAAAGTTTAGTGAACCTTATCACTTAGAGGAAGGAGAAGTCGTAACAAGGTTTCC	4	0	f2112ba261bb59b04a251b4f6d341aa008d31fb0	7779	99.2248	99.22	Dinophyceae	Polarella glacialis	AF099183	GTCGCTCCTACCGATTGAGTGATCCGGTGAATAATTCGGACTGATGCAGTGCTCAGCTTCTGGGCGTTGCGTTGGAAAGTTTAGTGAACCTTATCACTTAGAGGAAGGAGAAGTCGTAACAAGGTTTCC
ERR3569075_ERR3569076_ERR3569077_ERR3569078_ERR3569079_ERR3569080_ERR3569081_ERR3569082_ERR3569083	dda2e57939f0db3c1d71ae9d9406187716a0d218	GTTGCTCCTACCGATTGAGTGATCCGGTGAATAATTCGGACTGATGCAGTGCTCAGCTTCTGGGCGTTGCGTTGGAAAGTTTAGTGAACCTTATCACTTAGAGGAAGGAGAAGTCGTAACAAGGTTTCC	4	0	f2112ba261bb59b04a251b4f6d341aa008d31fb0	7779	99.2248	99.22	Dinophyceae	Polarella glacialis	AF099183	GTCGCTCCTACCGATTGAGTGATCCGGTGAATAATTCGGACTGATGCAGTGCTCAGCTTCTGGGCGTTGCGTTGGAAAGTTTAGTGAACCTTATCACTTAGAGGAAGGAGAAGTCGTAACAAGGTTTCC
ERR3569075_ERR3569076_ERR3569077_ERR3569078_ERR3569079_ERR3569080_ERR3569081_ERR3569082_ERR3569083	e223b8a2d87a0c6026f71476c54449943e2fc83e	GTCGCTCCTACCGATTGAGTGATCCGGTGAATAATTCGGACTGATGCAGTGCTCAGCTTCTGGGCGTTGCGTTGGAAAGTTTAGTGAACCTTATCACTCAGAGGAAGGAGAAGTCGTAACAAGGTTTCC	4	0	f2112ba261bb59b04a251b4f6d341aa008d31fb0	7779	99.2248	99.22	Dinophyceae	Polarella glacialis	AF099183	GTCGCTCCTACCGATTGAGTGATCCGGTGAATAATTCGGACTGATGCAGTGCTCAGCTTCTGGGCGTTGCGTTGGAAAGTTTAGTGAACCTTATCACTTAGAGGAAGGAGAAGTCGTAACAAGGTTTCC
ERR3569075_ERR3569076_ERR3569077_ERR3569078_ERR3569079_ERR3569080_ERR3569081_ERR3569082_ERR3569083	ea11355a2c721978a38246851a5e5828b923f204	GTCGCTCCTACCGATTGAGTGATCCGGTGAATAATTCGGACTGATGCAGTGCTCAGCTTCTGGGTGTTGCGTTGGAAAGTTTAGTGAACCTTATCACTTAGAGGAAGGAGAAGTCGTAACAAGGTTTCC	4	0	f2112ba261bb59b04a251b4f6d341aa008d31fb0	7779	99.2248	99.22	Dinophyceae	Polarella glacialis	AF099183	GTCGCTCCTACCGATTGAGTGATCCGGTGAATAATTCGGACTGATGCAGTGCTCAGCTTCTGGGCGTTGCGTTGGAAAGTTTAGTGAACCTTATCACTTAGAGGAAGGAGAAGTCGTAACAAGGTTTCC
ERR3569075_ERR3569076_ERR3569077_ERR3569078_ERR3569079_ERR3569080_ERR3569081_ERR3569082_ERR3569083	ed9b9c80db808a7fcc34d43fd240f255d4d9a5c1	GTCGCTCCTACCGATTGAGTGATCCGGTGAATAATTCGGACTGATGCAGTGCTCAGCTTCTGGGCGTTGCGTTGGAAAGTTTAGTGTACCTTATCACTTAGAGGAAGGAGAAGTCGTAACAAGGTTTCC	4	0	f2112ba261bb59b04a251b4f6d341aa008d31fb0	7779	99.2248	99.22	Dinophyceae	Polarella glacialis	AF099183	GTCGCTCCTACCGATTGAGTGATCCGGTGAATAATTCGGACTGATGCAGTGCTCAGCTTCTGGGCGTTGCGTTGGAAAGTTTAGTGAACCTTATCACTTAGAGGAAGGAGAAGTCGTAACAAGGTTTCC
ERR3569075_ERR3569076_ERR3569077_ERR3569078_ERR3569079_ERR3569080_ERR3569081_ERR3569082_ERR3569083	eda56597e22792fb0cae9248c2ff0c9199c614cf	GTCGCTCCTACCGATTGAGTGATCCGGTGAATAATTCGGACTGATGCAGTGCTCAGCTTCTGGGCGTTGCGTTGGAAAGTTTAGTGAACCTTATCACTTAGAGGAAGGAGAAGTCGTAACAAGCTTTCC	4	0	f2112ba261bb59b04a251b4f6d341aa008d31fb0	7779	99.2248	99.22	Dinophyceae	Polarella glacialis	AF099183	GTCGCTCCTACCGATTGAGTGATCCGGTGAATAATTCGGACTGATGCAGTGCTCAGCTTCTGGGCGTTGCGTTGGAAAGTTTAGTGAACCTTATCACTTAGAGGAAGGAGAAGTCGTAACAAGGTTTCC
ERR3569075_ERR3569076_ERR3569077_ERR3569078_ERR3569079_ERR3569080_ERR3569081_ERR3569082_ERR3569083	f826035dd6d0dc67b3eee467e84cbdbb683d55aa	GTCGCTCCTACCGATTGAGTGATCCGGTGAATAATTCGGACTGATGCAGTGCTCAGCTTCTGGGCGTTGCGTTGGAAAGTTTAGTGAACCTTATCACTTAGAGGACGGAGAAGTCGTAACAAGGTTTCC	4	0	f2112ba261bb59b04a251b4f6d341aa008d31fb0	7779	99.2248	99.22	Dinophyceae	Polarella glacialis	AF099183	GTCGCTCCTACCGATTGAGTGATCCGGTGAATAATTCGGACTGATGCAGTGCTCAGCTTCTGGGCGTTGCGTTGGAAAGTTTAGTGAACCTTATCACTTAGAGGAAGGAGAAGTCGTAACAAGGTTTCC
ERR3569075_ERR3569076_ERR3569077_ERR3569078_ERR3569079_ERR3569080_ERR3569081_ERR3569082_ERR3569083	fe430205c4ec3a701cfbc5fa8b12913e0798c3bd	GTCGCTCCTACCGATTGAGTGATCCGGTGAATAATTCGGACTGATGCAGTGCTCAGCTTCTGGGCGTTGCGTTGGAAAGTTTAGTGATCCTTATCACTTAGAGGAAGGAGAAGTCGTAACAAGGTTTCC	4	0	f2112ba261bb59b04a251b4f6d341aa008d31fb0	7779	99.2248	99.22	Dinophyceae	Polarella glacialis	AF099183	GTCGCTCCTACCGATTGAGTGATCCGGTGAATAATTCGGACTGATGCAGTGCTCAGCTTCTGGGCGTTGCGTTGGAAAGTTTAGTGAACCTTATCACTTAGAGGAAGGAGAAGTCGTAACAAGGTTTCC
ERR3569075_ERR3569076_ERR3569077_ERR3569078_ERR3569079_ERR3569080_ERR3569081_ERR3569082_ERR3569083	fec8285f54d279aec6d94ad18afc4bf9b2133918	GTCGCACCTACCGATTGAGTGATCCGGTGAATAATTCGGACTGATGCAGTGCTCAGCTTCTGGGCGTTGCGTTGGAAAGTTTAGTGAACCTTATCACTTAGAGGAAGGAGAAGTCGTAACAAGGTTTCC	4	0	f2112ba261bb59b04a251b4f6d341aa008d31fb0	7779	99.2248	99.22	Dinophyceae	Polarella glacialis	AF099183	GTCGCTCCTACCGATTGAGTGATCCGGTGAATAATTCGGACTGATGCAGTGCTCAGCTTCTGGGCGTTGCGTTGGAAAGTTTAGTGAACCTTATCACTTAGAGGAAGGAGAAGTCGTAACAAGGTTTCC
ERR3569075_ERR3569076_ERR3569077_ERR3569078_ERR3569079_ERR3569080_ERR3569081_ERR3569082_ERR3569083	00ea9ad19cc9247c4b3e7af4e78f996c60e4641f	GTAGCTCCTACCGATTGAGTGATCCGGTGAATAATTCGGACTGATGCAGTGCTCAGCTTCTGGGCGTTGCGTTGGAAAGTTTAGTGAACCTTATCACTTAGAGGAAGGAGAAGTCGTAACAAGGTTTCC	3	0	f2112ba261bb59b04a251b4f6d341aa008d31fb0	7779	99.2248	99.22	Dinophyceae	Polarella glacialis	AF099183	GTCGCTCCTACCGATTGAGTGATCCGGTGAATAATTCGGACTGATGCAGTGCTCAGCTTCTGGGCGTTGCGTTGGAAAGTTTAGTGAACCTTATCACTTAGAGGAAGGAGAAGTCGTAACAAGGTTTCC
ERR3569075_ERR3569076_ERR3569077_ERR3569078_ERR3569079_ERR3569080_ERR3569081_ERR3569082_ERR3569083	0110ff8f7138c0b8b34225ec33526d3e7601155d	GTCGCTCCTACCGATTGAGTGATCCGGTGAATAATTCGGACTGATGCAGTGCTCAGCTTCTGGGCGTTGCGTAGGAAAGTTTAGTGAACCTTATCACTTAGAGGAAGGAGAAGTCGTAACAAGGTTTCC	3	0	f2112ba261bb59b04a251b4f6d341aa008d31fb0	7779	99.2248	99.22	Dinophyceae	Polarella glacialis	AF099183	GTCGCTCCTACCGATTGAGTGATCCGGTGAATAATTCGGACTGATGCAGTGCTCAGCTTCTGGGCGTTGCGTTGGAAAGTTTAGTGAACCTTATCACTTAGAGGAAGGAGAAGTCGTAACAAGGTTTCC
ERR3569075_ERR3569076_ERR3569077_ERR3569078_ERR3569079_ERR3569080_ERR3569081_ERR3569082_ERR3569083	0b240bb5ad7d5a13e4063619992e4baceadbdc28	GTCGCTCCTACCGATTGAGTGATCCGGTGAATAATTCGGACTGATGCAGTGCTCAGCTTCTGGGCGTTGCGTTGGAAAGTTTAGTGAACCTTATCACTTAGAGGAAGGAGAAGTAGTAACAAGGTTTCC	3	0	f2112ba261bb59b04a251b4f6d341aa008d31fb0	7779	99.2248	99.22	Dinophyceae	Polarella glacialis	AF099183	GTCGCTCCTACCGATTGAGTGATCCGGTGAATAATTCGGACTGATGCAGTGCTCAGCTTCTGGGCGTTGCGTTGGAAAGTTTAGTGAACCTTATCACTTAGAGGAAGGAGAAGTCGTAACAAGGTTTCC
ERR3569075_ERR3569076_ERR3569077_ERR3569078_ERR3569079_ERR3569080_ERR3569081_ERR3569082_ERR3569083	0e14ae31e7d1cc6c3822a8d1ecb190d0f7ad4f99	GTCGCTCCTACCGATTGAGTGATCCGGTGAATAATTCGGACTGATGCAGTGCTCAGCTTCTGGGCGTTGCGTTGGAAAGTTTAGTGCACCTTATCACTTAGAGGAAGGAGAAGTCGTAACAAGGTTTCC	3	0	f2112ba261bb59b04a251b4f6d341aa008d31fb0	7779	99.2248	99.22	Dinophyceae	Polarella glacialis	AF099183	GTCGCTCCTACCGATTGAGTGATCCGGTGAATAATTCGGACTGATGCAGTGCTCAGCTTCTGGGCGTTGCGTTGGAAAGTTTAGTGAACCTTATCACTTAGAGGAAGGAGAAGTCGTAACAAGGTTTCC
ERR3569075_ERR3569076_ERR3569077_ERR3569078_ERR3569079_ERR3569080_ERR3569081_ERR3569082_ERR3569083	10cdc6f4fc41c817d7b8f2cd8b2ba08145776cf8	GTCGCTCCTACCGATTGAGTGATCCGGTGAATAATTCGGGCTGATGCAGTGCTCAGCTTCTGGGCGTTGCGTTGGAAAGTTTAGTGAACCTTATCACTTAGAGGAAGGAGAAGTCGTAACAAGGTTTCC	3	0	f2112ba261bb59b04a251b4f6d341aa008d31fb0	7779	99.2248	99.22	Dinophyceae	Polarella glacialis	AF099183	GTCGCTCCTACCGATTGAGTGATCCGGTGAATAATTCGGACTGATGCAGTGCTCAGCTTCTGGGCGTTGCGTTGGAAAGTTTAGTGAACCTTATCACTTAGAGGAAGGAGAAGTCGTAACAAGGTTTCC
ERR3569075_ERR3569076_ERR3569077_ERR3569078_ERR3569079_ERR3569080_ERR3569081_ERR3569082_ERR3569083	115ecf82ecd2fabcb1238920754c9dfc3e766295	GTCGCTCCTACCGATTGAGTGATCCGGTGAATAATTCGGACTGATGCAGTGCTCAGCTACTGGGCGTTGCGTTGGAAAGTTTAGTGAACCTTATCACTTAGAGGAAGGAGAAGTCGTAACAAGGTTTCC	3	0	f2112ba261bb59b04a251b4f6d341aa008d31fb0	7779	99.2248	99.22	Dinophyceae	Polarella glacialis	AF099183	GTCGCTCCTACCGATTGAGTGATCCGGTGAATAATTCGGACTGATGCAGTGCTCAGCTTCTGGGCGTTGCGTTGGAAAGTTTAGTGAACCTTATCACTTAGAGGAAGGAGAAGTCGTAACAAGGTTTCC
ERR3569075_ERR3569076_ERR3569077_ERR3569078_ERR3569079_ERR3569080_ERR3569081_ERR3569082_ERR3569083	119e530b36a3e3e77729ad9066b543cba2050e61	GTCGCTCCTAACGATTGAGTGATCCGGTGAATAATTCGGACTGATGCAGTGCTCAGCTTCTGGGCGTTGCGTTGGAAAGTTTAGTGAACCTTATCACTTAGAGGAAGGAGAAGTCGTAACAAGGTTTCC	3	0	f2112ba261bb59b04a251b4f6d341aa008d31fb0	7779	99.2248	99.22	Dinophyceae	Polarella glacialis	AF099183	GTCGCTCCTACCGATTGAGTGATCCGGTGAATAATTCGGACTGATGCAGTGCTCAGCTTCTGGGCGTTGCGTTGGAAAGTTTAGTGAACCTTATCACTTAGAGGAAGGAGAAGTCGTAACAAGGTTTCC
ERR3569075_ERR3569076_ERR3569077_ERR3569078_ERR3569079_ERR3569080_ERR3569081_ERR3569082_ERR3569083	146862ab1011c59f97891e0275fe0d0cd13a84cc	GTCGCTCCTGCCGATTGAGTGATCCGGTGAATAATTCGGACTGATGCAGTGCTCAGCTTCTGGGCGTTGCGTTGGAAAGTTTAGTGAACCTTATCACTTAGAGGAAGGAGAAGTCGTAACAAGGTTTCC	3	0	f2112ba261bb59b04a251b4f6d341aa008d31fb0	7779	99.2248	99.22	Dinophyceae	Polarella glacialis	AF099183	GTCGCTCCTACCGATTGAGTGATCCGGTGAATAATTCGGACTGATGCAGTGCTCAGCTTCTGGGCGTTGCGTTGGAAAGTTTAGTGAACCTTATCACTTAGAGGAAGGAGAAGTCGTAACAAGGTTTCC
ERR3569075_ERR3569076_ERR3569077_ERR3569078_ERR3569079_ERR3569080_ERR3569081_ERR3569082_ERR3569083	1631143b7185c106ac84bb450042ae6220da3eab	GTCGCTCCTACCGATTGAGTGATCCGGTGAATAATTCGGACTGATGCAGTGCTCAGCTTCTGGGCGTCGCGTTGGAAAGTTTAGTGAACCTTATCACTTAGAGGAAGGAGAAGTCGTAACAAGGTTTCC	3	0	f2112ba261bb59b04a251b4f6d341aa008d31fb0	7779	99.2248	99.22	Dinophyceae	Polarella glacialis	AF099183	GTCGCTCCTACCGATTGAGTGATCCGGTGAATAATTCGGACTGATGCAGTGCTCAGCTTCTGGGCGTTGCGTTGGAAAGTTTAGTGAACCTTATCACTTAGAGGAAGGAGAAGTCGTAACAAGGTTTCC
ERR3569075_ERR3569076_ERR3569077_ERR3569078_ERR3569079_ERR3569080_ERR3569081_ERR3569082_ERR3569083	1eb2da76a6393b6a686f74f5fd81eafc39ccff07	GTCGCTCCTACCGATTGAGTGATCCGCTGAATAATTCGGACTGATGCAGTGCTCAGCTTCTGGGCGTTGCGTTGGAAAGTTTAGTGAACCTTATCACTTAGAGGAAGGAGAAGTCGTAACAAGGTTTCC	3	0	f2112ba261bb59b04a251b4f6d341aa008d31fb0	7779	99.2248	99.22	Dinophyceae	Polarella glacialis	AF099183	GTCGCTCCTACCGATTGAGTGATCCGGTGAATAATTCGGACTGATGCAGTGCTCAGCTTCTGGGCGTTGCGTTGGAAAGTTTAGTGAACCTTATCACTTAGAGGAAGGAGAAGTCGTAACAAGGTTTCC
ERR3569075_ERR3569076_ERR3569077_ERR3569078_ERR3569079_ERR3569080_ERR3569081_ERR3569082_ERR3569083	20580f9b185e43a9d97f8ebf36c3054068410118	GTCGCTCCTACCGATTGAGTGATCCGGTGAATAATTCGGACTGATGCAGTGCTCAGCTTCTGGGCGTTGCGTTGGAAAGTTAGTGAACCTTATCACTTAGAGGAAGGAGAAGTCGTAACAAGGTTTCC	3	0	f2112ba261bb59b04a251b4f6d341aa008d31fb0	7779	99.2248	99.22	Dinophyceae	Polarella glacialis	AF099183	GTCGCTCCTACCGATTGAGTGATCCGGTGAATAATTCGGACTGATGCAGTGCTCAGCTTCTGGGCGTTGCGTTGGAAAGTTTAGTGAACCTTATCACTTAGAGGAAGGAGAAGTCGTAACAAGGTTTCC
ERR3569075_ERR3569076_ERR3569077_ERR3569078_ERR3569079_ERR3569080_ERR3569081_ERR3569082_ERR3569083	22d9962840bc18c112a272c37b292e687933f0e6	GTCGCTCCTACCGATTGAGTGATCCGATGAATAATTCGGACTGATGCAGTGCTCAGCTTCTGGGCGTTGCGTTGGAAAGTTTAGTGAACCTTATCACTTAGAGGAAGGAGAAGTCGTAACAAGGTTTCC	3	0	f2112ba261bb59b04a251b4f6d341aa008d31fb0	7779	99.2248	99.22	Dinophyceae	Polarella glacialis	AF099183	GTCGCTCCTACCGATTGAGTGATCCGGTGAATAATTCGGACTGATGCAGTGCTCAGCTTCTGGGCGTTGCGTTGGAAAGTTTAGTGAACCTTATCACTTAGAGGAAGGAGAAGTCGTAACAAGGTTTCC
ERR3569075_ERR3569076_ERR3569077_ERR3569078_ERR3569079_ERR3569080_ERR3569081_ERR3569082_ERR3569083	2762ffcf618e85b23bf0f62e2242d80a346e47c2	GTCGCTCCTACCGATTGAGTGATCCGGTGAATAATTCGGACTGATGCAGTGCTCAGCTTCTGGGCGTTGCGTTGGAAAGTTTAGTGAACCTTATCACTTAGAGGAAGGAGAAGCCGTAACAAGGTTTCC	3	0	f2112ba261bb59b04a251b4f6d341aa008d31fb0	7779	99.2248	99.22	Dinophyceae	Polarella glacialis	AF099183	GTCGCTCCTACCGATTGAGTGATCCGGTGAATAATTCGGACTGATGCAGTGCTCAGCTTCTGGGCGTTGCGTTGGAAAGTTTAGTGAACCTTATCACTTAGAGGAAGGAGAAGTCGTAACAAGGTTTCC
ERR3569075_ERR3569076_ERR3569077_ERR3569078_ERR3569079_ERR3569080_ERR3569081_ERR3569082_ERR3569083	281745006dd8e5d93d38378079a98f5b405a4f42	GTCGCTCCTACCGATTGAGTGATCCGGTGAATAATTCGGACTGCTGCAGTGCTCAGCTTCTGGGCGTTGCGTTGGAAAGTTTAGTGAACCTTATCACTTAGAGGAAGGAGAAGTCGTAACAAGGTTTCC	3	0	f2112ba261bb59b04a251b4f6d341aa008d31fb0	7779	99.2248	99.22	Dinophyceae	Polarella glacialis	AF099183	GTCGCTCCTACCGATTGAGTGATCCGGTGAATAATTCGGACTGATGCAGTGCTCAGCTTCTGGGCGTTGCGTTGGAAAGTTTAGTGAACCTTATCACTTAGAGGAAGGAGAAGTCGTAACAAGGTTTCC
ERR3569075_ERR3569076_ERR3569077_ERR3569078_ERR3569079_ERR3569080_ERR3569081_ERR3569082_ERR3569083	284c9787bab6de2aeb81362e441b74237513b5f1	GTCGCTCCTACCGATTGAGTGATCCGGTGAATAATTCGGACTGATGCAGTGCTCAGCTTCTGGGCGTTGCGTTGGAAAGTTTAGTGAACCTTATCACTTGGAGGAAGGAGAAGTCGTAACAAGGTTTCC	3	0	f2112ba261bb59b04a251b4f6d341aa008d31fb0	7779	99.2248	99.22	Dinophyceae	Polarella glacialis	AF099183	GTCGCTCCTACCGATTGAGTGATCCGGTGAATAATTCGGACTGATGCAGTGCTCAGCTTCTGGGCGTTGCGTTGGAAAGTTTAGTGAACCTTATCACTTAGAGGAAGGAGAAGTCGTAACAAGGTTTCC
ERR3569075_ERR3569076_ERR3569077_ERR3569078_ERR3569079_ERR3569080_ERR3569081_ERR3569082_ERR3569083	2d24e7fcda1a0d11b7dc52f00b31c0f5b11d08af	GTCGCTCCTACCGATTGAGTGATCCGGTGAATAATTCGGACTGATGCAGTGCTCAGCTTCTGGGCGTTGCGTTGGAAAGTTTAGTGAACCGTATCACTTAGAGGAAGGAGAAGTCGTAACAAGGTTTCC	3	0	f2112ba261bb59b04a251b4f6d341aa008d31fb0	7779	99.2248	99.22	Dinophyceae	Polarella glacialis	AF099183	GTCGCTCCTACCGATTGAGTGATCCGGTGAATAATTCGGACTGATGCAGTGCTCAGCTTCTGGGCGTTGCGTTGGAAAGTTTAGTGAACCTTATCACTTAGAGGAAGGAGAAGTCGTAACAAGGTTTCC
ERR3569075_ERR3569076_ERR3569077_ERR3569078_ERR3569079_ERR3569080_ERR3569081_ERR3569082_ERR3569083	30223ec14784226859cc7cd436dd47520f65f54f	GTCGCTCCTACCGATTGAGTGATCCGGTGAATAATTCGGACTGATGCAGTGCTCAGCTTCTGGGCGTTGCGTTGGAAAGTTTAGTGAACCTTATCACTTAGAGGAAGGAGAAGTCGTAACCAGGTTTCC	3	0	f2112ba261bb59b04a251b4f6d341aa008d31fb0	7779	99.2248	99.22	Dinophyceae	Polarella glacialis	AF099183	GTCGCTCCTACCGATTGAGTGATCCGGTGAATAATTCGGACTGATGCAGTGCTCAGCTTCTGGGCGTTGCGTTGGAAAGTTTAGTGAACCTTATCACTTAGAGGAAGGAGAAGTCGTAACAAGGTTTCC
ERR3569075_ERR3569076_ERR3569077_ERR3569078_ERR3569079_ERR3569080_ERR3569081_ERR3569082_ERR3569083	32048a8d0be0557a21f41615f04bc2951eca53f5	GTCGCTCCTACCGATTGAGTGATCCGGTGAATAATTCGGACTGATGCAGTGCTCAGCTTCTGGGCGTTGCGTTGGAAAGTTTAGTGAACCTTATCACTTAGACGAAGGAGAAGTCGTAACAAGGTTTCC	3	0	f2112ba261bb59b04a251b4f6d341aa008d31fb0	7779	99.2248	99.22	Dinophyceae	Polarella glacialis	AF099183	GTCGCTCCTACCGATTGAGTGATCCGGTGAATAATTCGGACTGATGCAGTGCTCAGCTTCTGGGCGTTGCGTTGGAAAGTTTAGTGAACCTTATCACTTAGAGGAAGGAGAAGTCGTAACAAGGTTTCC
ERR3569075_ERR3569076_ERR3569077_ERR3569078_ERR3569079_ERR3569080_ERR3569081_ERR3569082_ERR3569083	329a3b2a40a5aa14fc96eef3755c88b5dedc7191	GTCGCTCCTACCGATTGAGTGATCCGGTGAATAATTCGGACTGATGCAGTGCTCAGCTTCTGGGCGTTGCGTTGTAAAGTTTAGTGAACCTTATCACTTAGAGGAAGGAGAAGTCGTAACAAGGTTTCC	3	0	f2112ba261bb59b04a251b4f6d341aa008d31fb0	7779	99.2248	99.22	Dinophyceae	Polarella glacialis	AF099183	GTCGCTCCTACCGATTGAGTGATCCGGTGAATAATTCGGACTGATGCAGTGCTCAGCTTCTGGGCGTTGCGTTGGAAAGTTTAGTGAACCTTATCACTTAGAGGAAGGAGAAGTCGTAACAAGGTTTCC
ERR3569075_ERR3569076_ERR3569077_ERR3569078_ERR3569079_ERR3569080_ERR3569081_ERR3569082_ERR3569083	429143e99cefc3282d07536a58ff99c3d8daedb0	GTCGCTCCTACCGATTGAGTGATCCGGTGAATAAATCGGACTGATGCAGTGCTCAGCTTCTGGGCGTTGCGTTGGAAAGTTTAGTGAACCTTATCACTTAGAGGAAGGAGAAGTCGTAACAAGGTTTCC	3	0	f2112ba261bb59b04a251b4f6d341aa008d31fb0	7779	99.2248	99.22	Dinophyceae	Polarella glacialis	AF099183	GTCGCTCCTACCGATTGAGTGATCCGGTGAATAATTCGGACTGATGCAGTGCTCAGCTTCTGGGCGTTGCGTTGGAAAGTTTAGTGAACCTTATCACTTAGAGGAAGGAGAAGTCGTAACAAGGTTTCC
ERR3569075_ERR3569076_ERR3569077_ERR3569078_ERR3569079_ERR3569080_ERR3569081_ERR3569082_ERR3569083	43c399b73c2590d80f4e91cd6a80fee1e087a748	GTCGCTCCTACCGATTGAGTGATCCGGTGAATAATTCGGACTGATGCAGTGCTCAGCTTCTGGGCGTTGCGTTGGAAAGTTTAGTGAAACTTATCACTTAGAGGAAGGAGAAGTCGTAACAAGGTTTCC	3	0	f2112ba261bb59b04a251b4f6d341aa008d31fb0	7779	99.2248	99.22	Dinophyceae	Polarella glacialis	AF099183	GTCGCTCCTACCGATTGAGTGATCCGGTGAATAATTCGGACTGATGCAGTGCTCAGCTTCTGGGCGTTGCGTTGGAAAGTTTAGTGAACCTTATCACTTAGAGGAAGGAGAAGTCGTAACAAGGTTTCC
ERR3569075_ERR3569076_ERR3569077_ERR3569078_ERR3569079_ERR3569080_ERR3569081_ERR3569082_ERR3569083	469fa5891a086af2f64afead0478c2cb5d29ab10	GTCGCTTCTACCGATTGAGTGATCCGGTGAATAATTCGGACTGATGCAGTGCTCAGCTTCTGGGCGTTGCGTTGGAAAGTTTAGTGAACCTTATCACTTAGAGGAAGGAGAAGTCGTAACAAGGTTTCC	3	0	f2112ba261bb59b04a251b4f6d341aa008d31fb0	7779	99.2248	99.22	Dinophyceae	Polarella glacialis	AF099183	GTCGCTCCTACCGATTGAGTGATCCGGTGAATAATTCGGACTGATGCAGTGCTCAGCTTCTGGGCGTTGCGTTGGAAAGTTTAGTGAACCTTATCACTTAGAGGAAGGAGAAGTCGTAACAAGGTTTCC
ERR3569075_ERR3569076_ERR3569077_ERR3569078_ERR3569079_ERR3569080_ERR3569081_ERR3569082_ERR3569083	4c1cd8d8baa6d0a92da51c0ceb1406c5c2b5d244	GTCGCTCCTACCGATTGAGTGATCAGGTGAATAATTCGGACTGATGCAGTGCTCAGCTTCTGGGCGTTGCGTTGGAAAGTTTAGTGAACCTTATCACTTAGAGGAAGGAGAAGTCGTAACAAGGTTTCC	3	0	f2112ba261bb59b04a251b4f6d341aa008d31fb0	7779	99.2248	99.22	Dinophyceae	Polarella glacialis	AF099183	GTCGCTCCTACCGATTGAGTGATCCGGTGAATAATTCGGACTGATGCAGTGCTCAGCTTCTGGGCGTTGCGTTGGAAAGTTTAGTGAACCTTATCACTTAGAGGAAGGAGAAGTCGTAACAAGGTTTCC
ERR3569075_ERR3569076_ERR3569077_ERR3569078_ERR3569079_ERR3569080_ERR3569081_ERR3569082_ERR3569083	4d072dfffa7485e113efda9e00600b81b9135147	GTCGCTCCTACCGATTGAGTGATCCGGTGAATAATTCGGACTGATGCAGTGCTCAGCTGCTGGGCGTTGCGTTGGAAAGTTTAGTGAACCTTATCACTTAGAGGAAGGAGAAGTCGTAACAAGGTTTCC	3	0	f2112ba261bb59b04a251b4f6d341aa008d31fb0	7779	99.2248	99.22	Dinophyceae	Polarella glacialis	AF099183	GTCGCTCCTACCGATTGAGTGATCCGGTGAATAATTCGGACTGATGCAGTGCTCAGCTTCTGGGCGTTGCGTTGGAAAGTTTAGTGAACCTTATCACTTAGAGGAAGGAGAAGTCGTAACAAGGTTTCC
ERR3569075_ERR3569076_ERR3569077_ERR3569078_ERR3569079_ERR3569080_ERR3569081_ERR3569082_ERR3569083	54ab469a55a6de5ef62c69dcde633f5971f822eb	GTCGCTCCTACCGATTGAGTGATCCGGTGAATAATTCGGACTGATGCAGTGCTCAGCTTCTGGGCGTTGCGTTGGAAAGTTTAGTGAACCTTATCACTTAGAGGAAGGAGAAGTGGTAACAAGGTTTCC	3	0	f2112ba261bb59b04a251b4f6d341aa008d31fb0	7779	99.2248	99.22	Dinophyceae	Polarella glacialis	AF099183	GTCGCTCCTACCGATTGAGTGATCCGGTGAATAATTCGGACTGATGCAGTGCTCAGCTTCTGGGCGTTGCGTTGGAAAGTTTAGTGAACCTTATCACTTAGAGGAAGGAGAAGTCGTAACAAGGTTTCC
ERR3569075_ERR3569076_ERR3569077_ERR3569078_ERR3569079_ERR3569080_ERR3569081_ERR3569082_ERR3569083	5b89cf4376217829af336a6dde10b848b384494d	GTCGCTCCTACCGATTGAGAGATCCGGTGAATAATTCGGACTGATGCAGTGCTCAGCTTCTGGGCGTTGCGTTGGAAAGTTTAGTGAACCTTATCACTTAGAGGAAGGAGAAGTCGTAACAAGGTTTCC	3	0	f2112ba261bb59b04a251b4f6d341aa008d31fb0	7779	99.2248	99.22	Dinophyceae	Polarella glacialis	AF099183	GTCGCTCCTACCGATTGAGTGATCCGGTGAATAATTCGGACTGATGCAGTGCTCAGCTTCTGGGCGTTGCGTTGGAAAGTTTAGTGAACCTTATCACTTAGAGGAAGGAGAAGTCGTAACAAGGTTTCC
ERR3569075_ERR3569076_ERR3569077_ERR3569078_ERR3569079_ERR3569080_ERR3569081_ERR3569082_ERR3569083	63c8300a6f8f4c0c0fe0d2eb9aa730a4f8ac17e2	GTCGCTCCTACCGATTGAGTGATCCGGTGAGTAATTCGGACTGATGCAGTGCTCAGCTTCTGGGCGTTGCGTTGGAAAGTTTAGTGAACCTTATCACTTAGAGGAAGGAGAAGTCGTAACAAGGTTTCC	3	0	f2112ba261bb59b04a251b4f6d341aa008d31fb0	7779	99.2248	99.22	Dinophyceae	Polarella glacialis	AF099183	GTCGCTCCTACCGATTGAGTGATCCGGTGAATAATTCGGACTGATGCAGTGCTCAGCTTCTGGGCGTTGCGTTGGAAAGTTTAGTGAACCTTATCACTTAGAGGAAGGAGAAGTCGTAACAAGGTTTCC
ERR3569075_ERR3569076_ERR3569077_ERR3569078_ERR3569079_ERR3569080_ERR3569081_ERR3569082_ERR3569083	63cc30d6a4e04f66d7b67b0f4856bf581ee72d12	GTCGCTCCTACCGATTTAGTGATCCGGTGAATAATTCGGACTGATGCAGTGCTCAGCTTCTGGGCGTTGCGTTGGAAAGTTTAGTGAACCTTATCACTTAGAGGAAGGAGAAGTCGTAACAAGGTTTCC	3	0	f2112ba261bb59b04a251b4f6d341aa008d31fb0	7779	99.2248	99.22	Dinophyceae	Polarella glacialis	AF099183	GTCGCTCCTACCGATTGAGTGATCCGGTGAATAATTCGGACTGATGCAGTGCTCAGCTTCTGGGCGTTGCGTTGGAAAGTTTAGTGAACCTTATCACTTAGAGGAAGGAGAAGTCGTAACAAGGTTTCC
ERR3569075_ERR3569076_ERR3569077_ERR3569078_ERR3569079_ERR3569080_ERR3569081_ERR3569082_ERR3569083	6432f4abdc82c3ab6138604ac936ff29baf37869	GTCGCTCCTACCGATTGAGTGATCCGGTGAATAATGCGGACTGATGCAGTGCTCAGCTTCTGGGCGTTGCGTTGGAAAGTTTAGTGAACCTTATCACTTAGAGGAAGGAGAAGTCGTAACAAGGTTTCC	3	0	f2112ba261bb59b04a251b4f6d341aa008d31fb0	7779	99.2248	99.22	Dinophyceae	Polarella glacialis	AF099183	GTCGCTCCTACCGATTGAGTGATCCGGTGAATAATTCGGACTGATGCAGTGCTCAGCTTCTGGGCGTTGCGTTGGAAAGTTTAGTGAACCTTATCACTTAGAGGAAGGAGAAGTCGTAACAAGGTTTCC
ERR3569075_ERR3569076_ERR3569077_ERR3569078_ERR3569079_ERR3569080_ERR3569081_ERR3569082_ERR3569083	646c2517678a3a53b491ba66ace318cdc34838f6	GTCGCTCCTACCGATTGAGTGATCCGGTGAATAATTCGGACTGATGCAGTGCTCAGCTTCTGGGCGTTGCGTCGGAAAGTTTAGTGAACCTTATCACTTAGAGGAAGGAGAAGTCGTAACAAGGTTTCC	3	0	f2112ba261bb59b04a251b4f6d341aa008d31fb0	7779	99.2248	99.22	Dinophyceae	Polarella glacialis	AF099183	GTCGCTCCTACCGATTGAGTGATCCGGTGAATAATTCGGACTGATGCAGTGCTCAGCTTCTGGGCGTTGCGTTGGAAAGTTTAGTGAACCTTATCACTTAGAGGAAGGAGAAGTCGTAACAAGGTTTCC
ERR3569075_ERR3569076_ERR3569077_ERR3569078_ERR3569079_ERR3569080_ERR3569081_ERR3569082_ERR3569083	65ff98ae8096f08104567d795c37332c4874b763	GTCGCTCCTACCGATTGAGTGATCCGGTGAATCATTCGGACTGATGCAGTGCTCAGCTTCTGGGCGTTGCGTTGGAAAGTTTAGTGAACCTTATCACTTAGAGGAAGGAGAAGTCGTAACAAGGTTTCC	3	0	f2112ba261bb59b04a251b4f6d341aa008d31fb0	7779	99.2248	99.22	Dinophyceae	Polarella glacialis	AF099183	GTCGCTCCTACCGATTGAGTGATCCGGTGAATAATTCGGACTGATGCAGTGCTCAGCTTCTGGGCGTTGCGTTGGAAAGTTTAGTGAACCTTATCACTTAGAGGAAGGAGAAGTCGTAACAAGGTTTCC
ERR3569075_ERR3569076_ERR3569077_ERR3569078_ERR3569079_ERR3569080_ERR3569081_ERR3569082_ERR3569083	69b36b41b2d624e98187cd76e43b01ca2a943ef8	GTCGCTCCTACCGATTGAGTGATCCGGTGAATAATTCGGACTGATGCAGTGCTCAGCTTCTGGGCGTTGCGTTGGAAAGTTTATTGAACCTTATCACTTAGAGGAAGGAGAAGTCGTAACAAGGTTTCC	3	0	f2112ba261bb59b04a251b4f6d341aa008d31fb0	7779	99.2248	99.22	Dinophyceae	Polarella glacialis	AF099183	GTCGCTCCTACCGATTGAGTGATCCGGTGAATAATTCGGACTGATGCAGTGCTCAGCTTCTGGGCGTTGCGTTGGAAAGTTTAGTGAACCTTATCACTTAGAGGAAGGAGAAGTCGTAACAAGGTTTCC
ERR3569075_ERR3569076_ERR3569077_ERR3569078_ERR3569079_ERR3569080_ERR3569081_ERR3569082_ERR3569083	72c5ee71351e55af969ffa6ad5e1aa988af73b6f	GTCGCTCCTACCGATTGAGTGATCCGGTGAATAATTCGGACTGATGCAGTGCTCAGCTTCTGGGCGTTGCGTTGGAAAGTTTAGTGAACCTTATCACTTAGAGGAAGGAGAAGTCGTAACAAGGTCTCC	3	0	f2112ba261bb59b04a251b4f6d341aa008d31fb0	7779	99.2248	99.22	Dinophyceae	Polarella glacialis	AF099183	GTCGCTCCTACCGATTGAGTGATCCGGTGAATAATTCGGACTGATGCAGTGCTCAGCTTCTGGGCGTTGCGTTGGAAAGTTTAGTGAACCTTATCACTTAGAGGAAGGAGAAGTCGTAACAAGGTTTCC
ERR3569075_ERR3569076_ERR3569077_ERR3569078_ERR3569079_ERR3569080_ERR3569081_ERR3569082_ERR3569083	73e569f27bc32512547e844b0c8b2716c6a3f66c	GTCGCTCCTACCGATTGAGTGATCCGGTGAATAATTCGGACTGATGCAGTGCTCAGCTTCTGGGCGTTGCGTTGGAAAGTTTAGTGAACCTTATCACCTAGAGGAAGGAGAAGTCGTAACAAGGTTTCC	3	0	f2112ba261bb59b04a251b4f6d341aa008d31fb0	7779	99.2248	99.22	Dinophyceae	Polarella glacialis	AF099183	GTCGCTCCTACCGATTGAGTGATCCGGTGAATAATTCGGACTGATGCAGTGCTCAGCTTCTGGGCGTTGCGTTGGAAAGTTTAGTGAACCTTATCACTTAGAGGAAGGAGAAGTCGTAACAAGGTTTCC
ERR3569075_ERR3569076_ERR3569077_ERR3569078_ERR3569079_ERR3569080_ERR3569081_ERR3569082_ERR3569083	74af7de23c8e329d9710c6b69a3c2550b1098003	GTCGCTCCTACCGATTGAGTGATCCGGTGAATAATTCGGACTGATGCAGTGCTCAGCTTCTGGGCCTTGCGTTGGAAAGTTTAGTGAACCTTATCACTTAGAGGAAGGAGAAGTCGTAACAAGGTTTCC	3	0	f2112ba261bb59b04a251b4f6d341aa008d31fb0	7779	99.2248	99.22	Dinophyceae	Polarella glacialis	AF099183	GTCGCTCCTACCGATTGAGTGATCCGGTGAATAATTCGGACTGATGCAGTGCTCAGCTTCTGGGCGTTGCGTTGGAAAGTTTAGTGAACCTTATCACTTAGAGGAAGGAGAAGTCGTAACAAGGTTTCC
ERR3569075_ERR3569076_ERR3569077_ERR3569078_ERR3569079_ERR3569080_ERR3569081_ERR3569082_ERR3569083	791c99d880ae5f406567eccb8e56590a6e0380f3	GTCGCTCCTACCGATTGAGTGATCCGGTGAATAATTCGGACTGATGCAGTGCTCAGCTTCTGGGCGTTGCGTTGGAAAGTTTAGTGAACCTTATCATTTAGAGGAAGGAGAAGTCGTAACAAGGTTTCC	3	0	f2112ba261bb59b04a251b4f6d341aa008d31fb0	7779	99.2248	99.22	Dinophyceae	Polarella glacialis	AF099183	GTCGCTCCTACCGATTGAGTGATCCGGTGAATAATTCGGACTGATGCAGTGCTCAGCTTCTGGGCGTTGCGTTGGAAAGTTTAGTGAACCTTATCACTTAGAGGAAGGAGAAGTCGTAACAAGGTTTCC
ERR3569075_ERR3569076_ERR3569077_ERR3569078_ERR3569079_ERR3569080_ERR3569081_ERR3569082_ERR3569083	7b1781f82cab7707133d2c8578e0acbd461a7d9e	GTCGCTCCTACCGATTGAGTGATCCGGTGAATAATTCGGACTGATGCAGTGCTCAGCTTCTGGGCGTTGCGTTGGAAAGTTTAGTGAACCTTATCACTTAGAGGAAGGAGATGTCGTAACAAGGTTTCC	3	0	f2112ba261bb59b04a251b4f6d341aa008d31fb0	7779	99.2248	99.22	Dinophyceae	Polarella glacialis	AF099183	GTCGCTCCTACCGATTGAGTGATCCGGTGAATAATTCGGACTGATGCAGTGCTCAGCTTCTGGGCGTTGCGTTGGAAAGTTTAGTGAACCTTATCACTTAGAGGAAGGAGAAGTCGTAACAAGGTTTCC
ERR3569075_ERR3569076_ERR3569077_ERR3569078_ERR3569079_ERR3569080_ERR3569081_ERR3569082_ERR3569083	80a3bd9e98d6a5d4104377929bb4ba8c129e90f3	GTCGCTCCTACCGATTGAGTGATCCGGTGAATAATTCGGACTGATGCAGTGCTCAGCTTCTGGGCGTTGCGTTGGAAAGTTCAGTGAACCTTATCACTTAGAGGAAGGAGAAGTCGTAACAAGGTTTCC	3	0	f2112ba261bb59b04a251b4f6d341aa008d31fb0	7779	99.2248	99.22	Dinophyceae	Polarella glacialis	AF099183	GTCGCTCCTACCGATTGAGTGATCCGGTGAATAATTCGGACTGATGCAGTGCTCAGCTTCTGGGCGTTGCGTTGGAAAGTTTAGTGAACCTTATCACTTAGAGGAAGGAGAAGTCGTAACAAGGTTTCC
ERR3569075_ERR3569076_ERR3569077_ERR3569078_ERR3569079_ERR3569080_ERR3569081_ERR3569082_ERR3569083	8ebeabf21fa2dfcaccf7023c5f003c21b9b36b93	GTCGCTCCTACCGATTGAGTGATCCGGTGAATAATTCGGACTGATGCACTGCTCAGCTTCTGGGCGTTGCGTTGGAAAGTTTAGTGAACCTTATCACTTAGAGGAAGGAGAAGTCGTAACAAGGTTTCC	3	0	f2112ba261bb59b04a251b4f6d341aa008d31fb0	7779	99.2248	99.22	Dinophyceae	Polarella glacialis	AF099183	GTCGCTCCTACCGATTGAGTGATCCGGTGAATAATTCGGACTGATGCAGTGCTCAGCTTCTGGGCGTTGCGTTGGAAAGTTTAGTGAACCTTATCACTTAGAGGAAGGAGAAGTCGTAACAAGGTTTCC
ERR3569075_ERR3569076_ERR3569077_ERR3569078_ERR3569079_ERR3569080_ERR3569081_ERR3569082_ERR3569083	916a6c202f6b5b71dc3bb684db4974990cca8eb5	GTCGCTCCTACCGATTGAGTGAACCGGTGAATAATTCGGACTGATGCAGTGCTCAGCTTCTGGGCGTTGCGTTGGAAAGTTTAGTGAACCTTATCACTTAGAGGAAGGAGAAGTCGTAACAAGGTTTCC	3	0	f2112ba261bb59b04a251b4f6d341aa008d31fb0	7779	99.2248	99.22	Dinophyceae	Polarella glacialis	AF099183	GTCGCTCCTACCGATTGAGTGATCCGGTGAATAATTCGGACTGATGCAGTGCTCAGCTTCTGGGCGTTGCGTTGGAAAGTTTAGTGAACCTTATCACTTAGAGGAAGGAGAAGTCGTAACAAGGTTTCC
ERR3569075_ERR3569076_ERR3569077_ERR3569078_ERR3569079_ERR3569080_ERR3569081_ERR3569082_ERR3569083	95c41d1fab5025f5dd4d29898bfac96cabe454b5	GTCGTTCCTACCGATTGAGTGATCCGGTGAATAATTCGGACTGATGCAGTGCTCAGCTTCTGGGCGTTGCGTTGGAAAGTTTAGTGAACCTTATCACTTAGAGGAAGGAGAAGTCGTAACAAGGTTTCC	3	0	f2112ba261bb59b04a251b4f6d341aa008d31fb0	7779	99.2248	99.22	Dinophyceae	Polarella glacialis	AF099183	GTCGCTCCTACCGATTGAGTGATCCGGTGAATAATTCGGACTGATGCAGTGCTCAGCTTCTGGGCGTTGCGTTGGAAAGTTTAGTGAACCTTATCACTTAGAGGAAGGAGAAGTCGTAACAAGGTTTCC
ERR3569075_ERR3569076_ERR3569077_ERR3569078_ERR3569079_ERR3569080_ERR3569081_ERR3569082_ERR3569083	a58d26c8bfd2373c14efdca808f4843d6a69c50d	GTCGCTCCTACCGATTGAGTGATCCGGTGAATAATTCGGACTGATGCAGTGCTCAGCTTCTGGGCGTTGCGTTGGTAAGTTTAGTGAACCTTATCACTTAGAGGAAGGAGAAGTCGTAACAAGGTTTCC	3	0	f2112ba261bb59b04a251b4f6d341aa008d31fb0	7779	99.2248	99.22	Dinophyceae	Polarella glacialis	AF099183	GTCGCTCCTACCGATTGAGTGATCCGGTGAATAATTCGGACTGATGCAGTGCTCAGCTTCTGGGCGTTGCGTTGGAAAGTTTAGTGAACCTTATCACTTAGAGGAAGGAGAAGTCGTAACAAGGTTTCC
ERR3569075_ERR3569076_ERR3569077_ERR3569078_ERR3569079_ERR3569080_ERR3569081_ERR3569082_ERR3569083	a65ce8e87c77f4133d2d375adfbc5330a89d9064	GTCGCTCCTACCGATTGAGTGATCCGGTTAATAATTCGGACTGATGCAGTGCTCAGCTTCTGGGCGTTGCGTTGGAAAGTTTAGTGAACCTTATCACTTAGAGGAAGGAGAAGTCGTAACAAGGTTTCC	3	0	f2112ba261bb59b04a251b4f6d341aa008d31fb0	7779	99.2248	99.22	Dinophyceae	Polarella glacialis	AF099183	GTCGCTCCTACCGATTGAGTGATCCGGTGAATAATTCGGACTGATGCAGTGCTCAGCTTCTGGGCGTTGCGTTGGAAAGTTTAGTGAACCTTATCACTTAGAGGAAGGAGAAGTCGTAACAAGGTTTCC
ERR3569075_ERR3569076_ERR3569077_ERR3569078_ERR3569079_ERR3569080_ERR3569081_ERR3569082_ERR3569083	a7c01cdf55dfde3370384ed29087dbabf921bc3d	GTCGCTCCTACCGATTGAGTGATCCGGTGAATAATTCGGACTGATGCAGTGCTCAGCTTCTGGGAGTTGCGTTGGAAAGTTTAGTGAACCTTATCACTTAGAGGAAGGAGAAGTCGTAACAAGGTTTCC	3	0	f2112ba261bb59b04a251b4f6d341aa008d31fb0	7779	99.2248	99.22	Dinophyceae	Polarella glacialis	AF099183	GTCGCTCCTACCGATTGAGTGATCCGGTGAATAATTCGGACTGATGCAGTGCTCAGCTTCTGGGCGTTGCGTTGGAAAGTTTAGTGAACCTTATCACTTAGAGGAAGGAGAAGTCGTAACAAGGTTTCC
ERR3569075_ERR3569076_ERR3569077_ERR3569078_ERR3569079_ERR3569080_ERR3569081_ERR3569082_ERR3569083	aa36b0462ef35a94844d7bed683f92af00d656d8	GTCGCTCCTACCGATTGAGTGATCCGGTGAATAATTCGGACTGATGCAGTGCTCAGCTTCTGGGCGTTGCGTTGGAAAGTTTAGTGAACCTTATCACTTAGAGGAAGGAGAAGTCGTAAGAAGGTTTCC	3	0	f2112ba261bb59b04a251b4f6d341aa008d31fb0	7779	99.2248	99.22	Dinophyceae	Polarella glacialis	AF099183	GTCGCTCCTACCGATTGAGTGATCCGGTGAATAATTCGGACTGATGCAGTGCTCAGCTTCTGGGCGTTGCGTTGGAAAGTTTAGTGAACCTTATCACTTAGAGGAAGGAGAAGTCGTAACAAGGTTTCC
ERR3569075_ERR3569076_ERR3569077_ERR3569078_ERR3569079_ERR3569080_ERR3569081_ERR3569082_ERR3569083	b0fb62c0e8866c3ce2805e0c886a41f9ddd5fd11	GTCGCTCCTACCGATTGAGTGATCCGGTGAATAATTCGGACTGATGCAGTGCTCAGCTTCTGGACGTTGCGTTGGAAAGTTTAGTGAACCTTATCACTTAGAGGAAGGAGAAGTCGTAACAAGGTTTCC	3	0	f2112ba261bb59b04a251b4f6d341aa008d31fb0	7779	99.2248	99.22	Dinophyceae	Polarella glacialis	AF099183	GTCGCTCCTACCGATTGAGTGATCCGGTGAATAATTCGGACTGATGCAGTGCTCAGCTTCTGGGCGTTGCGTTGGAAAGTTTAGTGAACCTTATCACTTAGAGGAAGGAGAAGTCGTAACAAGGTTTCC
ERR3569075_ERR3569076_ERR3569077_ERR3569078_ERR3569079_ERR3569080_ERR3569081_ERR3569082_ERR3569083	b78b886c300fe02f3b430d02c47c4f6f67d689ee	GTCGCTCCTACCGATTGAGTGATCCGGTGAATAATTCGGACTGATGCAGTGCTCAGCTTCTGGGCGTTGCGTTGGAAAGTTTAGTGAACCTTATCACTTAGAGGAAGGAGAAGTCGTAACAAGGGTTCC	3	0	f2112ba261bb59b04a251b4f6d341aa008d31fb0	7779	99.2248	99.22	Dinophyceae	Polarella glacialis	AF099183	GTCGCTCCTACCGATTGAGTGATCCGGTGAATAATTCGGACTGATGCAGTGCTCAGCTTCTGGGCGTTGCGTTGGAAAGTTTAGTGAACCTTATCACTTAGAGGAAGGAGAAGTCGTAACAAGGTTTCC
ERR3569075_ERR3569076_ERR3569077_ERR3569078_ERR3569079_ERR3569080_ERR3569081_ERR3569082_ERR3569083	bcc2c331f591bc6cae3ff691d916c574e74d816a	GTCGCTCCTACCGATTGAGTGATCCGGTGAATAATTCGGACTGATGCAGTGCTCAGCTTCTGGGCGTTGCATTGGAAAGTTTAGTGAACCTTATCACTTAGAGGAAGGAGAAGTCGTAACAAGGTTTCC	3	0	f2112ba261bb59b04a251b4f6d341aa008d31fb0	7779	99.2248	99.22	Dinophyceae	Polarella glacialis	AF099183	GTCGCTCCTACCGATTGAGTGATCCGGTGAATAATTCGGACTGATGCAGTGCTCAGCTTCTGGGCGTTGCGTTGGAAAGTTTAGTGAACCTTATCACTTAGAGGAAGGAGAAGTCGTAACAAGGTTTCC
ERR3569075_ERR3569076_ERR3569077_ERR3569078_ERR3569079_ERR3569080_ERR3569081_ERR3569082_ERR3569083	bd27f4d49646e53a6fcea601112f934f4a7092b8	GTCGCTCCTACCGATTGAGTGATCCGGTGAATAATTCGGACTGTTGCAGTGCTCAGCTTCTGGGCGTTGCGTTGGAAAGTTTAGTGAACCTTATCACTTAGAGGAAGGAGAAGTCGTAACAAGGTTTCC	3	0	f2112ba261bb59b04a251b4f6d341aa008d31fb0	7779	99.2248	99.22	Dinophyceae	Polarella glacialis	AF099183	GTCGCTCCTACCGATTGAGTGATCCGGTGAATAATTCGGACTGATGCAGTGCTCAGCTTCTGGGCGTTGCGTTGGAAAGTTTAGTGAACCTTATCACTTAGAGGAAGGAGAAGTCGTAACAAGGTTTCC
ERR3569075_ERR3569076_ERR3569077_ERR3569078_ERR3569079_ERR3569080_ERR3569081_ERR3569082_ERR3569083	be4653a21c14f9c55ed505aced372da89a00e911	GTCGCTCCTACCGATTGAGTGATCCGGTGAATAATTCGGACTGATGCAGTGCGCAGCTTCTGGGCGTTGCGTTGGAAAGTTTAGTGAACCTTATCACTTAGAGGAAGGAGAAGTCGTAACAAGGTTTCC	3	0	f2112ba261bb59b04a251b4f6d341aa008d31fb0	7779	99.2248	99.22	Dinophyceae	Polarella glacialis	AF099183	GTCGCTCCTACCGATTGAGTGATCCGGTGAATAATTCGGACTGATGCAGTGCTCAGCTTCTGGGCGTTGCGTTGGAAAGTTTAGTGAACCTTATCACTTAGAGGAAGGAGAAGTCGTAACAAGGTTTCC
ERR3569075_ERR3569076_ERR3569077_ERR3569078_ERR3569079_ERR3569080_ERR3569081_ERR3569082_ERR3569083	bf00ddc0c0dc6d1b5ad74b0d43c40bae75decc8a	GTCGCTCCTACCGATTGAGTGATCCGGTGAATAATTCGGACTGATGCAGTGCTCAGCTTCCGGGCGTTGCGTTGGAAAGTTTAGTGAACCTTATCACTTAGAGGAAGGAGAAGTCGTAACAAGGTTTCC	3	0	f2112ba261bb59b04a251b4f6d341aa008d31fb0	7779	99.2248	99.22	Dinophyceae	Polarella glacialis	AF099183	GTCGCTCCTACCGATTGAGTGATCCGGTGAATAATTCGGACTGATGCAGTGCTCAGCTTCTGGGCGTTGCGTTGGAAAGTTTAGTGAACCTTATCACTTAGAGGAAGGAGAAGTCGTAACAAGGTTTCC
ERR3569075_ERR3569076_ERR3569077_ERR3569078_ERR3569079_ERR3569080_ERR3569081_ERR3569082_ERR3569083	c38106a1190740314193f7a5bdd1323446598fe3	GTCGCTCCTACCGATTGAGTGATCCGGTGAATAATTCGGACTGATGCAGTGCTCAGCTTCTGGGCGTTGCGTTGGAAAGTTTAGTGAACCTTATCACTTAGAGGGAGGAGAAGTCGTAACAAGGTTTCC	3	0	f2112ba261bb59b04a251b4f6d341aa008d31fb0	7779	99.2248	99.22	Dinophyceae	Polarella glacialis	AF099183	GTCGCTCCTACCGATTGAGTGATCCGGTGAATAATTCGGACTGATGCAGTGCTCAGCTTCTGGGCGTTGCGTTGGAAAGTTTAGTGAACCTTATCACTTAGAGGAAGGAGAAGTCGTAACAAGGTTTCC
ERR3569075_ERR3569076_ERR3569077_ERR3569078_ERR3569079_ERR3569080_ERR3569081_ERR3569082_ERR3569083	c49744422898c37c6d24b905439466355838beb8	GTCGCTCCTACCGATTGAGTGATCCGGTGAATAATTCGGACTGATGCAGTGCTCAGCTTCTGGGCGTTGCGTTCGAAAGTTTAGTGAACCTTATCACTTAGAGGAAGGAGAAGTCGTAACAAGGTTTCC	3	0	f2112ba261bb59b04a251b4f6d341aa008d31fb0	7779	99.2248	99.22	Dinophyceae	Polarella glacialis	AF099183	GTCGCTCCTACCGATTGAGTGATCCGGTGAATAATTCGGACTGATGCAGTGCTCAGCTTCTGGGCGTTGCGTTGGAAAGTTTAGTGAACCTTATCACTTAGAGGAAGGAGAAGTCGTAACAAGGTTTCC
ERR3569075_ERR3569076_ERR3569077_ERR3569078_ERR3569079_ERR3569080_ERR3569081_ERR3569082_ERR3569083	c547dbee02c39b89aa1724ebe280297e1ac75854	GTCGCTCCTACCGATTGAGTGATCCGGTGAATAATTCGGACTGATGCAGTTCTCAGCTTCTGGGCGTTGCGTTGGAAAGTTTAGTGAACCTTATCACTTAGAGGAAGGAGAAGTCGTAACAAGGTTTCC	3	0	f2112ba261bb59b04a251b4f6d341aa008d31fb0	7779	99.2248	99.22	Dinophyceae	Polarella glacialis	AF099183	GTCGCTCCTACCGATTGAGTGATCCGGTGAATAATTCGGACTGATGCAGTGCTCAGCTTCTGGGCGTTGCGTTGGAAAGTTTAGTGAACCTTATCACTTAGAGGAAGGAGAAGTCGTAACAAGGTTTCC
ERR3569075_ERR3569076_ERR3569077_ERR3569078_ERR3569079_ERR3569080_ERR3569081_ERR3569082_ERR3569083	cc60bc22a311194b40b771f6f1fb3557c09e4b63	GTCGCTCCTACCGATTGAGTGATCCGGTGAATAATTCGGACTGATGCGGTGCTCAGCTTCTGGGCGTTGCGTTGGAAAGTTTAGTGAACCTTATCACTTAGAGGAAGGAGAAGTCGTAACAAGGTTTCC	3	0	f2112ba261bb59b04a251b4f6d341aa008d31fb0	7779	99.2248	99.22	Dinophyceae	Polarella glacialis	AF099183	GTCGCTCCTACCGATTGAGTGATCCGGTGAATAATTCGGACTGATGCAGTGCTCAGCTTCTGGGCGTTGCGTTGGAAAGTTTAGTGAACCTTATCACTTAGAGGAAGGAGAAGTCGTAACAAGGTTTCC
ERR3569075_ERR3569076_ERR3569077_ERR3569078_ERR3569079_ERR3569080_ERR3569081_ERR3569082_ERR3569083	cda6ff816b6b255b112e036ffa1ac6eda6962ee1	GTCGCTCCTACCGATTGAGTGATCCGGTGAATAATTCGGACTGATGCAGTGCTCAGCTTCTGGGCGTTGCGTTGGAAAGTTTAGTGAACCTGATCACTTAGAGGAAGGAGAAGTCGTAACAAGGTTTCC	3	0	f2112ba261bb59b04a251b4f6d341aa008d31fb0	7779	99.2248	99.22	Dinophyceae	Polarella glacialis	AF099183	GTCGCTCCTACCGATTGAGTGATCCGGTGAATAATTCGGACTGATGCAGTGCTCAGCTTCTGGGCGTTGCGTTGGAAAGTTTAGTGAACCTTATCACTTAGAGGAAGGAGAAGTCGTAACAAGGTTTCC
ERR3569075_ERR3569076_ERR3569077_ERR3569078_ERR3569079_ERR3569080_ERR3569081_ERR3569082_ERR3569083	cfa79e38e1a7d66f0cdf682b11a3ceea874533dc	GTCGCTCCTACCGATTGAGTGATCCGGTGAATAATTCGGACTGATGCAGTGCTCAGCTTCTGGTCGTTGCGTTGGAAAGTTTAGTGAACCTTATCACTTAGAGGAAGGAGAAGTCGTAACAAGGTTTCC	3	0	f2112ba261bb59b04a251b4f6d341aa008d31fb0	7779	99.2248	99.22	Dinophyceae	Polarella glacialis	AF099183	GTCGCTCCTACCGATTGAGTGATCCGGTGAATAATTCGGACTGATGCAGTGCTCAGCTTCTGGGCGTTGCGTTGGAAAGTTTAGTGAACCTTATCACTTAGAGGAAGGAGAAGTCGTAACAAGGTTTCC
ERR3569075_ERR3569076_ERR3569077_ERR3569078_ERR3569079_ERR3569080_ERR3569081_ERR3569082_ERR3569083	d066d00617e919322c495d74449d79ea02a0722c	GTCGCTCCTACCGATTGAGTGATCCGGTGAATAATTCGGACTGATGCAGTGCTCAGCTTCTGGGCGTTGCGTTGGAAAGTTTAGTGAACCTTATCACTTAGAGGAAGCAGAAGTCGTAACAAGGTTTCC	3	0	f2112ba261bb59b04a251b4f6d341aa008d31fb0	7779	99.2248	99.22	Dinophyceae	Polarella glacialis	AF099183	GTCGCTCCTACCGATTGAGTGATCCGGTGAATAATTCGGACTGATGCAGTGCTCAGCTTCTGGGCGTTGCGTTGGAAAGTTTAGTGAACCTTATCACTTAGAGGAAGGAGAAGTCGTAACAAGGTTTCC
ERR3569075_ERR3569076_ERR3569077_ERR3569078_ERR3569079_ERR3569080_ERR3569081_ERR3569082_ERR3569083	e130487bbbeb8b98aa702dc5652ebc63fe22d53c	GTCGCTCCTACCGATTGAGTGATCCGGTGAATAATTCGGACTGATGCAGCGCTCAGCTTCTGGGCGTTGCGTTGGAAAGTTTAGTGAACCTTATCACTTAGAGGAAGGAGAAGTCGTAACAAGGTTTCC	3	0	f2112ba261bb59b04a251b4f6d341aa008d31fb0	7779	99.2248	99.22	Dinophyceae	Polarella glacialis	AF099183	GTCGCTCCTACCGATTGAGTGATCCGGTGAATAATTCGGACTGATGCAGTGCTCAGCTTCTGGGCGTTGCGTTGGAAAGTTTAGTGAACCTTATCACTTAGAGGAAGGAGAAGTCGTAACAAGGTTTCC
ERR3569075_ERR3569076_ERR3569077_ERR3569078_ERR3569079_ERR3569080_ERR3569081_ERR3569082_ERR3569083	e2922e08fc93821e9994bdbf865e5510a7b7fc35	GTCGCTCCTACCGATTGAGTGATCCGGTGAATAATTCGGTCTGATGCAGTGCTCAGCTTCTGGGCGTTGCGTTGGAAAGTTTAGTGAACCTTATCACTTAGAGGAAGGAGAAGTCGTAACAAGGTTTCC	3	0	f2112ba261bb59b04a251b4f6d341aa008d31fb0	7779	99.2248	99.22	Dinophyceae	Polarella glacialis	AF099183	GTCGCTCCTACCGATTGAGTGATCCGGTGAATAATTCGGACTGATGCAGTGCTCAGCTTCTGGGCGTTGCGTTGGAAAGTTTAGTGAACCTTATCACTTAGAGGAAGGAGAAGTCGTAACAAGGTTTCC
ERR3569075_ERR3569076_ERR3569077_ERR3569078_ERR3569079_ERR3569080_ERR3569081_ERR3569082_ERR3569083	e3f87602b90aa6ab2464eea81c596f33c9ed949d	GTCGCTCCTACCGATTGAGTGATCCGGTGAATAATTCGGACTGATGCAGTGCTCAGCTTCTGGGCGTTGCGTTGGAAAGGTTAGTGAACCTTATCACTTAGAGGAAGGAGAAGTCGTAACAAGGTTTCC	3	0	f2112ba261bb59b04a251b4f6d341aa008d31fb0	7779	99.2248	99.22	Dinophyceae	Polarella glacialis	AF099183	GTCGCTCCTACCGATTGAGTGATCCGGTGAATAATTCGGACTGATGCAGTGCTCAGCTTCTGGGCGTTGCGTTGGAAAGTTTAGTGAACCTTATCACTTAGAGGAAGGAGAAGTCGTAACAAGGTTTCC
ERR3569075_ERR3569076_ERR3569077_ERR3569078_ERR3569079_ERR3569080_ERR3569081_ERR3569082_ERR3569083	e93598761b91e39fc8df5c28a2d3fae5f4a801f6	GTCGCTCCTACCGATTGAGTGATCCGGTGAATAATTCGGACTGATGCAGTGCTCAGCTTCTGGGCGTTGCGTTGGAAAGTTTAGAGAACCTTATCACTTAGAGGAAGGAGAAGTCGTAACAAGGTTTCC	3	0	f2112ba261bb59b04a251b4f6d341aa008d31fb0	7779	99.2248	99.22	Dinophyceae	Polarella glacialis	AF099183	GTCGCTCCTACCGATTGAGTGATCCGGTGAATAATTCGGACTGATGCAGTGCTCAGCTTCTGGGCGTTGCGTTGGAAAGTTTAGTGAACCTTATCACTTAGAGGAAGGAGAAGTCGTAACAAGGTTTCC
ERR3569075_ERR3569076_ERR3569077_ERR3569078_ERR3569079_ERR3569080_ERR3569081_ERR3569082_ERR3569083	eef2b546cc99c23c3f42ce004f66c8dd3a2ef61c	GTCGCTCCTACCGATTGAGTGATCCGGTGAATAATTCGGACTGATGCAGTGCTCAGCTTCTGGGCGTTTCGTTGGAAAGTTTAGTGAACCTTATCACTTAGAGGAAGGAGAAGTCGTAACAAGGTTTCC	3	0	f2112ba261bb59b04a251b4f6d341aa008d31fb0	7779	99.2248	99.22	Dinophyceae	Polarella glacialis	AF099183	GTCGCTCCTACCGATTGAGTGATCCGGTGAATAATTCGGACTGATGCAGTGCTCAGCTTCTGGGCGTTGCGTTGGAAAGTTTAGTGAACCTTATCACTTAGAGGAAGGAGAAGTCGTAACAAGGTTTCC
ERR3569075_ERR3569076_ERR3569077_ERR3569078_ERR3569079_ERR3569080_ERR3569081_ERR3569082_ERR3569083	f5289467dff7ab42d5fbe12c9634f2ff635ff343	GTCGCTCCTACTGATTGAGTGATCCGGTGAATAATTCGGACTGATGCAGTGCTCAGCTTCTGGGCGTTGCGTTGGAAAGTTTAGTGAACCTTATCACTTAGAGGAAGGAGAAGTCGTAACAAGGTTTCC	3	0	f2112ba261bb59b04a251b4f6d341aa008d31fb0	7779	99.2248	99.22	Dinophyceae	Polarella glacialis	AF099183	GTCGCTCCTACCGATTGAGTGATCCGGTGAATAATTCGGACTGATGCAGTGCTCAGCTTCTGGGCGTTGCGTTGGAAAGTTTAGTGAACCTTATCACTTAGAGGAAGGAGAAGTCGTAACAAGGTTTCC
ERR3569075_ERR3569076_ERR3569077_ERR3569078_ERR3569079_ERR3569080_ERR3569081_ERR3569082_ERR3569083	fea94db4b358cdaba13b707094ede4528c6b1558	GTCGCTCCTACCGATTGAGTGATCCGGTGAATATTTCGGACTGATGCAGTGCTCAGCTTCTGGGCGTTGCGTTGGAAAGTTTAGTGAACCTTATCACTTAGAGGAAGGAGAAGTCGTAACAAGGTTTCC	3	0	f2112ba261bb59b04a251b4f6d341aa008d31fb0	7779	99.2248	99.22	Dinophyceae	Polarella glacialis	AF099183	GTCGCTCCTACCGATTGAGTGATCCGGTGAATAATTCGGACTGATGCAGTGCTCAGCTTCTGGGCGTTGCGTTGGAAAGTTTAGTGAACCTTATCACTTAGAGGAAGGAGAAGTCGTAACAAGGTTTCC
ERR3569075_ERR3569076_ERR3569077_ERR3569078_ERR3569079_ERR3569080_ERR3569081_ERR3569082_ERR3569083	de93c429b40ccc78b80e47a641cf44c1e902654b	GTCGCTCCTACCGATTGAGTGATCCGGTGAATAATTCGGACCGATGCAGTGCTCAGCTTTTGGGCGTTGCGTTGGAAAGTCTAGTGAATCTTATCACTTAGAGGAAGGAGAAGTCGTAACAAGGTTTCC	2	0	2b73312a0f796ba038356754e4593cced4e2e6c9	7	96.8992	96.9	Dinophyceae	Polarella glacialis	AF099183	GTCGCTCCTACCGATTGAGTGATCCGGTGAATAATTCGGACTGATGCAGTGCTCAGCTTCTGGGCGTTGCGTTGGAAAGTTTAGTGAACCTTATCACTTAGAGGAAGGAGAAGTCGTAACAAGGTTTCC
ERR3569075_ERR3569076_ERR3569077_ERR3569078_ERR3569079_ERR3569080_ERR3569081_ERR3569082_ERR3569083	249dc1f3a0662dfc89f42b49de825e7dabf3796d	GTCGCTCCTACCGATTGAGTGATCCGGTGCATAATTCGGACTGATGCAGTGCTCAGCTTCTGGGCGTTGCGTTGGAAAGTTTAGTGAACCTTATCACTTAGAGGAAGGAGAAGACGTAACAAGGTTTCC	2	0	f2112ba261bb59b04a251b4f6d341aa008d31fb0	7779	98.4496	98.45	Dinophyceae	Polarella glacialis	AF099183	GTCGCTCCTACCGATTGAGTGATCCGGTGAATAATTCGGACTGATGCAGTGCTCAGCTTCTGGGCGTTGCGTTGGAAAGTTTAGTGAACCTTATCACTTAGAGGAAGGAGAAGTCGTAACAAGGTTTCC
ERR3569075_ERR3569076_ERR3569077_ERR3569078_ERR3569079_ERR3569080_ERR3569081_ERR3569082_ERR3569083	a5b118237a902deb1ee194afafb8fca39006a859	GTCGCTCCTACCGATTGAGTGATCCGGTGAATAATTCGGACTGATGCAGTGCTCAGCTTCTGGGCGTTGCGTTGGAAAGTTTAGTGAACCTTATCACTTCGAGGAAGGAGCAGTCGTAACAAGGTTTCC	2	0	f2112ba261bb59b04a251b4f6d341aa008d31fb0	7779	98.4496	98.45	Dinophyceae	Polarella glacialis	AF099183	GTCGCTCCTACCGATTGAGTGATCCGGTGAATAATTCGGACTGATGCAGTGCTCAGCTTCTGGGCGTTGCGTTGGAAAGTTTAGTGAACCTTATCACTTAGAGGAAGGAGAAGTCGTAACAAGGTTTCC
ERR3569075_ERR3569076_ERR3569077_ERR3569078_ERR3569079_ERR3569080_ERR3569081_ERR3569082_ERR3569083	004d929cfa2535fa57aa0b09c06025b0c32f6006	GTCGCTCCTACCGATTGGGTGATCCGGTGAATAATTCGGACTGATGCAGTGCTCAGCTTCTGGGCGTTGCGTTGGAAAGTTTAGTGAACCTTATCACTTAGAGGAAGGAGAAGTCGTAACAAGGTTTCC	2	0	f2112ba261bb59b04a251b4f6d341aa008d31fb0	7779	99.2248	99.22	Dinophyceae	Polarella glacialis	AF099183	GTCGCTCCTACCGATTGAGTGATCCGGTGAATAATTCGGACTGATGCAGTGCTCAGCTTCTGGGCGTTGCGTTGGAAAGTTTAGTGAACCTTATCACTTAGAGGAAGGAGAAGTCGTAACAAGGTTTCC
ERR3569075_ERR3569076_ERR3569077_ERR3569078_ERR3569079_ERR3569080_ERR3569081_ERR3569082_ERR3569083	029cabc44a8645d348e5648710f6152441c7d101	GTCGCTCCTACCGATTGAGTGATCCGGTGATTAATTCGGACTGATGCAGTGCTCAGCTTCTGGGCGTTGCGTTGGAAAGTTTAGTGAACCTTATCACTTAGAGGAAGGAGAAGTCGTAACAAGGTTTCC	2	0	f2112ba261bb59b04a251b4f6d341aa008d31fb0	7779	99.2248	99.22	Dinophyceae	Polarella glacialis	AF099183	GTCGCTCCTACCGATTGAGTGATCCGGTGAATAATTCGGACTGATGCAGTGCTCAGCTTCTGGGCGTTGCGTTGGAAAGTTTAGTGAACCTTATCACTTAGAGGAAGGAGAAGTCGTAACAAGGTTTCC
ERR3569075_ERR3569076_ERR3569077_ERR3569078_ERR3569079_ERR3569080_ERR3569081_ERR3569082_ERR3569083	038d5e1c81738b5806964fc9b451e4513035c8f4	GTCGCTCCTACCGATTGAGTGATCCGGTGAATAATTCGGACTGATGCAGTGCTCAGCTTCTGGGCGTTGCGTTGGAAAGTTTAGTGAACCTTATCACTTAGAGGAAGGAGAAGTCGTAACAAGGTATCC	2	0	f2112ba261bb59b04a251b4f6d341aa008d31fb0	7779	99.2248	99.22	Dinophyceae	Polarella glacialis	AF099183	GTCGCTCCTACCGATTGAGTGATCCGGTGAATAATTCGGACTGATGCAGTGCTCAGCTTCTGGGCGTTGCGTTGGAAAGTTTAGTGAACCTTATCACTTAGAGGAAGGAGAAGTCGTAACAAGGTTTCC
ERR3569075_ERR3569076_ERR3569077_ERR3569078_ERR3569079_ERR3569080_ERR3569081_ERR3569082_ERR3569083	08ba0e08c84690d35bb4789b5a4b8dc535d40442	GTCGCTCCTACCGATTGAGTGATCCGGTGAATAATCCGGACTGATGCAGTGCTCAGCTTCTGGGCGTTGCGTTGGAAAGTTTAGTGAACCTTATCACTTAGAGGAAGGAGAAGTCGTAACAAGGTTTCC	2	0	f2112ba261bb59b04a251b4f6d341aa008d31fb0	7779	99.2248	99.22	Dinophyceae	Polarella glacialis	AF099183	GTCGCTCCTACCGATTGAGTGATCCGGTGAATAATTCGGACTGATGCAGTGCTCAGCTTCTGGGCGTTGCGTTGGAAAGTTTAGTGAACCTTATCACTTAGAGGAAGGAGAAGTCGTAACAAGGTTTCC
ERR3569075_ERR3569076_ERR3569077_ERR3569078_ERR3569079_ERR3569080_ERR3569081_ERR3569082_ERR3569083	1398490376ffcc8400346d6e44b341ef062b42da	GTCGCTCCTACCGATTGAGTGATCCGGTGAATAATTCGGACTGATGCAGTGCTCAGCTTCTGGGCGTTGCGTTGGAAAGATTAGTGAACCTTATCACTTAGAGGAAGGAGAAGTCGTAACAAGGTTTCC	2	0	f2112ba261bb59b04a251b4f6d341aa008d31fb0	7779	99.2248	99.22	Dinophyceae	Polarella glacialis	AF099183	GTCGCTCCTACCGATTGAGTGATCCGGTGAATAATTCGGACTGATGCAGTGCTCAGCTTCTGGGCGTTGCGTTGGAAAGTTTAGTGAACCTTATCACTTAGAGGAAGGAGAAGTCGTAACAAGGTTTCC
ERR3569075_ERR3569076_ERR3569077_ERR3569078_ERR3569079_ERR3569080_ERR3569081_ERR3569082_ERR3569083	147317aebcc98dbc755f12d781fdee4ff672d17d	GTCGCTCCTACCGATTGAGTGATCCGGTGAATAATTCGGACTGATGCCGTGCTCAGCTTCTGGGCGTTGCGTTGGAAAGTTTAGTGAACCTTATCACTTAGAGGAAGGAGAAGTCGTAACAAGGTTTCC	2	0	f2112ba261bb59b04a251b4f6d341aa008d31fb0	7779	99.2248	99.22	Dinophyceae	Polarella glacialis	AF099183	GTCGCTCCTACCGATTGAGTGATCCGGTGAATAATTCGGACTGATGCAGTGCTCAGCTTCTGGGCGTTGCGTTGGAAAGTTTAGTGAACCTTATCACTTAGAGGAAGGAGAAGTCGTAACAAGGTTTCC
ERR3569075_ERR3569076_ERR3569077_ERR3569078_ERR3569079_ERR3569080_ERR3569081_ERR3569082_ERR3569083	1de404b1df07a0efaf078d74620255a3b8b2a927	GTCGCTCCTACCGATTGAGTGATCCGGTGAATAATTCGGACTGATGCAGTGCTCAGCTTCTGGGCGTTGCGTTGGAAAGTTTACTGAACCTTATCACTTAGAGGAAGGAGAAGTCGTAACAAGGTTTCC	2	0	f2112ba261bb59b04a251b4f6d341aa008d31fb0	7779	99.2248	99.22	Dinophyceae	Polarella glacialis	AF099183	GTCGCTCCTACCGATTGAGTGATCCGGTGAATAATTCGGACTGATGCAGTGCTCAGCTTCTGGGCGTTGCGTTGGAAAGTTTAGTGAACCTTATCACTTAGAGGAAGGAGAAGTCGTAACAAGGTTTCC
ERR3569075_ERR3569076_ERR3569077_ERR3569078_ERR3569079_ERR3569080_ERR3569081_ERR3569082_ERR3569083	2c4d43b30761936e10eb9bc75e6972233b7cf1a5	GTCGCTCCTACCGATTGAGTGATCCGGTGAATAATTCGGACTGATGCAGTGCTCAGCTTCTGGGCGTTGCGTTGGAAAGTGTAGTGAACCTTATCACTTAGAGGAAGGAGAAGTCGTAACAAGGTTTCC	2	0	f2112ba261bb59b04a251b4f6d341aa008d31fb0	7779	99.2248	99.22	Dinophyceae	Polarella glacialis	AF099183	GTCGCTCCTACCGATTGAGTGATCCGGTGAATAATTCGGACTGATGCAGTGCTCAGCTTCTGGGCGTTGCGTTGGAAAGTTTAGTGAACCTTATCACTTAGAGGAAGGAGAAGTCGTAACAAGGTTTCC
ERR3569075_ERR3569076_ERR3569077_ERR3569078_ERR3569079_ERR3569080_ERR3569081_ERR3569082_ERR3569083	32f8e53129bcc1f6608f6dc0d7c41dc1ca1b8c92	GTCGCTCCTACCGATTGAGTGATCCGGTGAATAATTCGGACGGATGCAGTGCTCAGCTTCTGGGCGTTGCGTTGGAAAGTTTAGTGAACCTTATCACTTAGAGGAAGGAGAAGTCGTAACAAGGTTTCC	2	0	f2112ba261bb59b04a251b4f6d341aa008d31fb0	7779	99.2248	99.22	Dinophyceae	Polarella glacialis	AF099183	GTCGCTCCTACCGATTGAGTGATCCGGTGAATAATTCGGACTGATGCAGTGCTCAGCTTCTGGGCGTTGCGTTGGAAAGTTTAGTGAACCTTATCACTTAGAGGAAGGAGAAGTCGTAACAAGGTTTCC
ERR3569075_ERR3569076_ERR3569077_ERR3569078_ERR3569079_ERR3569080_ERR3569081_ERR3569082_ERR3569083	337bd046dbcb8f542d34261d460f3f31049c077e	GTCGCTCCTACCGATTGAGTGATCCGGTGAATAATTCGGACTGATGCAGTGCTCAGCTTCTGGGCGTTGCGTTGGAAAGTTTAGTGAACCTTATCACTTAGAGGAAGGAGACGTCGTAACAAGGTTTCC	2	0	f2112ba261bb59b04a251b4f6d341aa008d31fb0	7779	99.2248	99.22	Dinophyceae	Polarella glacialis	AF099183	GTCGCTCCTACCGATTGAGTGATCCGGTGAATAATTCGGACTGATGCAGTGCTCAGCTTCTGGGCGTTGCGTTGGAAAGTTTAGTGAACCTTATCACTTAGAGGAAGGAGAAGTCGTAACAAGGTTTCC
ERR3569075_ERR3569076_ERR3569077_ERR3569078_ERR3569079_ERR3569080_ERR3569081_ERR3569082_ERR3569083	3394598eec49f08bd3a1371c7669e2454310b7e2	GTCGCTCCTACCGATTGTGTGATCCGGTGAATAATTCGGACTGATGCAGTGCTCAGCTTCTGGGCGTTGCGTTGGAAAGTTTAGTGAACCTTATCACTTAGAGGAAGGAGAAGTCGTAACAAGGTTTCC	2	0	f2112ba261bb59b04a251b4f6d341aa008d31fb0	7779	99.2248	99.22	Dinophyceae	Polarella glacialis	AF099183	GTCGCTCCTACCGATTGAGTGATCCGGTGAATAATTCGGACTGATGCAGTGCTCAGCTTCTGGGCGTTGCGTTGGAAAGTTTAGTGAACCTTATCACTTAGAGGAAGGAGAAGTCGTAACAAGGTTTCC
ERR3569075_ERR3569076_ERR3569077_ERR3569078_ERR3569079_ERR3569080_ERR3569081_ERR3569082_ERR3569083	40655dd8e3c12127b370f6eb19ab72185d09b4d8	GTCGCTCCTACCGATTGAGTGATCCGGTGAATAATTCGGACTGATGCAGTGCTCAGCTTCTGGGCGTTGCGTTGGAAAGTTTAGTGAACCTTATCACTTAGCGGAAGGAGAAGTCGTAACAAGGTTTCC	2	0	f2112ba261bb59b04a251b4f6d341aa008d31fb0	7779	99.2248	99.22	Dinophyceae	Polarella glacialis	AF099183	GTCGCTCCTACCGATTGAGTGATCCGGTGAATAATTCGGACTGATGCAGTGCTCAGCTTCTGGGCGTTGCGTTGGAAAGTTTAGTGAACCTTATCACTTAGAGGAAGGAGAAGTCGTAACAAGGTTTCC
ERR3569075_ERR3569076_ERR3569077_ERR3569078_ERR3569079_ERR3569080_ERR3569081_ERR3569082_ERR3569083	44e140067c10a27a239f70051544ff48a5af127d	GTCGCTCCTACCGATTGAGTGATCCGGTGAATAATTCGGACTGATGCAGTGCTCAGCTTCTGGGCTTTGCGTTGGAAAGTTTAGTGAACCTTATCACTTAGAGGAAGGAGAAGTCGTAACAAGGTTTCC	2	0	f2112ba261bb59b04a251b4f6d341aa008d31fb0	7779	99.2248	99.22	Dinophyceae	Polarella glacialis	AF099183	GTCGCTCCTACCGATTGAGTGATCCGGTGAATAATTCGGACTGATGCAGTGCTCAGCTTCTGGGCGTTGCGTTGGAAAGTTTAGTGAACCTTATCACTTAGAGGAAGGAGAAGTCGTAACAAGGTTTCC
ERR3569075_ERR3569076_ERR3569077_ERR3569078_ERR3569079_ERR3569080_ERR3569081_ERR3569082_ERR3569083	48461584aee65a35f19cb1ad573f1abb5d717ca8	GTCGCTCCTACCGATTGAGTGATCCGGTGAATAATTCGGACTGATGCAGTGCTCAGCTTCTGGGCGTTGCGTTGGAAAGTTTAGTGAACCTTATCACTTAGAGGAAGGAGAACTCGTAACAAGGTTTCC	2	0	f2112ba261bb59b04a251b4f6d341aa008d31fb0	7779	99.2248	99.22	Dinophyceae	Polarella glacialis	AF099183	GTCGCTCCTACCGATTGAGTGATCCGGTGAATAATTCGGACTGATGCAGTGCTCAGCTTCTGGGCGTTGCGTTGGAAAGTTTAGTGAACCTTATCACTTAGAGGAAGGAGAAGTCGTAACAAGGTTTCC
ERR3569075_ERR3569076_ERR3569077_ERR3569078_ERR3569079_ERR3569080_ERR3569081_ERR3569082_ERR3569083	49c676aa35801e1b076704adbf7f1bca613d5ec9	GTCGCTCCTACCGATTGAGTGATCCGGTGAATAATTCGGACTGATGCAGTGCTCAGCTTCTGGGCGTTGGGTTGGAAAGTTTAGTGAACCTTATCACTTAGAGGAAGGAGAAGTCGTAACAAGGTTTCC	2	0	f2112ba261bb59b04a251b4f6d341aa008d31fb0	7779	99.2248	99.22	Dinophyceae	Polarella glacialis	AF099183	GTCGCTCCTACCGATTGAGTGATCCGGTGAATAATTCGGACTGATGCAGTGCTCAGCTTCTGGGCGTTGCGTTGGAAAGTTTAGTGAACCTTATCACTTAGAGGAAGGAGAAGTCGTAACAAGGTTTCC
ERR3569075_ERR3569076_ERR3569077_ERR3569078_ERR3569079_ERR3569080_ERR3569081_ERR3569082_ERR3569083	4ae044d2e9acac84f164651ff9582eafca86f843	GTCGCTCCTACCGATTGAGTGATCCGGTGAATAATTCGGACTGAGGCAGTGCTCAGCTTCTGGGCGTTGCGTTGGAAAGTTTAGTGAACCTTATCACTTAGAGGAAGGAGAAGTCGTAACAAGGTTTCC	2	0	f2112ba261bb59b04a251b4f6d341aa008d31fb0	7779	99.2248	99.22	Dinophyceae	Polarella glacialis	AF099183	GTCGCTCCTACCGATTGAGTGATCCGGTGAATAATTCGGACTGATGCAGTGCTCAGCTTCTGGGCGTTGCGTTGGAAAGTTTAGTGAACCTTATCACTTAGAGGAAGGAGAAGTCGTAACAAGGTTTCC
ERR3569075_ERR3569076_ERR3569077_ERR3569078_ERR3569079_ERR3569080_ERR3569081_ERR3569082_ERR3569083	4f58c03c706c6c2d9d68635e14cea3110033d054	GTCGCTCCTACCGATTGAGTGATCCGGTGAATAATTCGGACTGATGCAGTGCTCAGCTTCTGGGCGTTGCGTTGGAAAGTATAGTGAACCTTATCACTTAGAGGAAGGAGAAGTCGTAACAAGGTTTCC	2	0	f2112ba261bb59b04a251b4f6d341aa008d31fb0	7779	99.2248	99.22	Dinophyceae	Polarella glacialis	AF099183	GTCGCTCCTACCGATTGAGTGATCCGGTGAATAATTCGGACTGATGCAGTGCTCAGCTTCTGGGCGTTGCGTTGGAAAGTTTAGTGAACCTTATCACTTAGAGGAAGGAGAAGTCGTAACAAGGTTTCC
ERR3569075_ERR3569076_ERR3569077_ERR3569078_ERR3569079_ERR3569080_ERR3569081_ERR3569082_ERR3569083	56b4f92e816f2e5678c71611ed90ee9431e7db57	GTCGCTCCTACCGATTGAGTGATCCGGTGAATAATTCGGACTGATGCAGTGCTCAGCTTCTGGGCGTTGCTTTGGAAAGTTTAGTGAACCTTATCACTTAGAGGAAGGAGAAGTCGTAACAAGGTTTCC	2	0	f2112ba261bb59b04a251b4f6d341aa008d31fb0	7779	99.2248	99.22	Dinophyceae	Polarella glacialis	AF099183	GTCGCTCCTACCGATTGAGTGATCCGGTGAATAATTCGGACTGATGCAGTGCTCAGCTTCTGGGCGTTGCGTTGGAAAGTTTAGTGAACCTTATCACTTAGAGGAAGGAGAAGTCGTAACAAGGTTTCC
ERR3569075_ERR3569076_ERR3569077_ERR3569078_ERR3569079_ERR3569080_ERR3569081_ERR3569082_ERR3569083	584550da1a829bf42232089f11f055cefb1c1c90	GTCGCTCCTACCGATTGAGTGATCCGGTGAATAATTCGGACTGATGCAGTGCTCAGCTTCTGGGCGTTGCGTTGGAAAGTTTAATGAACCTTATCACTTAGAGGAAGGAGAAGTCGTAACAAGGTTTCC	2	0	f2112ba261bb59b04a251b4f6d341aa008d31fb0	7779	99.2248	99.22	Dinophyceae	Polarella glacialis	AF099183	GTCGCTCCTACCGATTGAGTGATCCGGTGAATAATTCGGACTGATGCAGTGCTCAGCTTCTGGGCGTTGCGTTGGAAAGTTTAGTGAACCTTATCACTTAGAGGAAGGAGAAGTCGTAACAAGGTTTCC
ERR3569075_ERR3569076_ERR3569077_ERR3569078_ERR3569079_ERR3569080_ERR3569081_ERR3569082_ERR3569083	58d89b11a1801960c0228c018ff8b0a5e2bd3e35	GTCGCTCCTACCGATTGAGTGATCCGGTGAATAATTCGGACTGATGCAGTGCTCAGCTTCTGGGCGTTGCGTTGGAAAGTTTAGTGAACATTATCACTTAGAGGAAGGAGAAGTCGTAACAAGGTTTCC	2	0	f2112ba261bb59b04a251b4f6d341aa008d31fb0	7779	99.2248	99.22	Dinophyceae	Polarella glacialis	AF099183	GTCGCTCCTACCGATTGAGTGATCCGGTGAATAATTCGGACTGATGCAGTGCTCAGCTTCTGGGCGTTGCGTTGGAAAGTTTAGTGAACCTTATCACTTAGAGGAAGGAGAAGTCGTAACAAGGTTTCC
ERR3569075_ERR3569076_ERR3569077_ERR3569078_ERR3569079_ERR3569080_ERR3569081_ERR3569082_ERR3569083	5bfdaf7ba5b090fb44ff36723d6479b2603b98f2	GTCGCTCCTACCGATTGAGTGATCCGGTGAATAATTCGGACTGATGCAGTGCTCAGCTTCTGGGCGTTGCGTTGGAAAGTTTAGTGAACCTTATCACTTAGAGGAAGGAGAAGTCGTAACAAGGTGTCC	2	0	f2112ba261bb59b04a251b4f6d341aa008d31fb0	7779	99.2248	99.22	Dinophyceae	Polarella glacialis	AF099183	GTCGCTCCTACCGATTGAGTGATCCGGTGAATAATTCGGACTGATGCAGTGCTCAGCTTCTGGGCGTTGCGTTGGAAAGTTTAGTGAACCTTATCACTTAGAGGAAGGAGAAGTCGTAACAAGGTTTCC
ERR3569075_ERR3569076_ERR3569077_ERR3569078_ERR3569079_ERR3569080_ERR3569081_ERR3569082_ERR3569083	5c440be6f5608d515343392e8f72d6e3fef996c1	GTCGCTCCTACCGATTGAGTGATCCGGTGAATAATTCGGACTGATACAGTGCTCAGCTTCTGGGCGTTGCGTTGGAAAGTTTAGTGAACCTTATCACTTAGAGGAAGGAGAAGTCGTAACAAGGTTTCC	2	0	f2112ba261bb59b04a251b4f6d341aa008d31fb0	7779	99.2248	99.22	Dinophyceae	Polarella glacialis	AF099183	GTCGCTCCTACCGATTGAGTGATCCGGTGAATAATTCGGACTGATGCAGTGCTCAGCTTCTGGGCGTTGCGTTGGAAAGTTTAGTGAACCTTATCACTTAGAGGAAGGAGAAGTCGTAACAAGGTTTCC
ERR3569075_ERR3569076_ERR3569077_ERR3569078_ERR3569079_ERR3569080_ERR3569081_ERR3569082_ERR3569083	5ebb9bfd7fc9841379c5958472e0ee64a656d9b4	GTCGCTCCTTCCGATTGAGTGATCCGGTGAATAATTCGGACTGATGCAGTGCTCAGCTTCTGGGCGTTGCGTTGGAAAGTTTAGTGAACCTTATCACTTAGAGGAAGGAGAAGTCGTAACAAGGTTTCC	2	0	f2112ba261bb59b04a251b4f6d341aa008d31fb0	7779	99.2248	99.22	Dinophyceae	Polarella glacialis	AF099183	GTCGCTCCTACCGATTGAGTGATCCGGTGAATAATTCGGACTGATGCAGTGCTCAGCTTCTGGGCGTTGCGTTGGAAAGTTTAGTGAACCTTATCACTTAGAGGAAGGAGAAGTCGTAACAAGGTTTCC
ERR3569075_ERR3569076_ERR3569077_ERR3569078_ERR3569079_ERR3569080_ERR3569081_ERR3569082_ERR3569083	69d673c201190aa64786185c1e43373d7b446a4a	GTCGCTCCTACCGATTGAGTGATCCGGTGAATAATTCGGACTGATGCAGTGCTCAGCTTCTGGGCGTTGCGTTGGAAAGTTTAGTGAACCTTATCCCTTAGAGGAAGGAGAAGTCGTAACAAGGTTTCC	2	0	f2112ba261bb59b04a251b4f6d341aa008d31fb0	7779	99.2248	99.22	Dinophyceae	Polarella glacialis	AF099183	GTCGCTCCTACCGATTGAGTGATCCGGTGAATAATTCGGACTGATGCAGTGCTCAGCTTCTGGGCGTTGCGTTGGAAAGTTTAGTGAACCTTATCACTTAGAGGAAGGAGAAGTCGTAACAAGGTTTCC
ERR3569075_ERR3569076_ERR3569077_ERR3569078_ERR3569079_ERR3569080_ERR3569081_ERR3569082_ERR3569083	6a7d70657d647a5a9f2fa6154569729757358dfc	GTCGCTCCTACCGATTGAGTGATCCGGTGAATAATTCGGACTGATGCAGTGCTCAGCTTCTGGGCGTTGCGTTGGGAAGTTTAGTGAACCTTATCACTTAGAGGAAGGAGAAGTCGTAACAAGGTTTCC	2	0	f2112ba261bb59b04a251b4f6d341aa008d31fb0	7779	99.2248	99.22	Dinophyceae	Polarella glacialis	AF099183	GTCGCTCCTACCGATTGAGTGATCCGGTGAATAATTCGGACTGATGCAGTGCTCAGCTTCTGGGCGTTGCGTTGGAAAGTTTAGTGAACCTTATCACTTAGAGGAAGGAGAAGTCGTAACAAGGTTTCC
ERR3569075_ERR3569076_ERR3569077_ERR3569078_ERR3569079_ERR3569080_ERR3569081_ERR3569082_ERR3569083	6b4d2a45b712be231f51d36d5d602f0f85c4a3fa	GTCGCTCCTACCCATTGAGTGATCCGGTGAATAATTCGGACTGATGCAGTGCTCAGCTTCTGGGCGTTGCGTTGGAAAGTTTAGTGAACCTTATCACTTAGAGGAAGGAGAAGTCGTAACAAGGTTTCC	2	0	f2112ba261bb59b04a251b4f6d341aa008d31fb0	7779	99.2248	99.22	Dinophyceae	Polarella glacialis	AF099183	GTCGCTCCTACCGATTGAGTGATCCGGTGAATAATTCGGACTGATGCAGTGCTCAGCTTCTGGGCGTTGCGTTGGAAAGTTTAGTGAACCTTATCACTTAGAGGAAGGAGAAGTCGTAACAAGGTTTCC
ERR3569075_ERR3569076_ERR3569077_ERR3569078_ERR3569079_ERR3569080_ERR3569081_ERR3569082_ERR3569083	6f364cd48ed2785e0a8f684615cde4cd0691b193	GTCGCTCCTACCGATTGAGTGATCCGGAGAATAATTCGGACTGATGCAGTGCTCAGCTTCTGGGCGTTGCGTTGGAAAGTTTAGTGAACCTTATCACTTAGAGGAAGGAGAAGTCGTAACAAGGTTTCC	2	0	f2112ba261bb59b04a251b4f6d341aa008d31fb0	7779	99.2248	99.22	Dinophyceae	Polarella glacialis	AF099183	GTCGCTCCTACCGATTGAGTGATCCGGTGAATAATTCGGACTGATGCAGTGCTCAGCTTCTGGGCGTTGCGTTGGAAAGTTTAGTGAACCTTATCACTTAGAGGAAGGAGAAGTCGTAACAAGGTTTCC
ERR3569075_ERR3569076_ERR3569077_ERR3569078_ERR3569079_ERR3569080_ERR3569081_ERR3569082_ERR3569083	796b716a523592d2eaa14a29255df6cbcfdded1f	GTCGCTCCTACCGATTGAGTGATCCGGTGAATAATTCGGACTGATGCAGTGCTCAGCTTCTCGGCGTTGCGTTGGAAAGTTTAGTGAACCTTATCACTTAGAGGAAGGAGAAGTCGTAACAAGGTTTCC	2	0	f2112ba261bb59b04a251b4f6d341aa008d31fb0	7779	99.2248	99.22	Dinophyceae	Polarella glacialis	AF099183	GTCGCTCCTACCGATTGAGTGATCCGGTGAATAATTCGGACTGATGCAGTGCTCAGCTTCTGGGCGTTGCGTTGGAAAGTTTAGTGAACCTTATCACTTAGAGGAAGGAGAAGTCGTAACAAGGTTTCC
ERR3569075_ERR3569076_ERR3569077_ERR3569078_ERR3569079_ERR3569080_ERR3569081_ERR3569082_ERR3569083	7b32dcc828d56a113db07fd919c22c7855b6d9cd	GTCGCTCGTACCGATTGAGTGATCCGGTGAATAATTCGGACTGATGCAGTGCTCAGCTTCTGGGCGTTGCGTTGGAAAGTTTAGTGAACCTTATCACTTAGAGGAAGGAGAAGTCGTAACAAGGTTTCC	2	0	f2112ba261bb59b04a251b4f6d341aa008d31fb0	7779	99.2248	99.22	Dinophyceae	Polarella glacialis	AF099183	GTCGCTCCTACCGATTGAGTGATCCGGTGAATAATTCGGACTGATGCAGTGCTCAGCTTCTGGGCGTTGCGTTGGAAAGTTTAGTGAACCTTATCACTTAGAGGAAGGAGAAGTCGTAACAAGGTTTCC
ERR3569075_ERR3569076_ERR3569077_ERR3569078_ERR3569079_ERR3569080_ERR3569081_ERR3569082_ERR3569083	860ef7e854671fe33a0b26bc1c9c30c26d1515cb	GTCGCTCCTACCGATTGAGTGATCCGGTGAATAATTCGGACTGATGCAGTGCTCAGCTTCTGGGCGTTGCGTTGGAAAGTTTAGTGAACCTTATCACTTAGAGGAAGGCGAAGTCGTAACAAGGTTTCC	2	0	f2112ba261bb59b04a251b4f6d341aa008d31fb0	7779	99.2248	99.22	Dinophyceae	Polarella glacialis	AF099183	GTCGCTCCTACCGATTGAGTGATCCGGTGAATAATTCGGACTGATGCAGTGCTCAGCTTCTGGGCGTTGCGTTGGAAAGTTTAGTGAACCTTATCACTTAGAGGAAGGAGAAGTCGTAACAAGGTTTCC
ERR3569075_ERR3569076_ERR3569077_ERR3569078_ERR3569079_ERR3569080_ERR3569081_ERR3569082_ERR3569083	89c07763c932711c2dc13d6fce2d0214fa94e553	GTCGCTCCTACCGATTGAGTGATCCGGTGAATAATTCGGACTGATGCAGTGCTCAGCTTCTGGGCGTTGCGTTGGAAAGTTTAGTGAACCTTATCACTTAGAGGAACGAGAAGTCGTAACAAGGTTTCC	2	0	f2112ba261bb59b04a251b4f6d341aa008d31fb0	7779	99.2248	99.22	Dinophyceae	Polarella glacialis	AF099183	GTCGCTCCTACCGATTGAGTGATCCGGTGAATAATTCGGACTGATGCAGTGCTCAGCTTCTGGGCGTTGCGTTGGAAAGTTTAGTGAACCTTATCACTTAGAGGAAGGAGAAGTCGTAACAAGGTTTCC
ERR3569075_ERR3569076_ERR3569077_ERR3569078_ERR3569079_ERR3569080_ERR3569081_ERR3569082_ERR3569083	8a074d6490fe73b90e1a04ec9682836b27a0c355	GTCGCTCCTACCGATTGAGTGATCCGGTGAATAATTCGTACTGATGCAGTGCTCAGCTTCTGGGCGTTGCGTTGGAAAGTTTAGTGAACCTTATCACTTAGAGGAAGGAGAAGTCGTAACAAGGTTTCC	2	0	f2112ba261bb59b04a251b4f6d341aa008d31fb0	7779	99.2248	99.22	Dinophyceae	Polarella glacialis	AF099183	GTCGCTCCTACCGATTGAGTGATCCGGTGAATAATTCGGACTGATGCAGTGCTCAGCTTCTGGGCGTTGCGTTGGAAAGTTTAGTGAACCTTATCACTTAGAGGAAGGAGAAGTCGTAACAAGGTTTCC
ERR3569075_ERR3569076_ERR3569077_ERR3569078_ERR3569079_ERR3569080_ERR3569081_ERR3569082_ERR3569083	968829abab8ac8a3f47272fee1cd1aa0c55e8fec	GTCGCTCCTACCGATTGAGTGATCCGGTGAATAATTCGAACTGATGCAGTGCTCAGCTTCTGGGCGTTGCGTTGGAAAGTTTAGTGAACCTTATCACTTAGAGGAAGGAGAAGTCGTAACAAGGTTTCC	2	0	f2112ba261bb59b04a251b4f6d341aa008d31fb0	7779	99.2248	99.22	Dinophyceae	Polarella glacialis	AF099183	GTCGCTCCTACCGATTGAGTGATCCGGTGAATAATTCGGACTGATGCAGTGCTCAGCTTCTGGGCGTTGCGTTGGAAAGTTTAGTGAACCTTATCACTTAGAGGAAGGAGAAGTCGTAACAAGGTTTCC
ERR3569075_ERR3569076_ERR3569077_ERR3569078_ERR3569079_ERR3569080_ERR3569081_ERR3569082_ERR3569083	992d2229063cc097af31101fa8c845fb4b2a139c	GTCGCTCCTACCGATTGAGTGATCCGGTGAATAATTCGGACTGATGCAGTGCTCAGCTTCTGGGCGTTGCGTTGGAAAGTTTAGTGAACCTTATCACTTAGAGGAAGGAGAAGTCGTAATAAGGTTTCC	2	0	f2112ba261bb59b04a251b4f6d341aa008d31fb0	7779	99.2248	99.22	Dinophyceae	Polarella glacialis	AF099183	GTCGCTCCTACCGATTGAGTGATCCGGTGAATAATTCGGACTGATGCAGTGCTCAGCTTCTGGGCGTTGCGTTGGAAAGTTTAGTGAACCTTATCACTTAGAGGAAGGAGAAGTCGTAACAAGGTTTCC
ERR3569075_ERR3569076_ERR3569077_ERR3569078_ERR3569079_ERR3569080_ERR3569081_ERR3569082_ERR3569083	99329127099608a1596cd2e4f5a7f90bc1d47fb9	GTCGCTCCTACCGATTGAGTGATCCGGTGAAAAATTCGGACTGATGCAGTGCTCAGCTTCTGGGCGTTGCGTTGGAAAGTTTAGTGAACCTTATCACTTAGAGGAAGGAGAAGTCGTAACAAGGTTTCC	2	0	f2112ba261bb59b04a251b4f6d341aa008d31fb0	7779	99.2248	99.22	Dinophyceae	Polarella glacialis	AF099183	GTCGCTCCTACCGATTGAGTGATCCGGTGAATAATTCGGACTGATGCAGTGCTCAGCTTCTGGGCGTTGCGTTGGAAAGTTTAGTGAACCTTATCACTTAGAGGAAGGAGAAGTCGTAACAAGGTTTCC
ERR3569075_ERR3569076_ERR3569077_ERR3569078_ERR3569079_ERR3569080_ERR3569081_ERR3569082_ERR3569083	99f08da3093fd48bcc4c15263ed658f094e075b5	GTCGCTCCTACCGATCGAGTGATCCGGTGAATAATTCGGACTGATGCAGTGCTCAGCTTCTGGGCGTTGCGTTGGAAAGTTTAGTGAACCTTATCACTTAGAGGAAGGAGAAGTCGTAACAAGGTTTCC	2	0	f2112ba261bb59b04a251b4f6d341aa008d31fb0	7779	99.2248	99.22	Dinophyceae	Polarella glacialis	AF099183	GTCGCTCCTACCGATTGAGTGATCCGGTGAATAATTCGGACTGATGCAGTGCTCAGCTTCTGGGCGTTGCGTTGGAAAGTTTAGTGAACCTTATCACTTAGAGGAAGGAGAAGTCGTAACAAGGTTTCC
ERR3569075_ERR3569076_ERR3569077_ERR3569078_ERR3569079_ERR3569080_ERR3569081_ERR3569082_ERR3569083	9b8a88515c226233f95c9a7344bef754aa3a053d	GTCGCTCCTACCGATTGAGTGATCCGGTGAATAATTCGGACTGATGCAGTGCTCAGCTTCTGGGCGGTGCGTTGGAAAGTTTAGTGAACCTTATCACTTAGAGGAAGGAGAAGTCGTAACAAGGTTTCC	2	0	f2112ba261bb59b04a251b4f6d341aa008d31fb0	7779	99.2248	99.22	Dinophyceae	Polarella glacialis	AF099183	GTCGCTCCTACCGATTGAGTGATCCGGTGAATAATTCGGACTGATGCAGTGCTCAGCTTCTGGGCGTTGCGTTGGAAAGTTTAGTGAACCTTATCACTTAGAGGAAGGAGAAGTCGTAACAAGGTTTCC
ERR3569075_ERR3569076_ERR3569077_ERR3569078_ERR3569079_ERR3569080_ERR3569081_ERR3569082_ERR3569083	a96ac5af08b7bf8e0a78ffbbaa9929995ac90f13	GTCGCTCCTACCGATTGAGTGATCCGGTGAATAATTCGGACTGATGCAGGGCTCAGCTTCTGGGCGTTGCGTTGGAAAGTTTAGTGAACCTTATCACTTAGAGGAAGGAGAAGTCGTAACAAGGTTTCC	2	0	f2112ba261bb59b04a251b4f6d341aa008d31fb0	7779	99.2248	99.22	Dinophyceae	Polarella glacialis	AF099183	GTCGCTCCTACCGATTGAGTGATCCGGTGAATAATTCGGACTGATGCAGTGCTCAGCTTCTGGGCGTTGCGTTGGAAAGTTTAGTGAACCTTATCACTTAGAGGAAGGAGAAGTCGTAACAAGGTTTCC
ERR3569075_ERR3569076_ERR3569077_ERR3569078_ERR3569079_ERR3569080_ERR3569081_ERR3569082_ERR3569083	aa53736318b42e9827e6aca72b53c1f3dbda6800	GTCGCTCCTACCGATTGAGTGATCCGGTGAATAATTCGGACTGGTGCAGTGCTCAGCTTCTGGGCGTTGCGTTGGAAAGTTTAGTGAACCTTATCACTTAGAGGAAGGAGAAGTCGTAACAAGGTTTCC	2	0	f2112ba261bb59b04a251b4f6d341aa008d31fb0	7779	99.2248	99.22	Dinophyceae	Polarella glacialis	AF099183	GTCGCTCCTACCGATTGAGTGATCCGGTGAATAATTCGGACTGATGCAGTGCTCAGCTTCTGGGCGTTGCGTTGGAAAGTTTAGTGAACCTTATCACTTAGAGGAAGGAGAAGTCGTAACAAGGTTTCC
ERR3569075_ERR3569076_ERR3569077_ERR3569078_ERR3569079_ERR3569080_ERR3569081_ERR3569082_ERR3569083	abe980b71441c9932d2c7a478aa66d5840d443d8	GTCGCTCCTACCGATTGAGTGATCCGGTGCATAATTCGGACTGATGCAGTGCTCAGCTTCTGGGCGTTGCGTTGGAAAGTTTAGTGAACCTTATCACTTAGAGGAAGGAGAAGTCGTAACAAGGTTTCC	2	0	f2112ba261bb59b04a251b4f6d341aa008d31fb0	7779	99.2248	99.22	Dinophyceae	Polarella glacialis	AF099183	GTCGCTCCTACCGATTGAGTGATCCGGTGAATAATTCGGACTGATGCAGTGCTCAGCTTCTGGGCGTTGCGTTGGAAAGTTTAGTGAACCTTATCACTTAGAGGAAGGAGAAGTCGTAACAAGGTTTCC
ERR3569075_ERR3569076_ERR3569077_ERR3569078_ERR3569079_ERR3569080_ERR3569081_ERR3569082_ERR3569083	aea78cf0221f44e226df7532fe66105fe579df87	GTCGCTCCTACCGATTGAGTGATCCGGTGAATAATTCGGACTGATGCAGTGCTCAGCTTCTGGGCGTTGCGTTGGAAAGTTTAGTGAACCTTATCACTTAGAGGAAGGAGAAGTCGTAACAAGTTTTCC	2	0	f2112ba261bb59b04a251b4f6d341aa008d31fb0	7779	99.2248	99.22	Dinophyceae	Polarella glacialis	AF099183	GTCGCTCCTACCGATTGAGTGATCCGGTGAATAATTCGGACTGATGCAGTGCTCAGCTTCTGGGCGTTGCGTTGGAAAGTTTAGTGAACCTTATCACTTAGAGGAAGGAGAAGTCGTAACAAGGTTTCC
ERR3569075_ERR3569076_ERR3569077_ERR3569078_ERR3569079_ERR3569080_ERR3569081_ERR3569082_ERR3569083	afd4865c6db3f14c183feccb6c095e30341bde7a	GTCGCTCCTACCGATTGAGTGATCCGGTGAATAATTCGGACTGATGCAGTGCCCAGCTTCTGGGCGTTGCGTTGGAAAGTTTAGTGAACCTTATCACTTAGAGGAAGGAGAAGTCGTAACAAGGTTTCC	2	0	f2112ba261bb59b04a251b4f6d341aa008d31fb0	7779	99.2248	99.22	Dinophyceae	Polarella glacialis	AF099183	GTCGCTCCTACCGATTGAGTGATCCGGTGAATAATTCGGACTGATGCAGTGCTCAGCTTCTGGGCGTTGCGTTGGAAAGTTTAGTGAACCTTATCACTTAGAGGAAGGAGAAGTCGTAACAAGGTTTCC
ERR3569075_ERR3569076_ERR3569077_ERR3569078_ERR3569079_ERR3569080_ERR3569081_ERR3569082_ERR3569083	b03f6f10eef67db1d20260c5dd4cb7527335b5ac	GTCGCTCCTACCGATTGAGTGATCCGGTGAATAATTCGGACTGAAGCAGTGCTCAGCTTCTGGGCGTTGCGTTGGAAAGTTTAGTGAACCTTATCACTTAGAGGAAGGAGAAGTCGTAACAAGGTTTCC	2	0	f2112ba261bb59b04a251b4f6d341aa008d31fb0	7779	99.2248	99.22	Dinophyceae	Polarella glacialis	AF099183	GTCGCTCCTACCGATTGAGTGATCCGGTGAATAATTCGGACTGATGCAGTGCTCAGCTTCTGGGCGTTGCGTTGGAAAGTTTAGTGAACCTTATCACTTAGAGGAAGGAGAAGTCGTAACAAGGTTTCC
ERR3569075_ERR3569076_ERR3569077_ERR3569078_ERR3569079_ERR3569080_ERR3569081_ERR3569082_ERR3569083	b43b8f42de501d3e27a26cc9c35287e78f228622	GTGGCTCCTACCGATTGAGTGATCCGGTGAATAATTCGGACTGATGCAGTGCTCAGCTTCTGGGCGTTGCGTTGGAAAGTTTAGTGAACCTTATCACTTAGAGGAAGGAGAAGTCGTAACAAGGTTTCC	2	0	f2112ba261bb59b04a251b4f6d341aa008d31fb0	7779	99.2248	99.22	Dinophyceae	Polarella glacialis	AF099183	GTCGCTCCTACCGATTGAGTGATCCGGTGAATAATTCGGACTGATGCAGTGCTCAGCTTCTGGGCGTTGCGTTGGAAAGTTTAGTGAACCTTATCACTTAGAGGAAGGAGAAGTCGTAACAAGGTTTCC
ERR3569075_ERR3569076_ERR3569077_ERR3569078_ERR3569079_ERR3569080_ERR3569081_ERR3569082_ERR3569083	b43d8fe1d6ff361fca8d6755385b98229caf96a2	GTCGCTCCTACCGATTGAGTGATCCGGTGAATAATTCGGACTGATGCAGTGCTCTGCTTCTGGGCGTTGCGTTGGAAAGTTTAGTGAACCTTATCACTTAGAGGAAGGAGAAGTCGTAACAAGGTTTCC	2	0	f2112ba261bb59b04a251b4f6d341aa008d31fb0	7779	99.2248	99.22	Dinophyceae	Polarella glacialis	AF099183	GTCGCTCCTACCGATTGAGTGATCCGGTGAATAATTCGGACTGATGCAGTGCTCAGCTTCTGGGCGTTGCGTTGGAAAGTTTAGTGAACCTTATCACTTAGAGGAAGGAGAAGTCGTAACAAGGTTTCC
ERR3569075_ERR3569076_ERR3569077_ERR3569078_ERR3569079_ERR3569080_ERR3569081_ERR3569082_ERR3569083	b81a0066fdd45004f9445339dae3f92f88b19b67	GTCGCTCCTACCGATTGAGTGATCCGGTGAATAATTCGGACTGATGCAGTGCTCAGCTTCTGGGCGTTGCGTTGAAAAGTTTAGTGAACCTTATCACTTAGAGGAAGGAGAAGTCGTAACAAGGTTTCC	2	0	f2112ba261bb59b04a251b4f6d341aa008d31fb0	7779	99.2248	99.22	Dinophyceae	Polarella glacialis	AF099183	GTCGCTCCTACCGATTGAGTGATCCGGTGAATAATTCGGACTGATGCAGTGCTCAGCTTCTGGGCGTTGCGTTGGAAAGTTTAGTGAACCTTATCACTTAGAGGAAGGAGAAGTCGTAACAAGGTTTCC
ERR3569075_ERR3569076_ERR3569077_ERR3569078_ERR3569079_ERR3569080_ERR3569081_ERR3569082_ERR3569083	c78ce496422b61c485a4e9efb4d6453acd321340	GTCGCTCCTACCGATTGAGTGATCCGGTGAATAATTCGGACTGATGCAGTGCTCAGCTTCTGGGCGTTGCGTTGGAAAGTTTAGTGAACGTTATCACTTAGAGGAAGGAGAAGTCGTAACAAGGTTTCC	2	0	f2112ba261bb59b04a251b4f6d341aa008d31fb0	7779	99.2248	99.22	Dinophyceae	Polarella glacialis	AF099183	GTCGCTCCTACCGATTGAGTGATCCGGTGAATAATTCGGACTGATGCAGTGCTCAGCTTCTGGGCGTTGCGTTGGAAAGTTTAGTGAACCTTATCACTTAGAGGAAGGAGAAGTCGTAACAAGGTTTCC
ERR3569075_ERR3569076_ERR3569077_ERR3569078_ERR3569079_ERR3569080_ERR3569081_ERR3569082_ERR3569083	c9d09af7c90884b3caf17b8694e7a396dfea97e4	GTCGCTCCTACCGATTGAGTGATCCGGTGAATAATTCGGACTGATGCAGTCCTCAGCTTCTGGGCGTTGCGTTGGAAAGTTTAGTGAACCTTATCACTTAGAGGAAGGAGAAGTCGTAACAAGGTTTCC	2	0	f2112ba261bb59b04a251b4f6d341aa008d31fb0	7779	99.2248	99.22	Dinophyceae	Polarella glacialis	AF099183	GTCGCTCCTACCGATTGAGTGATCCGGTGAATAATTCGGACTGATGCAGTGCTCAGCTTCTGGGCGTTGCGTTGGAAAGTTTAGTGAACCTTATCACTTAGAGGAAGGAGAAGTCGTAACAAGGTTTCC
ERR3569075_ERR3569076_ERR3569077_ERR3569078_ERR3569079_ERR3569080_ERR3569081_ERR3569082_ERR3569083	d5b40ef8898638a8164fab9984dbfe90eb9fcfac	GTCGCTCCTACCGATTGAGTGATCCGGTGAATAATTCGGACTGATGCAGTGCTCAGCTTCTGGGCGTTGCGTTGGAAAGTTTAGTGAACCTTATCACTTAGTGGAAGGAGAAGTCGTAACAAGGTTTCC	2	0	f2112ba261bb59b04a251b4f6d341aa008d31fb0	7779	99.2248	99.22	Dinophyceae	Polarella glacialis	AF099183	GTCGCTCCTACCGATTGAGTGATCCGGTGAATAATTCGGACTGATGCAGTGCTCAGCTTCTGGGCGTTGCGTTGGAAAGTTTAGTGAACCTTATCACTTAGAGGAAGGAGAAGTCGTAACAAGGTTTCC
ERR3569075_ERR3569076_ERR3569077_ERR3569078_ERR3569079_ERR3569080_ERR3569081_ERR3569082_ERR3569083	dafdae6228df8668091db26f53e359a60685d19a	GTCGCTCCTACCGATTGAGTGATCCGGTGAATAATTCGCACTGATGCAGTGCTCAGCTTCTGGGCGTTGCGTTGGAAAGTTTAGTGAACCTTATCACTTAGAGGAAGGAGAAGTCGTAACAAGGTTTCC	2	0	f2112ba261bb59b04a251b4f6d341aa008d31fb0	7779	99.2248	99.22	Dinophyceae	Polarella glacialis	AF099183	GTCGCTCCTACCGATTGAGTGATCCGGTGAATAATTCGGACTGATGCAGTGCTCAGCTTCTGGGCGTTGCGTTGGAAAGTTTAGTGAACCTTATCACTTAGAGGAAGGAGAAGTCGTAACAAGGTTTCC
ERR3569075_ERR3569076_ERR3569077_ERR3569078_ERR3569079_ERR3569080_ERR3569081_ERR3569082_ERR3569083	db65dc03399835c6c236e48a67f4586aedcd01fa	GTCGCTCCTACCGATTGAGTGATCCGGTGAATAATTCGGACTGATGCAGTGCTCAGCTTCTGGGCGTTGCGTTGGAAAGTTTAGTGAACCTTATCACTTAGAGGAAGGAGAAGTCGTAACAGGGTTTCC	2	0	f2112ba261bb59b04a251b4f6d341aa008d31fb0	7779	99.2248	99.22	Dinophyceae	Polarella glacialis	AF099183	GTCGCTCCTACCGATTGAGTGATCCGGTGAATAATTCGGACTGATGCAGTGCTCAGCTTCTGGGCGTTGCGTTGGAAAGTTTAGTGAACCTTATCACTTAGAGGAAGGAGAAGTCGTAACAAGGTTTCC
ERR3569075_ERR3569076_ERR3569077_ERR3569078_ERR3569079_ERR3569080_ERR3569081_ERR3569082_ERR3569083	df10fef3253a8f9f54c66a72986db341ddd7f5af	GTCGCTCCTACCGATTGAGTGATCCGGTGAATAATTCGGAATGATGCAGTGCTCAGCTTCTGGGCGTTGCGTTGGAAAGTTTAGTGAACCTTATCACTTAGAGGAAGGAGAAGTCGTAACAAGGTTTCC	2	0	f2112ba261bb59b04a251b4f6d341aa008d31fb0	7779	99.2248	99.22	Dinophyceae	Polarella glacialis	AF099183	GTCGCTCCTACCGATTGAGTGATCCGGTGAATAATTCGGACTGATGCAGTGCTCAGCTTCTGGGCGTTGCGTTGGAAAGTTTAGTGAACCTTATCACTTAGAGGAAGGAGAAGTCGTAACAAGGTTTCC
ERR3569075_ERR3569076_ERR3569077_ERR3569078_ERR3569079_ERR3569080_ERR3569081_ERR3569082_ERR3569083	e16fbab4f02f5d1faf4d3352ae55f207ec9e1bf3	GTCGCTCCTACCGATTGAGTGATCCGGTGAATAATTCGGACTGATGCAGTGCTCAGCTTCTGGGCGTTGCGTTGGAAAGTTTAGTGAACCTTATGACTTAGAGGAAGGAGAAGTCGTAACAAGGTTTCC	2	0	f2112ba261bb59b04a251b4f6d341aa008d31fb0	7779	99.2248	99.22	Dinophyceae	Polarella glacialis	AF099183	GTCGCTCCTACCGATTGAGTGATCCGGTGAATAATTCGGACTGATGCAGTGCTCAGCTTCTGGGCGTTGCGTTGGAAAGTTTAGTGAACCTTATCACTTAGAGGAAGGAGAAGTCGTAACAAGGTTTCC
ERR3569075_ERR3569076_ERR3569077_ERR3569078_ERR3569079_ERR3569080_ERR3569081_ERR3569082_ERR3569083	e2f66bd69744effa36d1060647946821535c0b73	GTCGCTCCTACCGATTGAGTGATCCGGTGAATAATTCGGACTGATGCAGTGCTCAGCTTCTGGGCGTTGCGTTGGAAAGTTGAGTGAACCTTATCACTTAGAGGAAGGAGAAGTCGTAACAAGGTTTCC	2	0	f2112ba261bb59b04a251b4f6d341aa008d31fb0	7779	99.2248	99.22	Dinophyceae	Polarella glacialis	AF099183	GTCGCTCCTACCGATTGAGTGATCCGGTGAATAATTCGGACTGATGCAGTGCTCAGCTTCTGGGCGTTGCGTTGGAAAGTTTAGTGAACCTTATCACTTAGAGGAAGGAGAAGTCGTAACAAGGTTTCC
ERR3569075_ERR3569076_ERR3569077_ERR3569078_ERR3569079_ERR3569080_ERR3569081_ERR3569082_ERR3569083	e5e443cdf009f310e12c70c2e7d1d049495f5378	GTCGCTCCTACCGATTGAGTGATCCGGTGAATAATTCGGACTCATGCAGTGCTCAGCTTCTGGGCGTTGCGTTGGAAAGTTTAGTGAACCTTATCACTTAGAGGAAGGAGAAGTCGTAACAAGGTTTCC	2	0	f2112ba261bb59b04a251b4f6d341aa008d31fb0	7779	99.2248	99.22	Dinophyceae	Polarella glacialis	AF099183	GTCGCTCCTACCGATTGAGTGATCCGGTGAATAATTCGGACTGATGCAGTGCTCAGCTTCTGGGCGTTGCGTTGGAAAGTTTAGTGAACCTTATCACTTAGAGGAAGGAGAAGTCGTAACAAGGTTTCC
ERR3569075_ERR3569076_ERR3569077_ERR3569078_ERR3569079_ERR3569080_ERR3569081_ERR3569082_ERR3569083	e8b519674db79f8035767add6fdc68e3b00655a4	GTCGCTCCTACCGATTGAGTTATCCGGTGAATAATTCGGACTGATGCAGTGCTCAGCTTCTGGGCGTTGCGTTGGAAAGTTTAGTGAACCTTATCACTTAGAGGAAGGAGAAGTCGTAACAAGGTTTCC	2	0	f2112ba261bb59b04a251b4f6d341aa008d31fb0	7779	99.2248	99.22	Dinophyceae	Polarella glacialis	AF099183	GTCGCTCCTACCGATTGAGTGATCCGGTGAATAATTCGGACTGATGCAGTGCTCAGCTTCTGGGCGTTGCGTTGGAAAGTTTAGTGAACCTTATCACTTAGAGGAAGGAGAAGTCGTAACAAGGTTTCC
ERR3569075_ERR3569076_ERR3569077_ERR3569078_ERR3569079_ERR3569080_ERR3569081_ERR3569082_ERR3569083	ea466d0a00364a9f136d736bc302e2c5d3218dfc	GTCGCTCCTACCGATTGACTGATCCGGTGAATAATTCGGACTGATGCAGTGCTCAGCTTCTGGGCGTTGCGTTGGAAAGTTTAGTGAACCTTATCACTTAGAGGAAGGAGAAGTCGTAACAAGGTTTCC	2	0	f2112ba261bb59b04a251b4f6d341aa008d31fb0	7779	99.2248	99.22	Dinophyceae	Polarella glacialis	AF099183	GTCGCTCCTACCGATTGAGTGATCCGGTGAATAATTCGGACTGATGCAGTGCTCAGCTTCTGGGCGTTGCGTTGGAAAGTTTAGTGAACCTTATCACTTAGAGGAAGGAGAAGTCGTAACAAGGTTTCC
ERR3569075_ERR3569076_ERR3569077_ERR3569078_ERR3569079_ERR3569080_ERR3569081_ERR3569082_ERR3569083	ec7ec9c88a15c7db14335d32ec96acc0dcb5999e	GTCGCTCCTACCGATTGAGTGATCCGGTGAATAATTCGGACTGATGCAGTGCTCAGCTTCTGGGCGTTGCGTTGGAAAGTTTAGTGAACCTTATCACTAGAGGAAGGAGAAGTCGTAACAAGGTTTCC	2	0	f2112ba261bb59b04a251b4f6d341aa008d31fb0	7779	99.2248	99.22	Dinophyceae	Polarella glacialis	AF099183	GTCGCTCCTACCGATTGAGTGATCCGGTGAATAATTCGGACTGATGCAGTGCTCAGCTTCTGGGCGTTGCGTTGGAAAGTTTAGTGAACCTTATCACTTAGAGGAAGGAGAAGTCGTAACAAGGTTTCC
ERR3569075_ERR3569076_ERR3569077_ERR3569078_ERR3569079_ERR3569080_ERR3569081_ERR3569082_ERR3569083	edf256f9c9e4b31ea43dd2f0ef0473c64031e60f	GTCGCTCCTACCGATTGAGTGATCCGGTGAATAATTCGGACTGATTCAGTGCTCAGCTTCTGGGCGTTGCGTTGGAAAGTTTAGTGAACCTTATCACTTAGAGGAAGGAGAAGTCGTAACAAGGTTTCC	2	0	f2112ba261bb59b04a251b4f6d341aa008d31fb0	7779	99.2248	99.22	Dinophyceae	Polarella glacialis	AF099183	GTCGCTCCTACCGATTGAGTGATCCGGTGAATAATTCGGACTGATGCAGTGCTCAGCTTCTGGGCGTTGCGTTGGAAAGTTTAGTGAACCTTATCACTTAGAGGAAGGAGAAGTCGTAACAAGGTTTCC
ERR3569075_ERR3569076_ERR3569077_ERR3569078_ERR3569079_ERR3569080_ERR3569081_ERR3569082_ERR3569083	f1193a5db23f0a63fd344aef1e3863ef39b317d6	GTCGCTCCTACCGATTGAGTGATCCGGTGAATAATTCGGACTGATGCAGTGCTCAGCTTCTGGGCGTTGCGTTGGAAGGTTTAGTGAACCTTATCACTTAGAGGAAGGAGAAGTCGTAACAAGGTTTCC	2	0	f2112ba261bb59b04a251b4f6d341aa008d31fb0	7779	99.2248	99.22	Dinophyceae	Polarella glacialis	AF099183	GTCGCTCCTACCGATTGAGTGATCCGGTGAATAATTCGGACTGATGCAGTGCTCAGCTTCTGGGCGTTGCGTTGGAAAGTTTAGTGAACCTTATCACTTAGAGGAAGGAGAAGTCGTAACAAGGTTTCC
ERR3569075_ERR3569076_ERR3569077_ERR3569078_ERR3569079_ERR3569080_ERR3569081_ERR3569082_ERR3569083	f1eb2bdd354138edcee5fba01e65d149128330af	GTCGCTCCTACCGATTGAGTGATCCGGTGAATAATTAGGACTGATGCAGTGCTCAGCTTCTGGGCGTTGCGTTGGAAAGTTTAGTGAACCTTATCACTTAGAGGAAGGAGAAGTCGTAACAAGGTTTCC	2	0	f2112ba261bb59b04a251b4f6d341aa008d31fb0	7779	99.2248	99.22	Dinophyceae	Polarella glacialis	AF099183	GTCGCTCCTACCGATTGAGTGATCCGGTGAATAATTCGGACTGATGCAGTGCTCAGCTTCTGGGCGTTGCGTTGGAAAGTTTAGTGAACCTTATCACTTAGAGGAAGGAGAAGTCGTAACAAGGTTTCC
ERR3569075_ERR3569076_ERR3569077_ERR3569078_ERR3569079_ERR3569080_ERR3569081_ERR3569082_ERR3569083	f336be50c82c3b9f5bbce443ec910f42c1241ef6	GTCGCTCCTACCGATAGAGTGATCCGGTGAATAATTCGGACTGATGCAGTGCTCAGCTTCTGGGCGTTGCGTTGGAAAGTTTAGTGAACCTTATCACTTAGAGGAAGGAGAAGTCGTAACAAGGTTTCC	2	0	f2112ba261bb59b04a251b4f6d341aa008d31fb0	7779	99.2248	99.22	Dinophyceae	Polarella glacialis	AF099183	GTCGCTCCTACCGATTGAGTGATCCGGTGAATAATTCGGACTGATGCAGTGCTCAGCTTCTGGGCGTTGCGTTGGAAAGTTTAGTGAACCTTATCACTTAGAGGAAGGAGAAGTCGTAACAAGGTTTCC
ERR3569075_ERR3569076_ERR3569077_ERR3569078_ERR3569079_ERR3569080_ERR3569081_ERR3569082_ERR3569083	f5aaf4e10fa31f789102416fb4bde78106fa39e8	GTCGCTCCTACCGATTGAGTGATCCGGTGAATAATTCGGACTGATGCAGTGCTCAGCGTCTGGGCGTTGCGTTGGAAAGTTTAGTGAACCTTATCACTTAGAGGAAGGAGAAGTCGTAACAAGGTTTCC	2	0	f2112ba261bb59b04a251b4f6d341aa008d31fb0	7779	99.2248	99.22	Dinophyceae	Polarella glacialis	AF099183	GTCGCTCCTACCGATTGAGTGATCCGGTGAATAATTCGGACTGATGCAGTGCTCAGCTTCTGGGCGTTGCGTTGGAAAGTTTAGTGAACCTTATCACTTAGAGGAAGGAGAAGTCGTAACAAGGTTTCC
ERR3569075_ERR3569076_ERR3569077_ERR3569078_ERR3569079_ERR3569080_ERR3569081_ERR3569082_ERR3569083	f8c5ef4a01c761e823eaf9640b56e6f7e35b52e3	GTCGCTCCTACCGATTGAGTGATCCGGTGAATAATTCGGACTGATGCAGTGCTCAGCTTCTGGGCGTTGCGTTGGAAAGTTTAGTGAACCTTATCACTTAGAGGAAGGGGAAGTCGTAACAAGGTTTCC	2	0	f2112ba261bb59b04a251b4f6d341aa008d31fb0	7779	99.2248	99.22	Dinophyceae	Polarella glacialis	AF099183	GTCGCTCCTACCGATTGAGTGATCCGGTGAATAATTCGGACTGATGCAGTGCTCAGCTTCTGGGCGTTGCGTTGGAAAGTTTAGTGAACCTTATCACTTAGAGGAAGGAGAAGTCGTAACAAGGTTTCC
ERR3569075_ERR3569076_ERR3569077_ERR3569078_ERR3569079_ERR3569080_ERR3569081_ERR3569082_ERR3569083	fb6a04485c0f7ce8f7b845de51c02c9af970d1de	GTCGCTCCTACCGATTGAGTGATCCGGTGAATAATTCGGACTGATGCAGTGCTCAGCTTCTGGGCGTTGCGTTGGAAAGTTTAGTGAACCTAATCACTTAGAGGAAGGAGAAGTCGTAACAAGGTTTCC	2	0	f2112ba261bb59b04a251b4f6d341aa008d31fb0	7779	99.2248	99.22	Dinophyceae	Polarella glacialis	AF099183	GTCGCTCCTACCGATTGAGTGATCCGGTGAATAATTCGGACTGATGCAGTGCTCAGCTTCTGGGCGTTGCGTTGGAAAGTTTAGTGAACCTTATCACTTAGAGGAAGGAGAAGTCGTAACAAGGTTTCC
ERR3569075_ERR3569076_ERR3569077_ERR3569078_ERR3569079_ERR3569080_ERR3569081_ERR3569082_ERR3569083	ff643665daac835dd815026f7d419fbdce1780a8	GTCGCTCCTACGGATTGAGTGATCCGGTGAATAATTCGGACTGATGCAGTGCTCAGCTTCTGGGCGTTGCGTTGGAAAGTTTAGTGAACCTTATCACTTAGAGGAAGGAGAAGTCGTAACAAGGTTTCC	2	0	f2112ba261bb59b04a251b4f6d341aa008d31fb0	7779	99.2248	99.22	Dinophyceae	Polarella glacialis	AF099183	GTCGCTCCTACCGATTGAGTGATCCGGTGAATAATTCGGACTGATGCAGTGCTCAGCTTCTGGGCGTTGCGTTGGAAAGTTTAGTGAACCTTATCACTTAGAGGAAGGAGAAGTCGTAACAAGGTTTCC
ERR3569075_ERR3569076_ERR3569077_ERR3569078_ERR3569079_ERR3569080_ERR3569081_ERR3569082_ERR3569083	4efb04bfaf253eb0be6ab8eed3b17e80aefc09b7	GTCGCTCCTACCGATCGAGTGATCCGGTAGAATAATTCGGACTGATGCTGTGCTTCTGGGCGTTGCATTGGAATGTTTAGTGAACCTTACCACACCACTTATAGGAAGGAGCAGTCGTACCAATGTTTCC	1	0	55f5d5509aceceae62a267eed5f4217e0ec0078e	0	85.1852	85.19	Dinophyceae	Polarella glacialis	AF099183	GTCGCTCCTACCGATTGAGTGATCCGGTGAATAATTCGGACTGATGCAGTGCTCAGCTTCTGGGCGTTGCGTTGGAAAGTTTAGTGAACCTTATCACTTAGAGGAAGGAGAAGTCGTAACAAGGTTTCC
ERR3569075_ERR3569076_ERR3569077_ERR3569078_ERR3569079_ERR3569080_ERR3569081_ERR3569082_ERR3569083	587486319857df6e04692771e6c38284f892f269	GTCGCTCCTACCGATCGAGTGATCCGGTAGAATAATTCGGACTGATGCTGTGCTTCTGGGCGTTGCATTGGAATGTTTAGTGAACATTACCACACCACTTATAGGAAGGAGAAGTCGTAACAATGTTTCC	1	0	55f5d5509aceceae62a267eed5f4217e0ec0078e	0	85.9259	85.93	Dinophyceae	Polarella glacialis	AF099183	GTCGCTCCTACCGATTGAGTGATCCGGTGAATAATTCGGACTGATGCAGTGCTCAGCTTCTGGGCGTTGCGTTGGAAAGTTTAGTGAACCTTATCACTTAGAGGAAGGAGAAGTCGTAACAAGGTTTCC
ERR3569075_ERR3569076_ERR3569077_ERR3569078_ERR3569079_ERR3569080_ERR3569081_ERR3569082_ERR3569083	6240691aa17cb32f9daa7868a2e55154ac8f4f74	GTCGCTCCTACCGATCGAGTGATCCGGTAGTATAATTCGGACTGATGCTGTGCTTCTGGGCGTTGCATTGGAATGTTTAGTGAACCTTACCACACCACTTATAGGAAGGAGAAGTCGTAACAATGTTTCC	1	0	55f5d5509aceceae62a267eed5f4217e0ec0078e	0	85.9259	85.93	Dinophyceae	Polarella glacialis	AF099183	GTCGCTCCTACCGATTGAGTGATCCGGTGAATAATTCGGACTGATGCAGTGCTCAGCTTCTGGGCGTTGCGTTGGAAAGTTTAGTGAACCTTATCACTTAGAGGAAGGAGAAGTCGTAACAAGGTTTCC
ERR3569075_ERR3569076_ERR3569077_ERR3569078_ERR3569079_ERR3569080_ERR3569081_ERR3569082_ERR3569083	778fcf77d1d5dc8782762d6092922d9295883edc	GTCGCTCCTGCCGATCGAGTGATCCGGTAGAATAATTCGGACTGATGCTGTGCTTCTGGGCGTTGCATTGGAATGTTTAGTGAACCTTACCACACCACTTATAGGAAGGAGAAGTCGTAACAATGTTTCC	1	0	55f5d5509aceceae62a267eed5f4217e0ec0078e	0	85.9259	85.93	Dinophyceae	Polarella glacialis	AF099183	GTCGCTCCTACCGATTGAGTGATCCGGTGAATAATTCGGACTGATGCAGTGCTCAGCTTCTGGGCGTTGCGTTGGAAAGTTTAGTGAACCTTATCACTTAGAGGAAGGAGAAGTCGTAACAAGGTTTCC
ERR3569075_ERR3569076_ERR3569077_ERR3569078_ERR3569079_ERR3569080_ERR3569081_ERR3569082_ERR3569083	be6248ca144f488610c090ffdb102686af1b55d2	GTCGCTCCTACCGATCGAGAGATCCGGTAGAATAATTCGGACTGATGCTGTGCTTCTGGGCGTTGCATTGGAATGTTTAGTGAACCTTACCACTTATAGGAAGGAGAAGTCGTAACAATGTTTCC	1	0	0f612f9031f019b215ef76a8b8771b42fcb15318	0	89.2308	89.23	Dinophyceae	Polarella glacialis	AF099183	GTCGCTCCTACCGATTGAGTGATCCGGTGAATAATTCGGACTGATGCAGTGCTCAGCTTCTGGGCGTTGCGTTGGAAAGTTTAGTGAACCTTATCACTTAGAGGAAGGAGAAGTCGTAACAAGGTTTCC
ERR3569075_ERR3569076_ERR3569077_ERR3569078_ERR3569079_ERR3569080_ERR3569081_ERR3569082_ERR3569083	32da10b007bce602b17c76a98b225998648851ca	GTCGCTCCTACCGATTGAGTGATCCAGTGAATAATTCGGACTGATGCAGTGCTCAGCTTCTGGGCGTTGCGTTGGAAAGTATCACTTAGAGGAAGGAGAAGTCGTAACAAGGTTTCC	1	0	2b8b34dad5b707f300cb91389e2b07cfdbe9f180	14	89.9225	89.92	Dinophyceae	Polarella glacialis	AF099183	GTCGCTCCTACCGATTGAGTGATCCGGTGAATAATTCGGACTGATGCAGTGCTCAGCTTCTGGGCGTTGCGTTGGAAAGTTTAGTGAACCTTATCACTTAGAGGAAGGAGAAGTCGTAACAAGGTTTCC
ERR3569075_ERR3569076_ERR3569077_ERR3569078_ERR3569079_ERR3569080_ERR3569081_ERR3569082_ERR3569083	9fd447e9f582b776f7d8d3a2b4683a07a08df913	GTCGCTCCTACCGATTTAGTGATCCGGTGAATAATTCGGACTGATGCAGTGCTCAGCTTCTGGGCGTTGCGTTGGAAAGTATCACTTAGAGGAAGGAGAAGTCGTAACAAGGTTTCC	1	0	2b8b34dad5b707f300cb91389e2b07cfdbe9f180	14	89.9225	89.92	Dinophyceae	Polarella glacialis	AF099183	GTCGCTCCTACCGATTGAGTGATCCGGTGAATAATTCGGACTGATGCAGTGCTCAGCTTCTGGGCGTTGCGTTGGAAAGTTTAGTGAACCTTATCACTTAGAGGAAGGAGAAGTCGTAACAAGGTTTCC
ERR3569075_ERR3569076_ERR3569077_ERR3569078_ERR3569079_ERR3569080_ERR3569081_ERR3569082_ERR3569083	c8773f60721348a2900c71fed1a0ab2b92641e50	GTCGCTCCTACCGATTGAGTGATCCGGTGAATAATTTGGACTGATGCAGTGCTCAGCTTCTGGGCGTTGCGTTGGAAAGTATCACTTAGAGGAAGGAGAAGTCGTAACAAGGTTTCC	1	0	2b8b34dad5b707f300cb91389e2b07cfdbe9f180	14	89.9225	89.92	Dinophyceae	Polarella glacialis	AF099183	GTCGCTCCTACCGATTGAGTGATCCGGTGAATAATTCGGACTGATGCAGTGCTCAGCTTCTGGGCGTTGCGTTGGAAAGTTTAGTGAACCTTATCACTTAGAGGAAGGAGAAGTCGTAACAAGGTTTCC
ERR3569075_ERR3569076_ERR3569077_ERR3569078_ERR3569079_ERR3569080_ERR3569081_ERR3569082_ERR3569083	3051d0b2cbd069a86bb9dcf4be54d1ad57777fdb	GTCGCTCCTACCGATTGAGTGATCCGGTGAATAATTCGGACTGATGCAGTGGTCAGCTTCCGGGGGGTGCGTTGGAAAATTTAGTGAACCCTTTCAATTAGAGGAAGGAGAAGTCGTAACAAGGTTTCC	1	0	3051d0b2cbd069a86bb9dcf4be54d1ad57777fdb	0	93.7984	93.8	Dinophyceae	Polarella glacialis	AF099183	GTCGCTCCTACCGATTGAGTGATCCGGTGAATAATTCGGACTGATGCAGTGCTCAGCTTCTGGGCGTTGCGTTGGAAAGTTTAGTGAACCTTATCACTTAGAGGAAGGAGAAGTCGTAACAAGGTTTCC
ERR3569075_ERR3569076_ERR3569077_ERR3569078_ERR3569079_ERR3569080_ERR3569081_ERR3569082_ERR3569083	28be326dd156f33ee86bb16cc488313785e70c1f	GTCGCTCCTACCGATTGAATGATCCGGTGAATAATTCGGACTGATGCAGTGCTCAGGTACTCGGCGTTGGGTTGGAAAGTTCAGTGAACCTTATCACGTAGAGGAAGGAGAAGTCGTAACAAGGTTTCC	1	0	28be326dd156f33ee86bb16cc488313785e70c1f	0	94.5736	94.57	Dinophyceae	Polarella glacialis	AF099183	GTCGCTCCTACCGATTGAGTGATCCGGTGAATAATTCGGACTGATGCAGTGCTCAGCTTCTGGGCGTTGCGTTGGAAAGTTTAGTGAACCTTATCACTTAGAGGAAGGAGAAGTCGTAACAAGGTTTCC
ERR3569075_ERR3569076_ERR3569077_ERR3569078_ERR3569079_ERR3569080_ERR3569081_ERR3569082_ERR3569083	753d621fe0e2ff205837989865fce456ecd83934	GTCGCCCATCCCGATTGAGAGATCCGGAGAATAATTCGGTCTGACGCAGTGCTCAGCTTCTGGGCGTTGCGTTGGAAAGTTTAGTGAACCTTATCACTTAGAGGAAGGAGAAGTCGTAACAAGGTTTCC	1	0	753d621fe0e2ff205837989865fce456ecd83934	0	94.5736	94.57	Dinophyceae	Polarella glacialis	AF099183	GTCGCTCCTACCGATTGAGTGATCCGGTGAATAATTCGGACTGATGCAGTGCTCAGCTTCTGGGCGTTGCGTTGGAAAGTTTAGTGAACCTTATCACTTAGAGGAAGGAGAAGTCGTAACAAGGTTTCC
ERR3569075_ERR3569076_ERR3569077_ERR3569078_ERR3569079_ERR3569080_ERR3569081_ERR3569082_ERR3569083	9118732fd3f1dd4ef82ad8ac69555fb9040a57b2	GTCGCTCCTACCGATTGAGTGCTCCGGTGAATAATGCGGACTGTTGCAGTGCTCAGCCTGCGGGCGTTGCGTTGGAAAGTTTAGTGAGCCTTATCACTTAGAGGAAGGAGAAGTCGTAACAAGGTTTCC	1	0	9118732fd3f1dd4ef82ad8ac69555fb9040a57b2	0	94.5736	94.57	Dinophyceae	Polarella glacialis	AF099183	GTCGCTCCTACCGATTGAGTGATCCGGTGAATAATTCGGACTGATGCAGTGCTCAGCTTCTGGGCGTTGCGTTGGAAAGTTTAGTGAACCTTATCACTTAGAGGAAGGAGAAGTCGTAACAAGGTTTCC
ERR3569075_ERR3569076_ERR3569077_ERR3569078_ERR3569079_ERR3569080_ERR3569081_ERR3569082_ERR3569083	c41063dca8a26ec97c6c1a1c274166f86f750199	GTCCCTCCTACCGATTGAGCGATCCGGTGAATAATTCGGACTGATGCAGTGCTCAGCCTATGAGCGTTGCATTGGAAAGTTTAGTGAACCTTATCACTCAGAGGAAGGAGAAGTCGTAACAAGGTTTCC	1	0	c41063dca8a26ec97c6c1a1c274166f86f750199	0	94.5736	94.57	Dinophyceae	Polarella glacialis	AF099183	GTCGCTCCTACCGATTGAGTGATCCGGTGAATAATTCGGACTGATGCAGTGCTCAGCTTCTGGGCGTTGCGTTGGAAAGTTTAGTGAACCTTATCACTTAGAGGAAGGAGAAGTCGTAACAAGGTTTCC
ERR3569075_ERR3569076_ERR3569077_ERR3569078_ERR3569079_ERR3569080_ERR3569081_ERR3569082_ERR3569083	2eab8f106057ea80c0144495fef6d1f09b159ee3	GTCGCTCCTTGCGATTGTGTTATCCGGTGAATAATTGGGACTGATGCAGTGCTCAGCTTCTGTGCGTTGCGTTGGAAAGTTTAGTGAACCTTATCACTTAGAGGAAGGAGAAGTCGTAACAAGGTTTCC	1	0	2eab8f106057ea80c0144495fef6d1f09b159ee3	0	95.3488	95.35	Dinophyceae	Polarella glacialis	AF099183	GTCGCTCCTACCGATTGAGTGATCCGGTGAATAATTCGGACTGATGCAGTGCTCAGCTTCTGGGCGTTGCGTTGGAAAGTTTAGTGAACCTTATCACTTAGAGGAAGGAGAAGTCGTAACAAGGTTTCC
ERR3569075_ERR3569076_ERR3569077_ERR3569078_ERR3569079_ERR3569080_ERR3569081_ERR3569082_ERR3569083	718ac6c95b5e9b07072562aba0efde72560c7bf9	GTCGCTCCTACCGATTGAGAGATCCGGTGAATAATTCGGACTGATGCAGTGCTCAGCCTATGTGCGTTGCATTGGAAAGTTTAGTGAACCTTATCACTCAGAGGAAGGAGAAGTCGTAACAAGGTTTCC	1	0	718ac6c95b5e9b07072562aba0efde72560c7bf9	0	95.3488	95.35	Dinophyceae	Polarella glacialis	AF099183	GTCGCTCCTACCGATTGAGTGATCCGGTGAATAATTCGGACTGATGCAGTGCTCAGCTTCTGGGCGTTGCGTTGGAAAGTTTAGTGAACCTTATCACTTAGAGGAAGGAGAAGTCGTAACAAGGTTTCC
ERR3569075_ERR3569076_ERR3569077_ERR3569078_ERR3569079_ERR3569080_ERR3569081_ERR3569082_ERR3569083	90a8060982740332d75fd69e0afe561e1fb12094	GTCGCTCCTGCCGATTGAGTGATCCGGTGTATAATTCGGACTGATGCAGTGCTCAGCTTCTGGGCGTTGTGTCGGAAAGTCTAGTGAACCTTATCACTTAGAGGAAGGCGAAGTCGTAACAAGGTTTCC	1	0	90a8060982740332d75fd69e0afe561e1fb12094	0	95.3488	95.35	Dinophyceae	Polarella glacialis	AF099183	GTCGCTCCTACCGATTGAGTGATCCGGTGAATAATTCGGACTGATGCAGTGCTCAGCTTCTGGGCGTTGCGTTGGAAAGTTTAGTGAACCTTATCACTTAGAGGAAGGAGAAGTCGTAACAAGGTTTCC
ERR3569075_ERR3569076_ERR3569077_ERR3569078_ERR3569079_ERR3569080_ERR3569081_ERR3569082_ERR3569083	e347b561bedd244f3db88ee2571db96a5eb297ee	GTCGCTCCTAACGATTGAGTGATCCGGTGAATAATACGGACTGATGCAGTGCTCAGCTTCTGCCCGATGCGTTGGACAGTTTAGTGAACCTTATCACTTAGAGGAAGGAGAAGTCGTAACAAGGTTTCC	1	0	e347b561bedd244f3db88ee2571db96a5eb297ee	0	95.3488	95.35	Dinophyceae	Polarella glacialis	AF099183	GTCGCTCCTACCGATTGAGTGATCCGGTGAATAATTCGGACTGATGCAGTGCTCAGCTTCTGGGCGTTGCGTTGGAAAGTTTAGTGAACCTTATCACTTAGAGGAAGGAGAAGTCGTAACAAGGTTTCC
ERR3569075_ERR3569076_ERR3569077_ERR3569078_ERR3569079_ERR3569080_ERR3569081_ERR3569082_ERR3569083	148dbe10dc1e1807033ca79a7597b2a0e8690df1	GTCGCTCCTACCGATTGAGGGATCCGGTTAATAATTCGGACTGATGCAGTGCTCAGCTGCTGGGCGTTGCGTTGGAAAGTTTAGTGAACCTTATCACGTAGAGGAAGGAGGAGTCGTAACAAGGTTTCC	1	0	148dbe10dc1e1807033ca79a7597b2a0e8690df1	0	96.124	96.12	Dinophyceae	Polarella glacialis	AF099183	GTCGCTCCTACCGATTGAGTGATCCGGTGAATAATTCGGACTGATGCAGTGCTCAGCTTCTGGGCGTTGCGTTGGAAAGTTTAGTGAACCTTATCACTTAGAGGAAGGAGAAGTCGTAACAAGGTTTCC
ERR3569075_ERR3569076_ERR3569077_ERR3569078_ERR3569079_ERR3569080_ERR3569081_ERR3569082_ERR3569083	1ce03eb2b3438e8ece09b1e0e98595c7431d0139	GTCGCTCCTACCGATTGAGTGATCCGGTGAATAATTCGCACTCATGCAGTGCTCAGCTTCTGGGCACTGCGTTGGAAAGTTTAGTGAACCGTATCACTTAGAGGAAGGAGAAGTCGTAACAAGGTTTCC	1	0	1ce03eb2b3438e8ece09b1e0e98595c7431d0139	0	96.124	96.12	Dinophyceae	Polarella glacialis	AF099183	GTCGCTCCTACCGATTGAGTGATCCGGTGAATAATTCGGACTGATGCAGTGCTCAGCTTCTGGGCGTTGCGTTGGAAAGTTTAGTGAACCTTATCACTTAGAGGAAGGAGAAGTCGTAACAAGGTTTCC
ERR3569075_ERR3569076_ERR3569077_ERR3569078_ERR3569079_ERR3569080_ERR3569081_ERR3569082_ERR3569083	614de3d569cf8b0697b8aed3d3bdd93627212d29	GTCGCTCCTACCGATTGAGTGATCCGGTGAATAATTCGGACTGATGCAGTGCTCAGCTTCTGGGCGTTGCGTTGGAAAGTTTAGTGCACGTTATCACTTAGAGTAAGGAGTAGTCGTAACATGGTTTCC	1	0	614de3d569cf8b0697b8aed3d3bdd93627212d29	0	96.124	96.12	Dinophyceae	Polarella glacialis	AF099183	GTCGCTCCTACCGATTGAGTGATCCGGTGAATAATTCGGACTGATGCAGTGCTCAGCTTCTGGGCGTTGCGTTGGAAAGTTTAGTGAACCTTATCACTTAGAGGAAGGAGAAGTCGTAACAAGGTTTCC
ERR3569075_ERR3569076_ERR3569077_ERR3569078_ERR3569079_ERR3569080_ERR3569081_ERR3569082_ERR3569083	672fd18d302214c59ffdb63ac516bdbdff0a4199	GTCGCTCCTACCGTTTGAGTGATCCGGTGTATATTTGTGACTGATGCAGTGCTCAGCTTCTGGGCGTTGCGTTGGAAAGTTTAGTGAACCTTATCACTTAGAGGAAGGAGAAGTCGTAACAAGGTTTCC	1	0	672fd18d302214c59ffdb63ac516bdbdff0a4199	0	96.124	96.12	Dinophyceae	Polarella glacialis	AF099183	GTCGCTCCTACCGATTGAGTGATCCGGTGAATAATTCGGACTGATGCAGTGCTCAGCTTCTGGGCGTTGCGTTGGAAAGTTTAGTGAACCTTATCACTTAGAGGAAGGAGAAGTCGTAACAAGGTTTCC
ERR3569075_ERR3569076_ERR3569077_ERR3569078_ERR3569079_ERR3569080_ERR3569081_ERR3569082_ERR3569083	f30b2273340c93268d0e159bf9f231c206111637	GTCGCTCCTACCGATTGAGTGATCCGGTGAATAATTCGGCCTGATGCAGTGCTCAGCTTCTGGGCGTTGCGTTGGAAAGTTTAGTGAACCTTATCACTCAGAGGACGGAGAAGTCGTCACCAGGTTTCC	1	0	f30b2273340c93268d0e159bf9f231c206111637	0	96.124	96.12	Dinophyceae	Polarella glacialis	AF099183	GTCGCTCCTACCGATTGAGTGATCCGGTGAATAATTCGGACTGATGCAGTGCTCAGCTTCTGGGCGTTGCGTTGGAAAGTTTAGTGAACCTTATCACTTAGAGGAAGGAGAAGTCGTAACAAGGTTTCC
ERR3569075_ERR3569076_ERR3569077_ERR3569078_ERR3569079_ERR3569080_ERR3569081_ERR3569082_ERR3569083	0e55dd821f39138b01a80e917a8e69fb208f05a0	GTCGCTCCTACCGATTGAGTGATCCGGTGCATAATTCGGACTGATGCAGTGCTCAGCTTCTGGGCGTTGCGTTGGAAAGTTTAGTGAACCTTATCACTTAGAGGAAGGTGAGCTCGTAACAAGGTTTCC	1	0	0e55dd821f39138b01a80e917a8e69fb208f05a0	0	96.8992	96.9	Dinophyceae	Polarella glacialis	AF099183	GTCGCTCCTACCGATTGAGTGATCCGGTGAATAATTCGGACTGATGCAGTGCTCAGCTTCTGGGCGTTGCGTTGGAAAGTTTAGTGAACCTTATCACTTAGAGGAAGGAGAAGTCGTAACAAGGTTTCC
ERR3569075_ERR3569076_ERR3569077_ERR3569078_ERR3569079_ERR3569080_ERR3569081_ERR3569082_ERR3569083	16c4097ec1da508edbdc99241d6b5fa4d63305b6	GTCGCTCCTACCGATTGAGTGATCCGGTGAATAGTTCGGACTGATGCAGTGCTCAGCTTCTGGGCGTTGCGTTGTAAAGTTTAGTGAACCTTATCACGGAGAGGAAGGAGAAGTCGTAACAAGGTTTCC	1	0	16c4097ec1da508edbdc99241d6b5fa4d63305b6	0	96.8992	96.9	Dinophyceae	Polarella glacialis	AF099183	GTCGCTCCTACCGATTGAGTGATCCGGTGAATAATTCGGACTGATGCAGTGCTCAGCTTCTGGGCGTTGCGTTGGAAAGTTTAGTGAACCTTATCACTTAGAGGAAGGAGAAGTCGTAACAAGGTTTCC
ERR3569075_ERR3569076_ERR3569077_ERR3569078_ERR3569079_ERR3569080_ERR3569081_ERR3569082_ERR3569083	1f29baa230820453d4bfcd9100cfa30180de3ec8	GTCGCTCCTACCGATGGAGTGATCCGGTGAATAATTCGGACTGATGAAGTGCTCAGCTTCTGGGCGTTGCGTTGGTAAGTTTAGTGAACCTTATCACTTAGAGGAAGGAGAAGACGTAACAAGGTTTCC	1	0	1f29baa230820453d4bfcd9100cfa30180de3ec8	0	96.8992	96.9	Dinophyceae	Polarella glacialis	AF099183	GTCGCTCCTACCGATTGAGTGATCCGGTGAATAATTCGGACTGATGCAGTGCTCAGCTTCTGGGCGTTGCGTTGGAAAGTTTAGTGAACCTTATCACTTAGAGGAAGGAGAAGTCGTAACAAGGTTTCC
ERR3569075_ERR3569076_ERR3569077_ERR3569078_ERR3569079_ERR3569080_ERR3569081_ERR3569082_ERR3569083	26fb83c30ae07aef6826cfb33ed746702ff1cffc	GTCGCTCCTACCGATTGAGTGATCCGGTGAATAATTCGGACTGATGCAGTGCTCAGCTTCTGGGCGTTGCGTTGGAAAGTTTAGTGAACCTTTACATTTAGAGGAAGGAGAAGTCGTAACAGGGTTTCC	1	0	26fb83c30ae07aef6826cfb33ed746702ff1cffc	0	96.8992	96.9	Dinophyceae	Polarella glacialis	AF099183	GTCGCTCCTACCGATTGAGTGATCCGGTGAATAATTCGGACTGATGCAGTGCTCAGCTTCTGGGCGTTGCGTTGGAAAGTTTAGTGAACCTTATCACTTAGAGGAAGGAGAAGTCGTAACAAGGTTTCC
ERR3569075_ERR3569076_ERR3569077_ERR3569078_ERR3569079_ERR3569080_ERR3569081_ERR3569082_ERR3569083	3475230b392b0c57397b28b6179743bed19f2085	GTCGCTACTACCGAAAGAGTGATCCGGTGAATAATTCGGACTGAAGCAGTGCTCAGCTTCTGGGCGTTGCGTTGGAAAGTTTAGTGAACCTTATCACTTAGAGGAAGGAGAAGTCGTAACAAGGTTTCC	1	0	3475230b392b0c57397b28b6179743bed19f2085	0	96.8992	96.9	Dinophyceae	Polarella glacialis	AF099183	GTCGCTCCTACCGATTGAGTGATCCGGTGAATAATTCGGACTGATGCAGTGCTCAGCTTCTGGGCGTTGCGTTGGAAAGTTTAGTGAACCTTATCACTTAGAGGAAGGAGAAGTCGTAACAAGGTTTCC
ERR3569075_ERR3569076_ERR3569077_ERR3569078_ERR3569079_ERR3569080_ERR3569081_ERR3569082_ERR3569083	399a831d75d16e40e96b2136c723ea1e5c494731	GTCGCTCCTACCGATTGAGTGATCCGGTGGATAATTCGGATTGATGCTGTGCTCAGCTTCTGGGCGCTGCGTTGGAAAGTTTAGTGAACCTTATCACTTAGAGGAAGGAGAAGTCGTAACAAGGTTTCC	1	0	399a831d75d16e40e96b2136c723ea1e5c494731	0	96.8992	96.9	Dinophyceae	Polarella glacialis	AF099183	GTCGCTCCTACCGATTGAGTGATCCGGTGAATAATTCGGACTGATGCAGTGCTCAGCTTCTGGGCGTTGCGTTGGAAAGTTTAGTGAACCTTATCACTTAGAGGAAGGAGAAGTCGTAACAAGGTTTCC
ERR3569075_ERR3569076_ERR3569077_ERR3569078_ERR3569079_ERR3569080_ERR3569081_ERR3569082_ERR3569083	49abeebcc08b2736f41659cce034b31fabf26082	GTCGCTCCTACCGATTGAGTGATCCGGTGAATAATACGGACTGATGCAGTGCACAGCTTCTGGACGTTGCGTTGGTAAGTTTAGTGAACCTTATCACTTAGAGGAAGGAGAAGTCGTAACAAGGTTTCC	1	0	49abeebcc08b2736f41659cce034b31fabf26082	0	96.8992	96.9	Dinophyceae	Polarella glacialis	AF099183	GTCGCTCCTACCGATTGAGTGATCCGGTGAATAATTCGGACTGATGCAGTGCTCAGCTTCTGGGCGTTGCGTTGGAAAGTTTAGTGAACCTTATCACTTAGAGGAAGGAGAAGTCGTAACAAGGTTTCC
ERR3569075_ERR3569076_ERR3569077_ERR3569078_ERR3569079_ERR3569080_ERR3569081_ERR3569082_ERR3569083	4ae288105da7c3e411703b4fd148db21b018a4d9	GTCGCTCCTACCGATTCAGTGATCCGGTGAATAATTCGGACTGACGCAGTGCTCAGCTTCTGGGCGTTGCGTTGGAAAGTTTAGTGAACCTTATCACTTAGAGGGAGGAGCAGTCGTAACAAGGTTTCC	1	0	2046ea196105ebf50d440cf73c30e3b0ee26e0d0	4	96.8992	96.9	Dinophyceae	Polarella glacialis	AF099183	GTCGCTCCTACCGATTGAGTGATCCGGTGAATAATTCGGACTGATGCAGTGCTCAGCTTCTGGGCGTTGCGTTGGAAAGTTTAGTGAACCTTATCACTTAGAGGAAGGAGAAGTCGTAACAAGGTTTCC
ERR3569075_ERR3569076_ERR3569077_ERR3569078_ERR3569079_ERR3569080_ERR3569081_ERR3569082_ERR3569083	8e6d989a8c794c0c85b8f0a7576a620f1b0acf2c	GTCGCTCCTACAGATAGAGTGATCCGGTGAATAATTCGGACTGATGCAGTGCTCAGCTTCTGGGCGTTGCGGTAGAAAGTTTAGTGAACCTTATCACTTAGAGGAAGGAGAAGTCGTAACAAGGTTTCC	1	0	8e6d989a8c794c0c85b8f0a7576a620f1b0acf2c	0	96.8992	96.9	Dinophyceae	Polarella glacialis	AF099183	GTCGCTCCTACCGATTGAGTGATCCGGTGAATAATTCGGACTGATGCAGTGCTCAGCTTCTGGGCGTTGCGTTGGAAAGTTTAGTGAACCTTATCACTTAGAGGAAGGAGAAGTCGTAACAAGGTTTCC
ERR3569075_ERR3569076_ERR3569077_ERR3569078_ERR3569079_ERR3569080_ERR3569081_ERR3569082_ERR3569083	bdf51dd91085aecf12ce8acad5da479cd61e71cf	GTCGCTCCTACCGATTGAGTGATCCGGTGAATAATTCGGACTGCTGCTGTGCTCAGCTTCTGGGCGTTGCGCTGGAAAGTTTAGTGAACCTTATCTCTTAGAGGAAGGAGAAGTCGTAACAAGGTTTCC	1	0	bdf51dd91085aecf12ce8acad5da479cd61e71cf	0	96.8992	96.9	Dinophyceae	Polarella glacialis	AF099183	GTCGCTCCTACCGATTGAGTGATCCGGTGAATAATTCGGACTGATGCAGTGCTCAGCTTCTGGGCGTTGCGTTGGAAAGTTTAGTGAACCTTATCACTTAGAGGAAGGAGAAGTCGTAACAAGGTTTCC
ERR3569075_ERR3569076_ERR3569077_ERR3569078_ERR3569079_ERR3569080_ERR3569081_ERR3569082_ERR3569083	cae2648250a69dfa8eec4a2a7c6df6222cae0c8d	GTCGCTCCTACCGATTCAGTGATCCGGTGAATAATTCGGACTGACGCAGTGCTCAGCTTCTGGGCGTTGCGTTGGAAAGTTTAGTGAACCTTTTCACTTAGAGGGAGGAGAAGTCGTAACAAGGTTTCC	1	0	2046ea196105ebf50d440cf73c30e3b0ee26e0d0	4	96.8992	96.9	Dinophyceae	Polarella glacialis	AF099183	GTCGCTCCTACCGATTGAGTGATCCGGTGAATAATTCGGACTGATGCAGTGCTCAGCTTCTGGGCGTTGCGTTGGAAAGTTTAGTGAACCTTATCACTTAGAGGAAGGAGAAGTCGTAACAAGGTTTCC
ERR3569075_ERR3569076_ERR3569077_ERR3569078_ERR3569079_ERR3569080_ERR3569081_ERR3569082_ERR3569083	ef3ca3419cff9268df931e63be7099e2d69c34d5	GTGGCTCCTACCGATTGAGTGATCTGGTGAATAATTCGGACTGATGCAGTGCTCAGCTTCTGGGCGTTGCGTTGGAAAGTTTAGTGAACCTTATCACATAGACGAAGGAGAAGTCGTAACAAGGTTTCC	1	0	ef3ca3419cff9268df931e63be7099e2d69c34d5	0	96.8992	96.9	Dinophyceae	Polarella glacialis	AF099183	GTCGCTCCTACCGATTGAGTGATCCGGTGAATAATTCGGACTGATGCAGTGCTCAGCTTCTGGGCGTTGCGTTGGAAAGTTTAGTGAACCTTATCACTTAGAGGAAGGAGAAGTCGTAACAAGGTTTCC
ERR3569075_ERR3569076_ERR3569077_ERR3569078_ERR3569079_ERR3569080_ERR3569081_ERR3569082_ERR3569083	fa6ca70299f71ffa78bc34087439828769ba51c5	GTCGCTCCTACCGATTGAGTGATCCGGTGAATAATTCGGACTGATGCAGTGCTCAGCTTCTGGGCGTTGCGTTTGAAAGTTTAGTGAACCTTATCACTTAGGAAGGAGCAGTCGTAACAAGGTTTCC	1	0	8dfdd5b9769562c1feea544a36bc35999680304a	0	96.8992	96.9	Dinophyceae	Polarella glacialis	AF099183	GTCGCTCCTACCGATTGAGTGATCCGGTGAATAATTCGGACTGATGCAGTGCTCAGCTTCTGGGCGTTGCGTTGGAAAGTTTAGTGAACCTTATCACTTAGAGGAAGGAGAAGTCGTAACAAGGTTTCC
ERR3569075_ERR3569076_ERR3569077_ERR3569078_ERR3569079_ERR3569080_ERR3569081_ERR3569082_ERR3569083	091f91d1f92f2e76bdc8ad3023bc08c2df72c41f	GTCGCTCCTACCGATTGAGTGATCCGGCGAATAAGTCGGACTGATGCAGTGCTCAGCTTCTGGGCGTTGCGTTGGAAAGTTTAGTGAACCTTATCACGTAGAGGAAGGAGAAGTCGTAACAAGGTTTCC	1	0	f2112ba261bb59b04a251b4f6d341aa008d31fb0	7779	97.6744	97.67	Dinophyceae	Polarella glacialis	AF099183	GTCGCTCCTACCGATTGAGTGATCCGGTGAATAATTCGGACTGATGCAGTGCTCAGCTTCTGGGCGTTGCGTTGGAAAGTTTAGTGAACCTTATCACTTAGAGGAAGGAGAAGTCGTAACAAGGTTTCC
ERR3569075_ERR3569076_ERR3569077_ERR3569078_ERR3569079_ERR3569080_ERR3569081_ERR3569082_ERR3569083	2109625fa1d19d4350ec51e9c986cfc0d0181564	GTCGCTCCTACCGATTGAGTGATCCGGTGAATAATTCGGACTGATGCAGTGCTCAGCTTCTGGGCGGTGCGTTGGAAAGTTTAGTGAACCTTATCACTTAGAGGAGGGAGAAGTCGTAACAAGTTTTCC	1	0	f2112ba261bb59b04a251b4f6d341aa008d31fb0	7779	97.6744	97.67	Dinophyceae	Polarella glacialis	AF099183	GTCGCTCCTACCGATTGAGTGATCCGGTGAATAATTCGGACTGATGCAGTGCTCAGCTTCTGGGCGTTGCGTTGGAAAGTTTAGTGAACCTTATCACTTAGAGGAAGGAGAAGTCGTAACAAGGTTTCC
ERR3569075_ERR3569076_ERR3569077_ERR3569078_ERR3569079_ERR3569080_ERR3569081_ERR3569082_ERR3569083	2562db720d979b207e4966463e187400637939eb	GTCGCTCCTACCGATTGAGTGATCCGGTGAATAATTCGGACTGATGCAGTGCTCAGCTTCTGGGCGTTGCGTTGGAAAGTTTAGTAAACCTAATCACTTAGAGGAAGGAGCAGTCGTAACAAGGTTTCC	1	0	f2112ba261bb59b04a251b4f6d341aa008d31fb0	7779	97.6744	97.67	Dinophyceae	Polarella glacialis	AF099183	GTCGCTCCTACCGATTGAGTGATCCGGTGAATAATTCGGACTGATGCAGTGCTCAGCTTCTGGGCGTTGCGTTGGAAAGTTTAGTGAACCTTATCACTTAGAGGAAGGAGAAGTCGTAACAAGGTTTCC
ERR3569075_ERR3569076_ERR3569077_ERR3569078_ERR3569079_ERR3569080_ERR3569081_ERR3569082_ERR3569083	2935ce3f5e8f9707db87c6d6ebcadc9b5180254f	GTCGCTCCTACCGATTGAGTGATACGGTGAATAATTCGGACTGATGCAGTGCTCAGCTTCAGGGCGTTGCGTTGGAAAGTTTAGTGAACCTAATCACTTAGAGGAAGGAGAAGTCGTAACAAGGTTTCC	1	0	f2112ba261bb59b04a251b4f6d341aa008d31fb0	7779	97.6744	97.67	Dinophyceae	Polarella glacialis	AF099183	GTCGCTCCTACCGATTGAGTGATCCGGTGAATAATTCGGACTGATGCAGTGCTCAGCTTCTGGGCGTTGCGTTGGAAAGTTTAGTGAACCTTATCACTTAGAGGAAGGAGAAGTCGTAACAAGGTTTCC
ERR3569075_ERR3569076_ERR3569077_ERR3569078_ERR3569079_ERR3569080_ERR3569081_ERR3569082_ERR3569083	2c7b6ec02693d69eb49e1957751145f3c0976c46	GTCGCTCCTACCGATTGAGTGATCCAGTGAATAATTCGGACTGATGCAGTGCTCAGCTTCTGGGCGTTGCGTTGGAAAGTTTAGTGAACCTTATCACTTAGAGGAAGGAGTCGTCGTAACAAGGTTTCC	1	0	f2112ba261bb59b04a251b4f6d341aa008d31fb0	7779	97.6744	97.67	Dinophyceae	Polarella glacialis	AF099183	GTCGCTCCTACCGATTGAGTGATCCGGTGAATAATTCGGACTGATGCAGTGCTCAGCTTCTGGGCGTTGCGTTGGAAAGTTTAGTGAACCTTATCACTTAGAGGAAGGAGAAGTCGTAACAAGGTTTCC
ERR3569075_ERR3569076_ERR3569077_ERR3569078_ERR3569079_ERR3569080_ERR3569081_ERR3569082_ERR3569083	2d79901362c696e2c9f3738cedd74cbb75bdfd2a	GTCGCTCCTACCGATTGAGTGATCCGGTAAATAATTCGGACTGATGCAGTGCTCAGCTTCTAGGCGTTGCGTTGGAAAGTTTAGTGAACCCTATCACTTAGAGGAAGGAGAAGTCGTAACAAGGTTTCC	1	0	f2112ba261bb59b04a251b4f6d341aa008d31fb0	7779	97.6744	97.67	Dinophyceae	Polarella glacialis	AF099183	GTCGCTCCTACCGATTGAGTGATCCGGTGAATAATTCGGACTGATGCAGTGCTCAGCTTCTGGGCGTTGCGTTGGAAAGTTTAGTGAACCTTATCACTTAGAGGAAGGAGAAGTCGTAACAAGGTTTCC
ERR3569075_ERR3569076_ERR3569077_ERR3569078_ERR3569079_ERR3569080_ERR3569081_ERR3569082_ERR3569083	318fe54187d12e54a8ec29fd09cad5a4b7fd3d11	GTCGCTCCTACCGATTGAGTGATCCGGTGAATAATTCGGACTGATGCAGTGCTCAGCTTCTGGGCGTTGCGTTGGAAAGTTTAGTGAATCTTAGCACTTCGAGGAAGGAGAAGTCGTAACAAGGTTTCC	1	0	f2112ba261bb59b04a251b4f6d341aa008d31fb0	7779	97.6744	97.67	Dinophyceae	Polarella glacialis	AF099183	GTCGCTCCTACCGATTGAGTGATCCGGTGAATAATTCGGACTGATGCAGTGCTCAGCTTCTGGGCGTTGCGTTGGAAAGTTTAGTGAACCTTATCACTTAGAGGAAGGAGAAGTCGTAACAAGGTTTCC
ERR3569075_ERR3569076_ERR3569077_ERR3569078_ERR3569079_ERR3569080_ERR3569081_ERR3569082_ERR3569083	34bcc258e94e0869e6b2d732dda8ced23e26b71b	GTCGCTCCTACCGATTGAGTGATCCGGTGAGAAATTCGGACTGATGCAGTGCTCAGCTTCTGGGCGTTGCGTTGGAAAGTTTAGTGAACCTTATCACTTAGAGGAAGGAGAAGGCGTAACAAGGTTTCC	1	0	f2112ba261bb59b04a251b4f6d341aa008d31fb0	7779	97.6744	97.67	Dinophyceae	Polarella glacialis	AF099183	GTCGCTCCTACCGATTGAGTGATCCGGTGAATAATTCGGACTGATGCAGTGCTCAGCTTCTGGGCGTTGCGTTGGAAAGTTTAGTGAACCTTATCACTTAGAGGAAGGAGAAGTCGTAACAAGGTTTCC
ERR3569075_ERR3569076_ERR3569077_ERR3569078_ERR3569079_ERR3569080_ERR3569081_ERR3569082_ERR3569083	3551fd9c1b99f7529919ae29ecb4962a7d009df0	GTCGCTCCTACCGATTGAGTGATCCGGTGAATAATTCGGACTGATGCTGTGCTCAGCTTCTGGGCGTTGCGTTAGAAAGTTTAGTGTACCTTATCACTTAGAGGAAGGAGAAGTCGTAACAAGGTTTCC	1	0	f2112ba261bb59b04a251b4f6d341aa008d31fb0	7779	97.6744	97.67	Dinophyceae	Polarella glacialis	AF099183	GTCGCTCCTACCGATTGAGTGATCCGGTGAATAATTCGGACTGATGCAGTGCTCAGCTTCTGGGCGTTGCGTTGGAAAGTTTAGTGAACCTTATCACTTAGAGGAAGGAGAAGTCGTAACAAGGTTTCC
ERR3569075_ERR3569076_ERR3569077_ERR3569078_ERR3569079_ERR3569080_ERR3569081_ERR3569082_ERR3569083	35f4b2c695b6dd8fad3b4cd9e2dfbf7d5af86c67	GTCGCTCCTACCGATTGAGAAATACGGTGAATAATTCGGACTGATGCAGTGCTCAGCTTCTGGGCGTTGCGTTGGAAAGTTTAGTGAACCTTATCACTTAGAGGAAGGAGAAGTCGTAACAAGGTTTCC	1	0	f2112ba261bb59b04a251b4f6d341aa008d31fb0	7779	97.6744	97.67	Dinophyceae	Polarella glacialis	AF099183	GTCGCTCCTACCGATTGAGTGATCCGGTGAATAATTCGGACTGATGCAGTGCTCAGCTTCTGGGCGTTGCGTTGGAAAGTTTAGTGAACCTTATCACTTAGAGGAAGGAGAAGTCGTAACAAGGTTTCC
ERR3569075_ERR3569076_ERR3569077_ERR3569078_ERR3569079_ERR3569080_ERR3569081_ERR3569082_ERR3569083	4e9c771dac41e075faaf802935efdfec100b357a	GTCGCTCTGACCGAGTGAGTGATCCGGTGAATAATTCGGACTGATGCAGTGCTCAGCTTCTGGGCGTTGCGTTGGAAAGTTTAGTGAACCTTATCACTTAGAGGAAGGAGAAGTCGTAACAAGGTTTCC	1	0	f2112ba261bb59b04a251b4f6d341aa008d31fb0	7779	97.6744	97.67	Dinophyceae	Polarella glacialis	AF099183	GTCGCTCCTACCGATTGAGTGATCCGGTGAATAATTCGGACTGATGCAGTGCTCAGCTTCTGGGCGTTGCGTTGGAAAGTTTAGTGAACCTTATCACTTAGAGGAAGGAGAAGTCGTAACAAGGTTTCC
ERR3569075_ERR3569076_ERR3569077_ERR3569078_ERR3569079_ERR3569080_ERR3569081_ERR3569082_ERR3569083	51c50cd8854c61017919a41dc1ffd281cd88c2d4	GTCGCTCCTACCGGTTGAGTGATCCGGTGAATTATTCGGACTGATGCAGTGCTCAGCTTCTGGGCGTTGCGTTGGAAAGTTTAGTGAACCTTATCACTTAGAGGAAGGAGAAGTCGTTACAAGGTTTCC	1	0	f2112ba261bb59b04a251b4f6d341aa008d31fb0	7779	97.6744	97.67	Dinophyceae	Polarella glacialis	AF099183	GTCGCTCCTACCGATTGAGTGATCCGGTGAATAATTCGGACTGATGCAGTGCTCAGCTTCTGGGCGTTGCGTTGGAAAGTTTAGTGAACCTTATCACTTAGAGGAAGGAGAAGTCGTAACAAGGTTTCC
ERR3569075_ERR3569076_ERR3569077_ERR3569078_ERR3569079_ERR3569080_ERR3569081_ERR3569082_ERR3569083	575b3edf7e84e4c6d2af6bd0106607e6660bfe7e	GTCGCTCCTACCGATTGAGTGATCCGGTGAATAATTCGGACTGATGCAGTGCTCAGCTTCTGTGCGTTGCGTTGGAAAGTTTAGTAAACCTTATCACTTAGAGGAAGGAGAAGTCGTAACAAGGTCTCC	1	0	f2112ba261bb59b04a251b4f6d341aa008d31fb0	7779	97.6744	97.67	Dinophyceae	Polarella glacialis	AF099183	GTCGCTCCTACCGATTGAGTGATCCGGTGAATAATTCGGACTGATGCAGTGCTCAGCTTCTGGGCGTTGCGTTGGAAAGTTTAGTGAACCTTATCACTTAGAGGAAGGAGAAGTCGTAACAAGGTTTCC
ERR3569075_ERR3569076_ERR3569077_ERR3569078_ERR3569079_ERR3569080_ERR3569081_ERR3569082_ERR3569083	5aa38e70a75d80f20209cd54b0f789b931c6fea8	GTCGCTCCTACCGTTTGAGTGATCCGGTGGATAATTCGGACTGATGCAGTGCTCAGCTTCTGGGCGTTGCGTTGGAAAGTTTAGTGAACCTTATCACTTAGAGGAAGGAGAAGTCATAACAAGGTTTCC	1	0	f2112ba261bb59b04a251b4f6d341aa008d31fb0	7779	97.6744	97.67	Dinophyceae	Polarella glacialis	AF099183	GTCGCTCCTACCGATTGAGTGATCCGGTGAATAATTCGGACTGATGCAGTGCTCAGCTTCTGGGCGTTGCGTTGGAAAGTTTAGTGAACCTTATCACTTAGAGGAAGGAGAAGTCGTAACAAGGTTTCC
ERR3569075_ERR3569076_ERR3569077_ERR3569078_ERR3569079_ERR3569080_ERR3569081_ERR3569082_ERR3569083	5f40af0141d1e2a51acd5fd29b55fa6333013512	GTCGCTACTACCGATTGAGTGATCCGGTGAATAATTCGGACTAATGCAGTGCTCAGCTTATGGGCGTTGCGTTGGAAAGTTTAGTGAACCTTATCACTTAGAGGAAGGAGAAGTCGTAACAAGGTTTCC	1	0	f2112ba261bb59b04a251b4f6d341aa008d31fb0	7779	97.6744	97.67	Dinophyceae	Polarella glacialis	AF099183	GTCGCTCCTACCGATTGAGTGATCCGGTGAATAATTCGGACTGATGCAGTGCTCAGCTTCTGGGCGTTGCGTTGGAAAGTTTAGTGAACCTTATCACTTAGAGGAAGGAGAAGTCGTAACAAGGTTTCC
ERR3569075_ERR3569076_ERR3569077_ERR3569078_ERR3569079_ERR3569080_ERR3569081_ERR3569082_ERR3569083	5f6acd8f3b55964bc9a67fdcc868913e29d98b96	GTCGCTCCTACCGATTGAGTGATCCGGTGAATAATTCGGACTGATGCAGTGCTTAGCTTCTGGGCGTTGCGTTGGAAAGTTTAGTGAACCTTATCACTTAGAGGAAGGAGAAGTCGTAATAACGTTTCC	1	0	f2112ba261bb59b04a251b4f6d341aa008d31fb0	7779	97.6744	97.67	Dinophyceae	Polarella glacialis	AF099183	GTCGCTCCTACCGATTGAGTGATCCGGTGAATAATTCGGACTGATGCAGTGCTCAGCTTCTGGGCGTTGCGTTGGAAAGTTTAGTGAACCTTATCACTTAGAGGAAGGAGAAGTCGTAACAAGGTTTCC
ERR3569075_ERR3569076_ERR3569077_ERR3569078_ERR3569079_ERR3569080_ERR3569081_ERR3569082_ERR3569083	5fd79c3c2b2d4b5a1d2514038bc306673ff29efd	GTCGCTCCTACCGATTGAGTGATCCGGTGAATAATTCGGACTGATGCTGTGCTCAGCTTCTGGGCGTTGCGTTGGAAAGTTTAGTGAACCTTATCACTTAGAGGTAGGAGAAGTCGTAAGAAGGTTTCC	1	0	f2112ba261bb59b04a251b4f6d341aa008d31fb0	7779	97.6744	97.67	Dinophyceae	Polarella glacialis	AF099183	GTCGCTCCTACCGATTGAGTGATCCGGTGAATAATTCGGACTGATGCAGTGCTCAGCTTCTGGGCGTTGCGTTGGAAAGTTTAGTGAACCTTATCACTTAGAGGAAGGAGAAGTCGTAACAAGGTTTCC
ERR3569075_ERR3569076_ERR3569077_ERR3569078_ERR3569079_ERR3569080_ERR3569081_ERR3569082_ERR3569083	73515fba3f120662c0270efc7f6757e9494ccfeb	GTCGCTCCTACCGATTGAGTGATCCGGTGAATAATTCGGACTGATGCAGTGCTCAGCTTCTGGGCGTTGCGATGGAAAGTTTAGTGAACCTTATCACTTAGAGGAAGGAGAAGCCGTAACAGGGTTTCC	1	0	f2112ba261bb59b04a251b4f6d341aa008d31fb0	7779	97.6744	97.67	Dinophyceae	Polarella glacialis	AF099183	GTCGCTCCTACCGATTGAGTGATCCGGTGAATAATTCGGACTGATGCAGTGCTCAGCTTCTGGGCGTTGCGTTGGAAAGTTTAGTGAACCTTATCACTTAGAGGAAGGAGAAGTCGTAACAAGGTTTCC
ERR3569075_ERR3569076_ERR3569077_ERR3569078_ERR3569079_ERR3569080_ERR3569081_ERR3569082_ERR3569083	74cb2709f236c7ee962742224386c450f5961fb5	GTCGCTCCTACCGATTGAGTGATCCGGTGAATAATTCGGACTGTTGCAGTGCTCAGCTTCTGGGCGTTGCGTGGGAAAGTTTAGTGAACCTTATCACTTAGAGGGAGGAGAAGTCGTAACAAGGTTTCC	1	0	f2112ba261bb59b04a251b4f6d341aa008d31fb0	7779	97.6744	97.67	Dinophyceae	Polarella glacialis	AF099183	GTCGCTCCTACCGATTGAGTGATCCGGTGAATAATTCGGACTGATGCAGTGCTCAGCTTCTGGGCGTTGCGTTGGAAAGTTTAGTGAACCTTATCACTTAGAGGAAGGAGAAGTCGTAACAAGGTTTCC
ERR3569075_ERR3569076_ERR3569077_ERR3569078_ERR3569079_ERR3569080_ERR3569081_ERR3569082_ERR3569083	7bc910f2f5102c25fd2ec4d575b191d15130b8d7	GTCGCTCCTACCGATTGAGTGATCCGGTGAATAATTCGGACTGATGCAGTGCTCAGCTTCTGGGAGTTGCGTTGGAAAGTTTAGTGAACCTTATCACTTAGAGGAAAGAGAAGACGTAACAAGGTTTCC	1	0	f2112ba261bb59b04a251b4f6d341aa008d31fb0	7779	97.6744	97.67	Dinophyceae	Polarella glacialis	AF099183	GTCGCTCCTACCGATTGAGTGATCCGGTGAATAATTCGGACTGATGCAGTGCTCAGCTTCTGGGCGTTGCGTTGGAAAGTTTAGTGAACCTTATCACTTAGAGGAAGGAGAAGTCGTAACAAGGTTTCC
ERR3569075_ERR3569076_ERR3569077_ERR3569078_ERR3569079_ERR3569080_ERR3569081_ERR3569082_ERR3569083	7d91053bf1c669c9793214052d9c69a49ddf447f	GTCGCTCCTACCGATTGAGTGATCCGGTGAATAATTCGGACTGATGCAGTGCTCAGCTTCTGGGCGTTGCGTTGGAAAGTTTAGTGAACCTTATCACTTAGAGGAAGAAGAAGTCTTAAAAAGGTTTCC	1	0	f2112ba261bb59b04a251b4f6d341aa008d31fb0	7779	97.6744	97.67	Dinophyceae	Polarella glacialis	AF099183	GTCGCTCCTACCGATTGAGTGATCCGGTGAATAATTCGGACTGATGCAGTGCTCAGCTTCTGGGCGTTGCGTTGGAAAGTTTAGTGAACCTTATCACTTAGAGGAAGGAGAAGTCGTAACAAGGTTTCC
ERR3569075_ERR3569076_ERR3569077_ERR3569078_ERR3569079_ERR3569080_ERR3569081_ERR3569082_ERR3569083	826229aa533237319246253f895ccf100b0de096	GTCGCTCCTACCGATTGAGTGAGCCGGTGAATAATTTGGACTGATGCAGTGCTCATCTTCTGGGCGTTGCGTTGGAAAGTTTAGTGAACCTTATCACTTAGAGGAAGGAGAAGTCGTAACAAGGTTTCC	1	0	f2112ba261bb59b04a251b4f6d341aa008d31fb0	7779	97.6744	97.67	Dinophyceae	Polarella glacialis	AF099183	GTCGCTCCTACCGATTGAGTGATCCGGTGAATAATTCGGACTGATGCAGTGCTCAGCTTCTGGGCGTTGCGTTGGAAAGTTTAGTGAACCTTATCACTTAGAGGAAGGAGAAGTCGTAACAAGGTTTCC
ERR3569075_ERR3569076_ERR3569077_ERR3569078_ERR3569079_ERR3569080_ERR3569081_ERR3569082_ERR3569083	829e2a550931abdf8e84f52787fd84c73a44789c	GTCGCTCCTACCGATTGAGTGATCCGGTGAATAATTCGGACTGATGCAGTGCTCAGCTTCTGCGCGTTGCGTTGGAAAATTTAGTTAACCTTATCACTTAGAGGAAGGAGAAGTCGTAACAAGGTTTCC	1	0	f2112ba261bb59b04a251b4f6d341aa008d31fb0	7779	97.6744	97.67	Dinophyceae	Polarella glacialis	AF099183	GTCGCTCCTACCGATTGAGTGATCCGGTGAATAATTCGGACTGATGCAGTGCTCAGCTTCTGGGCGTTGCGTTGGAAAGTTTAGTGAACCTTATCACTTAGAGGAAGGAGAAGTCGTAACAAGGTTTCC
ERR3569075_ERR3569076_ERR3569077_ERR3569078_ERR3569079_ERR3569080_ERR3569081_ERR3569082_ERR3569083	845dfb67ea7c65392966ead85ef2c330ed1a63e9	GTCGCTCCTACCGATTGAGTGATCCGGTGAATAATGCGGACTGATGGAGTGCTCAGCTTATGGGCGTTGCGTTGGAAAGTTTAGTGAACCTTATCACTTAGAGGAAGGAGAAGTCGTAACAAGGTTTCC	1	0	f2112ba261bb59b04a251b4f6d341aa008d31fb0	7779	97.6744	97.67	Dinophyceae	Polarella glacialis	AF099183	GTCGCTCCTACCGATTGAGTGATCCGGTGAATAATTCGGACTGATGCAGTGCTCAGCTTCTGGGCGTTGCGTTGGAAAGTTTAGTGAACCTTATCACTTAGAGGAAGGAGAAGTCGTAACAAGGTTTCC
ERR3569075_ERR3569076_ERR3569077_ERR3569078_ERR3569079_ERR3569080_ERR3569081_ERR3569082_ERR3569083	85378238a2811463aaccd1d12430df4d265f61f6	GTGGCTGCTACGGATTGAGTGATCCGGTGAATAATTCGGACTGATGCAGTGCTCAGCTTCTGGGCGTTGCGTTGGAAAGTTTAGTGAACCTTATCACTTAGAGGAAGGAGAAGTCGTAACAAGGTTTCC	1	0	f2112ba261bb59b04a251b4f6d341aa008d31fb0	7779	97.6744	97.67	Dinophyceae	Polarella glacialis	AF099183	GTCGCTCCTACCGATTGAGTGATCCGGTGAATAATTCGGACTGATGCAGTGCTCAGCTTCTGGGCGTTGCGTTGGAAAGTTTAGTGAACCTTATCACTTAGAGGAAGGAGAAGTCGTAACAAGGTTTCC
ERR3569075_ERR3569076_ERR3569077_ERR3569078_ERR3569079_ERR3569080_ERR3569081_ERR3569082_ERR3569083	8d8fd3658658d89c85b6d9022fac9cda26fec147	GTCGCTCCTACCGATTGAGTGATCCGATGAATAATTCGGACTGATGCAGTGCTCAGCTTCTGGGCGTTGCGTTGGAAAGTTTAGTGAACCTTATCACTTAGAGGAAGCAGAAGTCGGAACAAGGTTTCC	1	0	f2112ba261bb59b04a251b4f6d341aa008d31fb0	7779	97.6744	97.67	Dinophyceae	Polarella glacialis	AF099183	GTCGCTCCTACCGATTGAGTGATCCGGTGAATAATTCGGACTGATGCAGTGCTCAGCTTCTGGGCGTTGCGTTGGAAAGTTTAGTGAACCTTATCACTTAGAGGAAGGAGAAGTCGTAACAAGGTTTCC
ERR3569075_ERR3569076_ERR3569077_ERR3569078_ERR3569079_ERR3569080_ERR3569081_ERR3569082_ERR3569083	8f1277fc11999c2d6d90a60c1347a03608acd5d7	GTCGCTCCTACCGATAGAGTGATCCGGTGAATAATTCGGACTGATGTAGTGCTCAGCTTCTGGGCGTTGCGTTGGAAAGTTTAGTGAACCTTATCACTTAGAGGAAGGAGAAGACGTAACAAGGTTTCC	1	0	f2112ba261bb59b04a251b4f6d341aa008d31fb0	7779	97.6744	97.67	Dinophyceae	Polarella glacialis	AF099183	GTCGCTCCTACCGATTGAGTGATCCGGTGAATAATTCGGACTGATGCAGTGCTCAGCTTCTGGGCGTTGCGTTGGAAAGTTTAGTGAACCTTATCACTTAGAGGAAGGAGAAGTCGTAACAAGGTTTCC
ERR3569075_ERR3569076_ERR3569077_ERR3569078_ERR3569079_ERR3569080_ERR3569081_ERR3569082_ERR3569083	9aa03861bbf94dbb392cbf66e72c15af02b7f425	GTCGCTCCTACCGATTGAGTGATCCGGTGAATAATTCGGACTGAAGCATTGCTCAGCTTATGGGCGTTGCGTTGGAAAGTTTAGTGAACCTTATCACTTAGAGGAAGGAGAAGTCGTAACAAGGTTTCC	1	0	f2112ba261bb59b04a251b4f6d341aa008d31fb0	7779	97.6744	97.67	Dinophyceae	Polarella glacialis	AF099183	GTCGCTCCTACCGATTGAGTGATCCGGTGAATAATTCGGACTGATGCAGTGCTCAGCTTCTGGGCGTTGCGTTGGAAAGTTTAGTGAACCTTATCACTTAGAGGAAGGAGAAGTCGTAACAAGGTTTCC
ERR3569075_ERR3569076_ERR3569077_ERR3569078_ERR3569079_ERR3569080_ERR3569081_ERR3569082_ERR3569083	a552f7f93278ff8a40a35cf14e5eed5e612f17de	GTCGCTCCTACCGATTGAGTGATCCGGTGAATAATTCGGACTGATGCAGTGCTCAGCTTCTGGGCGTTGCGTTGGAAAGTTTAGTGAACCCTATCACTTAGAGGAAGAGGAAGTCGTAACAAGGTTTCC	1	0	f2112ba261bb59b04a251b4f6d341aa008d31fb0	7779	97.6744	97.67	Dinophyceae	Polarella glacialis	AF099183	GTCGCTCCTACCGATTGAGTGATCCGGTGAATAATTCGGACTGATGCAGTGCTCAGCTTCTGGGCGTTGCGTTGGAAAGTTTAGTGAACCTTATCACTTAGAGGAAGGAGAAGTCGTAACAAGGTTTCC
ERR3569075_ERR3569076_ERR3569077_ERR3569078_ERR3569079_ERR3569080_ERR3569081_ERR3569082_ERR3569083	a856303c031a16d6de22121e2435bd4fbe03f52c	GTCGCTCATACCGTTTGAGTGATCCGGTGAATAATTCGGACTGATGCAGTGCTCAGCTTCTGGGCGTTGCGTTGGAAAGTTTAGTGAATCTTATCACTTAGAGGAAGGAGAAGTCGTAACAAGGTTTCC	1	0	f2112ba261bb59b04a251b4f6d341aa008d31fb0	7779	97.6744	97.67	Dinophyceae	Polarella glacialis	AF099183	GTCGCTCCTACCGATTGAGTGATCCGGTGAATAATTCGGACTGATGCAGTGCTCAGCTTCTGGGCGTTGCGTTGGAAAGTTTAGTGAACCTTATCACTTAGAGGAAGGAGAAGTCGTAACAAGGTTTCC
ERR3569075_ERR3569076_ERR3569077_ERR3569078_ERR3569079_ERR3569080_ERR3569081_ERR3569082_ERR3569083	ac995600bf8a76d0b57d492e0963817a5505fd76	GTCTCTCCTACCGATTGAGTGATCCGGTGGATAATTCGGACTGATGCGGTGCTCAGCTTCTGGGCGTTGCGTTGGAAAGTTTAGTGAACCTTATCACTTAGAGGAAGGAGAAGTCGTAACAAGGTTTCC	1	0	f2112ba261bb59b04a251b4f6d341aa008d31fb0	7779	97.6744	97.67	Dinophyceae	Polarella glacialis	AF099183	GTCGCTCCTACCGATTGAGTGATCCGGTGAATAATTCGGACTGATGCAGTGCTCAGCTTCTGGGCGTTGCGTTGGAAAGTTTAGTGAACCTTATCACTTAGAGGAAGGAGAAGTCGTAACAAGGTTTCC
ERR3569075_ERR3569076_ERR3569077_ERR3569078_ERR3569079_ERR3569080_ERR3569081_ERR3569082_ERR3569083	b356376b6c1d72e7874176da5f4ad3a4d71064bc	GTCGCTCCTACCGATTGAGTGATCCGGTGAATAATTCGGACTGATGCAGTGCTCAGCTTCTGGGCGTTGCGTTGAAAAGTTTAGTGAACCTTATCACTTAGAGGAAGGAGAAGTCGAAACAGGGTTTCC	1	0	f2112ba261bb59b04a251b4f6d341aa008d31fb0	7779	97.6744	97.67	Dinophyceae	Polarella glacialis	AF099183	GTCGCTCCTACCGATTGAGTGATCCGGTGAATAATTCGGACTGATGCAGTGCTCAGCTTCTGGGCGTTGCGTTGGAAAGTTTAGTGAACCTTATCACTTAGAGGAAGGAGAAGTCGTAACAAGGTTTCC
ERR3569075_ERR3569076_ERR3569077_ERR3569078_ERR3569079_ERR3569080_ERR3569081_ERR3569082_ERR3569083	b713fe66b7e798659bfa2022b1d27b8de15c501d	GTCGCTCCTACCGATTGAGTGATCCGGTGAATAATTCGGACTGATGCAGTGCTCAGATTCTGGGCGTTGCGTTGGAAAGTTTAGTGAACCTTATCACTGAGAGGAATGAGAAGTCGTAACAAGGTTTCC	1	0	f2112ba261bb59b04a251b4f6d341aa008d31fb0	7779	97.6744	97.67	Dinophyceae	Polarella glacialis	AF099183	GTCGCTCCTACCGATTGAGTGATCCGGTGAATAATTCGGACTGATGCAGTGCTCAGCTTCTGGGCGTTGCGTTGGAAAGTTTAGTGAACCTTATCACTTAGAGGAAGGAGAAGTCGTAACAAGGTTTCC
ERR3569075_ERR3569076_ERR3569077_ERR3569078_ERR3569079_ERR3569080_ERR3569081_ERR3569082_ERR3569083	b72498105fec3404c813af6469c193e96da4efc2	GTCGCTCCTGCCGATTGAGTGATCCGGTGAATAATTCGGACTGATGCAGTGCTCAGCTTCTGGGCGTTGCGTTGGAAAGTTTAGTGAGCTTTATCACTTAGAGGAAGGAGAAGTCGTAACAAGGTTTCC	1	0	f2112ba261bb59b04a251b4f6d341aa008d31fb0	7779	97.6744	97.67	Dinophyceae	Polarella glacialis	AF099183	GTCGCTCCTACCGATTGAGTGATCCGGTGAATAATTCGGACTGATGCAGTGCTCAGCTTCTGGGCGTTGCGTTGGAAAGTTTAGTGAACCTTATCACTTAGAGGAAGGAGAAGTCGTAACAAGGTTTCC
[truncated: 4,463 more rows]
