# Supplementary material for: Intragenomic diversity of the V9 hypervariable domain in eukaryotes has little effect on metabarcoding
Source: iScience. 2023 Jul 12;26(8):107291. doi: 10.1016/j.isci.2023.107291 (PMC10404988; doi:10.1016/j.isci.2023.107291)
Supplement: Table S2. Data sources for the genomes/transcriptomes used in the study and statistics related to V9 reads and ASVs/OTUs, related to Figure 1 [file mmc3.xlsx]

## Sheet: Table_S2
sample no.	run ID	data source	sequencing type	phylum (original publication)	species (original publication)	phylum (V9 annotation)	species (V9 annotation)	number of V9 reads extracted from the genome/transcriptome	number of supposedly intra-genomic V9 barcodes	fraction of reads belonging to the most abundant (supposedly) intra-genomic V9 barcode	number of V9 OTUs (97% clustering threshold)	number of V9 OTUs (swarms)	number of V9 OTUs (swarms) in the Tara Oceans data	number of V9 ASVs
1	SRR4022274	SRA	WGA	Eupelagonemidae	Eupelagonemidae 1sb	Eupelagonemidae	Eupelagonemidae 1sb	390	42	0.892308	2	2	1	1
2	SRR4022275	SRA	WGA	Eupelagonemidae	Eupelagonemidae 4sb	Eupelagonemidae	Eupelagonemidae 4sb	418	39	0.825359	1	1	1	2
3	SRR4022269	SRA	WGA	Eupelagonemidae	Eupelagonemidae 13	Eupelagonemidae	Eupelagonemidae 13	220	37	0.422727	15	9	4	2
4	SRR4022270	SRA	WGA	Eupelagonemidae	Eupelagonemidae 21	Eupelagonemidae	Eupelagonemidae 21	46	3	0.956522	1	1	1	1
5	SRR4022271	SRA	WGA	Eupelagonemidae	Eupelagonemidae 27	Eupelagonemidae	Eupelagonemidae 27	403	35	0.890819	4	4	1	1
6	SRR4022272	SRA	WGA	Eupelagonemidae	Eupelagonemidae 37	Eupelagonemidae	Eupelagonemidae 37	41	7	0.780488	3	4	2	1
7	SRR4022273	SRA	WGA	Eupelagonemidae	Eupelagonemidae 47	Eupelagonemidae	Eupelagonemidae 47	56	4	0.946429	1	1	1	1
8	SRR5998381	SRA	WGS	Diplonemidae	Diplonema ambulator	Diplonemidae	Diplonema ambulator	4515	432	0.85227	22	23	0	1
9	SRR8636211	SRA	WGS	Diplonemidae	Diplonema japonicum	Diplonemidae	Diplonema japonicum	7169	282	0.928581	3	3	0	1
10	SRR8636212	SRA	WGS	Diplonemidae	Lacrimia lanifica	Diplonemidae	Lacrimia lanifica	4099	199	0.92608	1	2	0	1
11	SRR5998374	SRA	WGS	Diplonemidae	Rhynchopus euleeides	Diplonemidae	Rhynchopus euleeides	6916	235	0.931463	7	6	0	2
12	SRR8636214	SRA	WGS	Diplonemidae	Rhynchopus humris	Diplonemidae	Rhynchopus humris	1420	77	0.938732	2	3	1	1
13	SRR8636216	SRA	WGS	Diplonemidae	Sulcionema specki	Diplonemidae	Sulcionema specki	454	30	0.914097	4	4	0	1
14	SRR8636213	SRA	WGS	Hemistasiidae	Artemidia motanka	Hemistasiidae	Artemidia motanka	521	31	0.93666	1	1	0	1
15	SRR8636215	SRA	WGS	Hemistasiidae	Namystynia karyoxenos	Hemistasiidae	Namystynia karyoxenos	316	58	0.75	12	17	0	1
16	SRR10442459	SRA	WGS	Kinetoplastea	uncultured kinetoplastid	Kinetoplastea	uncultured kinetoplastid	116	12	0.905172	1	1	1	1
17	SRR10571112	ENA	WGS	Euglenida	Euglena gracilis	Euglenida	Euglena gracilis	2105	98	0.939192	2	6	0	1
18	SRR10392122	ENA	WGS	Euglenida	Euglena viridis	Euglenida	Euglena viridis	699	39	0.942775	2	3	0	1
19	SRR10416456, SRR10416457, SRR10416459, SRR10416460, SRR10416463, SRR10416465, SRR10416466, SRR10416467	SRA	RNA-Seq, total RNA	Diatomeae	Asterionellopsis glacialis	Diatomeae	Asterionellopsis glacialis	3436	297	0.764261	4	8	1	2
20	SRR11462799	SRA	WGS	Diatomeae	Chaetoceros affinis	Diatomeae	Chaetoceros affinis	986	174	0.752535	18	18	1	3
21	SRR14099972	SRA	WGS	Diatomeae	Chaetoceros calcitrans	Diatomeae	Chaetoceros calcitrans 1	1360	53	0.952206	7	8	4	1
22	SRR10571094	ENA	WGS	Diatomeae	Chaetoceros calcitrans	Diatomeae	Chaetoceros calcitrans 2	494	24	0.949393	4	4	3	1
23	SRR14100021	SRA	WGS	Diatomeae	Chaetoceros muellerii	Diatomeae	Chaetoceros muellerii 1	2343	167	0.911225	6	8	0	1
24	SRR10392076	ENA	WGS	Diatomeae	Chaetoceros muellerii	Diatomeae	Chaetoceros muellerii 2	958	70	0.915449	3	4	0	1
25	SRR11180522	SRA	WGS	Diatomeae	Chaetoceros sp.	Diatomeae	Chaetoceros sp.	17	2	0.941176	1	1	1	1
26	SRR14100051	SRA	WGS	Diatomeae	Conticribra weissflogii	Diatomeae	Conticribra weissflogii	734	30	0.927793	5	7	4	2
27	SRR13201561	SRA	WGS	Diatomeae	Eucampia zodiacus	Diatomeae	Eucampia zodiacus	605	45	0.892562	1	1	1	1
28	SRR13296782	SRA	WGS	Diatomeae	Lithodesmium undulatum	Diatomeae	Lithodesmium undulatum	432	37	0.851852	4	4	1	2
29	SRR13500717	SRA	WGS	Diatomeae	Pseudo-nitzschia delicatissima	Diatomeae	Pseudo-nitzschia delicatissima	467	33	0.920771	1	2	2	1
30	SRR13280044	SRA	WGS	Diatomeae	Rhizosolenia setigera	Diatomeae	Rhizosolenia setigera	23	5	0.565217	1	1	1	1
31	SRR10571096	ENA	WGS	Diatomeae	Skeletonema dohrnii	Diatomeae	Skeletonema dohrnii	1043	44	0.951103	3	3	2	1
32	SRR13569272	SRA	WGS	Diatomeae	Skeletonema grevillei	Diatomeae	Skeletonema grevillei	1028	57	0.918288	3	4	2	1
33	SRR14100053	SRA	WGS	Diatomeae	Thalassiosira oceanica	Diatomeae	Thalassiosira oceanica 1	813	51	0.921279	4	5	4	1
34	SRR342436	SRA	WGS	Diatomeae	Thalassiosira oceanica	Diatomeae	Thalassiosira oceanica 2	70	6	0.928571	2	3	1	1
35	SRR14099973	SRA	WGS	Dinoflagellata	Alexandrium tamarense	Diatomeae	Thalassiosira pseudonana	869	44	0.947066	5	7	1	1
36	SRR10392102	ENA	WGS	Pelagophyceae	Aureococcus anophagefferens	Pelagophyceae	Aureococcus anophagefferens	600	30	0.948333	1	1	1	1
37	SRR9203570	SRA	WGS	Chrysophyceae	Dinobryon divergens	Chrysophyceae	Dinobryon divergens	487	22	0.876797	6	6	1	1
38	SRR9203574	SRA	WGS	Chrysophyceae	Dinobryon sp.	Chrysophyceae	Dinobryon pediforme	404	66	0.69802	8	12	2	1
39	SRR9203566	SRA	WGS	Chrysophyceae	Spumella sp.	Chrysophyceae	Ochromonas danica	321	20	0.922118	8	8	1	1
40	SRR8477347	SRA	WGS	Chrysophyceae	Paraphysomonas sp.	Chrysophyceae	Paraphysomonas bandaiensis	79	12	0.860759	1	1	1	1
41	SRR9203572	SRA	WGS	Chrysophyceae	Spumella vulgaris	Chrysophyceae	Spumella vulgaris	82	11	0.841463	6	6	1	2
42	SRR9203575	SRA	WGS	Chrysophyceae	Synura sp.	Chrysophyceae	Synura sphagnicola	1141	128	0.688869	9	9	2	3
43	SRR9724619	SRA	WGS	Bicosoecida	Cafeteria roenbergensis	Bicosoecida	Cafeteria roenbergensis	1602	164	0.844569	2	2	1	1
44	SRR14099974	SRA	WGS	Dinophyceae	Alexandrium andersonii	Dinophyceae	Alexandrium andersonii 1	972	74	0.894033	5	6	2	1
45	SRR10392136	ENA	WGS	Dinophyceae	Alexandrium andersonii	Dinophyceae	Alexandrium andersonii 2	278	22	0.913669	2	3	2	1
46	SRR10392124	ENA	WGS	Dinophyceae	Amphidinium carterae	Dinophyceae	Amphidinium carterae	134	10	0.88806	2	2	1	1
47	SRR10392113	ENA	WGS	Dinophyceae	Amphidinium gibbosum	Dinophyceae	Amphidinium gibbosum	164	29	0.792683	3	3	1	1
48	SRR11994189	SRA	RNA-Seq, polyA RNA	Dinophyceae	Gymnodinium smaydae	Dinophyceae	Gymnodinium smaydae	316	42	0.841772	3	4	2	1
49	SRR14099988	SRA	WGS	Dinophyceae	Heterocapsa arctica	Dinophyceae	Heterocapsa arctica	387	34	0.899225	1	2	1	1
50	DRR124369	SRA	RNA-Seq, polyA RNA	Dinophyceae	Lepidodinium chlorophorum	Dinophyceae	Lepidodinium chlorophorum	146	22	0.835616	2	3	3	1
51	SRR10392111	ENA	WGS	Dinophyceae	Lingulodinium polyedra	Dinophyceae	Lingulodinium polyedra	17	8	0.588235	5	6	1	1
52	ERR3569075, ERR3569076, ERR3569077, ERR3569078, ERR3569079, ERR3569080, ERR3569081, ERR3569082, ERR3569083	SRA	WGS	Dinophyceae	Polarella glacialis	Dinophyceae	Polarella glacialis	20433	600	0.91362	30	31	4	5
53	SRR3080743, SRR3080744	SRA	WGS	Syndiniales	Amoebophrya sp.	Syndiniales	Amoebophrya sp.	37	9	0.783784	1	1	1	1
54	SRR3929761	SRA	WGS	Ciliophora	Euplotes focardii	Ciliophora	Euplotes focardii	23	7	0.695652	1	1	1	1
55	SRR8282611	SRA	RNA-Seq, polyA RNA	Ciliophora	Halteria grandinella	Ciliophora	Halteria grandinella	2435	123	0.913758	3	4	0	1
56	SRR9888050	SRA	RNA-Seq, polyA RNA	Apicomplexa	Cephaloidophora communis	Apicomplexa	Cephaloidophora communis	2677	261	0.861786	11	16	2	1
57	SRR5929440	SRA	RNA-Seq, polyA RNA	Polycystinea	Lithomelissa setosa	Polycystinea	Lithomelissa setosa	483	77	0.815735	9	9	1	1
58	SRR10571117	ENA	WGS	Cercozoa	Amorphochlora amoebiformis	Cercozoa	Amorphochlora amoebiformis	125	8	0.944	1	1	0	1
59	SRR10392080	ENA	WGS	Cercozoa	Bigelowiella natans	Cercozoa	Bigelowiella natans	39	3	0.948718	1	1	1	1
60	SRR6811857, SRR6811858	SRA	WGS	Haptophyta	Chrysochromulina parva	Haptophyta	Chrysochromulina parva 1	148	13	0.912162	2	2	0	1
61	SRR2003951, SRR2014152	SRA	WGS	Haptophyta	Chrysochromulina tobinii	Haptophyta	Chrysochromulina parva 2	11	4	0.727273	1	1	0	1
62	SRR10392115	ENA	WGS	Haptophyta	Isochrysis galbana	Haptophyta	Isochrysis galbana	78	11	0.871795	1	2	1	1
63	SRR10392120	ENA	WGS	Cryptophyceae	Guillardia theta	Cryptophyceae	Guillardia theta	226	30	0.853982	1	1	0	1
64	SRR10392119	ENA	WGS	Cryptophyceae	Hanusia phi	Cryptophyceae	Hanusia phi	190	13	0.878947	1	1	0	1
65	SRR10571097	ENA	WGS	Cryptophyceae	Rhodomonas salina	Cryptophyceae	Rhodomonas salina	76	12	0.710526	2	2	2	1
66	SRR10392100	ENA	WGS	Chlorophyta	Neochloris oleoabundans	Chlorophyta	Chlorella luteoviridis	601	39	0.928453	3	4	0	1
67	SRR14100070	SRA	WGS	Dinoflagellata	Prorocentrum minimum	Chlorophyta	Pyramimonas disomata	446	27	0.934978	1	1	1	1
68	DRR228648	SRA	WGS	Tunicata	Oikopleura dioica	Tunicata	Oikopleura dioica	18179	476	0.944991	4	10	1	1
