# Supplementary material for: Intragenomic diversity of the V9 hypervariable domain in eukaryotes has little effect on metabarcoding
Source: iScience. 2023 Jul 12;26(8):107291. doi: 10.1016/j.isci.2023.107291 (PMC10404988; doi:10.1016/j.isci.2023.107291)
Supplement: Table S3. List of ASVs inferred in the 68 genomes/transcriptomes using the DADA2 de-noising algorithm, related to Figure 2 [file mmc4.xlsx]

## Sheet: Sheet1
run ID	sequence of the supposedly intra-genomic ASV	abundance of the supposedly intra-genomic ASV, reads	similarity to an ASV predominant in the genome/transcriptome, %	similarity to a best-matching sequence in the reference database, %	taxonomic annotation of the best-matching reference sequence: phylum	taxonomic annotation of the best-matching reference sequence: species or the lowest-level taxon	GenBank accession number of the best-matching reference sequence	best-matching reference sequence, V9 region
SRR10571112	GTCGCTCCTACCGATTGGACGTGCTGGTGAGATGTTCGGACTGGCGGCAATGGGCGGTCTCCGCCTAATGCTGTTGGGAAGTTCATCAAACCCTCCCGTCTAGAGGAAGGAGAAGTCGTAACAAGGTTTCC	2	57.047	100	Chlorophyta	Asterochloris erici	AB080310	GTCGCTCCTACCGATTGGACGTGCTGGTGAGATGTTCGGACTGGCGGCAATGGGCGGTCTCCGCCTAATGCTGTTGGGAAGTTCATCAAACCCTCCCGTCTAGAGGAAGGAGAAGTCGTAACAAGGTTTCC
SRR9888050	GTCGCTACTACCGATGGATGATTTGGTGAGGTCGCCTAGACTGGCTGCTGGCTTCGGCCGTGCGGCCGGGAAGACGCCCAAACTTGGTCGTCTAGAGGAAGTAAAAGTCGTAACAAGGTTTCC	5	57.2581	100	Arthropoda	Armatobalanus allium	AM497876	GTCGCTACTACCGATGGATGATTTGGTGAGGTCGCCTAGACTGGCTGCTGGCTTCGGCCGTGCGGCCGGGAAGACGCCCAAACTTGGTCGTCTAGAGGAAGTAAAAGTCGTAACAAGGTTTCC
SRR10392122	GTCGCTCCTACCGATTGGGTGTGCTGGTGAAGTGTTCGGATTGGCGACCGGGGGCGGTCTCCGCCCTCGGCCGCCGAGAAGTTCATTAAACCCTCCCACCTAGAGGAAGGAGAAGTCGTAACAAGGTTTCC	2	57.8947	99.24	Chlorophyta	Chlorella luteoviridis	FR865678	GTCGCTCCTACCGATTGGGTGTGCTGGTGAAGTGTTCGGATTGGCGACCGGGGGCGGTCTCCGCTCTCGGCCGCCGAGAAGTTCATTAAACCCTCCCACCTAGAGGAAGGAGAAGTCGTAACAAGGTTTCC
SRR8282611	GTCGCTACTACCGATTGGATGGTTTAGTGAGGCCCTCGGATCGGCCCCGCCGGGGTCGGCCCACGGCCCTGGCGGAGCGCTGAGAAGACGGTCGAACTTGACTATCTAGAGGAAGTAAAAGTCGTAACAAGGTTTCC	8	60.4317	100	Craniata	Bos taurus	AC170399	GTCGCTACTACCGATTGGATGGTTTAGTGAGGCCCTCGGATCGGCCCCGCCGGGGTCGGCCCACGGCCCTGGCGGAGCGCTGAGAAGACGGTCGAACTTGACTATCTAGAGGAAGTAAAAGTCGTAACAAGGTTTCC
SRR10571117	GTCGCTACTACCGATTGAATTATTTGGTGAGCGCCACGGACTGTTGCTGGCCTTTGCAAGAGGGTTGGCTTCTTGGAAAGTGGAACGAACCTGATGATTTAGAGGAAGTAAAAGTCGTAACAAGGTTTCC	29	62.0438	100	Cercozoa	Lotharella amoebiformis	MMETSP0042	GTCGCTACTACCGATTGAATTATTTGGTGAGCGCCACGGACTGTTGCTGGCCTTTGCAAGAGGGTTGGCTTCTTGGAAAGTGGAACGAACCTGATGATTTAGAGGAAGTAAAAGTCGTAACAAGGTTTCC
SRR10392124	GTCGCTACTACCGATTGGATGGTTTAGTGAGGCCCTCGGATCGGCCCCGCCGGGGTCGGCCCACGGCCCTGGCGGAGCGCTGAGAAGACGGTCGAACTTGACTATCTAGAGGAAGTAAAAGTCGTAACAAGGTTTCC	2	62.8571	100	Craniata	Bos taurus	AC170399	GTCGCTACTACCGATTGGATGGTTTAGTGAGGCCCTCGGATCGGCCCCGCCGGGGTCGGCCCACGGCCCTGGCGGAGCGCTGAGAAGACGGTCGAACTTGACTATCTAGAGGAAGTAAAAGTCGTAACAAGGTTTCC
SRR10416456_SRR10416457_SRR10416459_SRR10416460_SRR10416463_SRR10416465_SRR10416466_SRR10416467	GTCGCTACTACCGATTGGATGGTTTAGTGAGGCCCTCGGATCGGCCCCGCCGGGGTCGGCCCACGGCCCTGGCGGAGCGCTGAGAAGACGGTCGAACTTGACTATCTAGAGGAAGTAAAAGTCGTAACAAGGTTTCC	30	63.0435	100	Craniata	Bos taurus	AC170399	GTCGCTACTACCGATTGGATGGTTTAGTGAGGCCCTCGGATCGGCCCCGCCGGGGTCGGCCCACGGCCCTGGCGGAGCGCTGAGAAGACGGTCGAACTTGACTATCTAGAGGAAGTAAAAGTCGTAACAAGGTTTCC
SRR10392100	GTCGTTGCTACCGATGGTGGCTGGATAGAGTCATCAGGAGGTTGTGGAGGCGGCCTCTCGGGGCAGTAGAGCATCCCAGCCGAAATTGGACGATGTCCAGCCACTAGAGGAAGCAAAAGTCGTAACAAGGTTGCT	6	63.1206	100	Euglenida	Euglena gracilis	AJ532426	GTCGTTGCTACCGATGGTGGCTGGATAGAGTCATCAGGAGGTTGTGGAGGCGGCCTCTCGGGGCAGTAGAGCATCCCAGCCGAAATTGGACGATGTCCAGCCACTAGAGGAAGCAAAAGTCGTAACAAGGTTGCT
SRR10416456_SRR10416457_SRR10416459_SRR10416460_SRR10416463_SRR10416465_SRR10416466_SRR10416467	GTCGCTACTACCGATTGAATGGCTCAGTGAGGCCTTCGGACTGGCTCGAGGAGGTTGGCAACGACCACCTCAAGCCGGAAAGTTCGTCAAACTCGGTCATTTAGAGGAAGTAAAAGTCGTAACAAGGTCTCC	34	64.9254	100	Holomycota	Alternaria alternata	AF218791	GTCGCTACTACCGATTGAATGGCTCAGTGAGGCCTTCGGACTGGCTCGAGGAGGTTGGCAACGACCACCTCAAGCCGGAAAGTTCGTCAAACTCGGTCATTTAGAGGAAGTAAAAGTCGTAACAAGGTCTCC
SRR8282611	GTCGCTACTACCGATTGAATGGCTCAGTGAGGCCTTCGGACTGGCTTGGGGAGGTTGGCAACGACCACCCTAAGCCGGAAAGTTCGTCAAACTCGGTCATTTAGAGGAAGTAAAAGTCGTAACAAGGTTTCC	2	64.9254	100	Holomycota	Dothideomycetes X	HM490239	GTCGCTACTACCGATTGAATGGCTCAGTGAGGCCTTCGGACTGGCTTGGGGAGGTTGGCAACGACCACCCTAAGCCGGAAAGTTCGTCAAACTCGGTCATTTAGAGGAAGTAAAAGTCGTAACAAGGTTTCC
SRR10571112	GTCGCTCCTACCGATTGGGTGTGCTGGTGAAGTGTTCGGATTGGCAGCTTAGGGTGGCAACACCTCAGGTCTGCCGAGAAGTTCATTAAACCCTCCCACCTAGAGGAAGGAGAAGTCGTAACAAGGTTTCC	4	65	100	Chlorophyta	Scenedesmaceae X	AY197641	GTCGCTCCTACCGATTGGGTGTGCTGGTGAAGTGTTCGGATTGGCAGCTTAGGGTGGCAACACCTCAGGTCTGCCGAGAAGTTCATTAAACCCTCCCACCTAGAGGAAGGAGAAGTCGTAACAAGGTTTCC
SRR5929440	GTCGCTACTACCGATTGAACGTTTTAGTGAGGTCCTCGGACTGTTTGGTAGGCGGATCACTCTGCCTGCCTGGCGGGAAGACGACCAAACTGTAGCGTTTAGAGGAAGTAAAAGTCGTAACAAGGTTTCC	4	65.9091	100	Arthropoda	Pseudocalanus elongatus	KJ758408	GTCGCTACTACCGATTGAACGTTTTAGTGAGGTCCTCGGACTGTTTGGTAGGCGGATCACTCTGCCTGCCTGGCGGGAAGACGACCAAACTGTAGCGTTTAGAGGAAGTAAAAGTCGTAACAAGGTTTCC
SRR10416456_SRR10416457_SRR10416459_SRR10416460_SRR10416463_SRR10416465_SRR10416466_SRR10416467	GTCGCTACTACCGATTGAATGGCTTAGTGAGCCTTTGGGATTGGCAGCTTGTACCGGCAACGGTAGCAGGCCGCTGAAAACTTAGGCAAACTTGGTCATTTAGAGGAAGTAAAAGTCGTAACAAGGTTTCT	47	68.9394	99.24	Holomycota	Basidiomycota X	AM901800	GTCGCTACTACCGATTGAATGGCTTAGTGAGCCTTTGGGATTGGCAGCTTGTACCGGCAACGGTAGCAGGCCGCTGAAAACTTAGGCAAACTTGGTCATTTAGAGGAAGTAAAAGTCGTAGCAAGGTTTCT
SRR10416456_SRR10416457_SRR10416459_SRR10416460_SRR10416463_SRR10416465_SRR10416466_SRR10416467	GTCGCTACTACCGATTGAATGGCTTAGTGAGCCTTTGGGATTGGCAGCTTGTACCGGCAACGGTAGCAGGCAGCCGAAAACTTAGGCAAACTTGGTCATTTAGAGGAAGTAAAAGTCGTAACAAGGTTTCT	279	68.9394	100	Holomycota	Exobasidiomycetes X	AY605187	GTCGCTACTACCGATTGAATGGCTTAGTGAGCCTTTGGGATTGGCAGCTTGTACCGGCAACGGTAGCAGGCAGCCGAAAACTTAGGCAAACTTGGTCATTTAGAGGAAGTAAAAGTCGTAACAAGGTTTCT
SRR10416456_SRR10416457_SRR10416459_SRR10416460_SRR10416463_SRR10416465_SRR10416466_SRR10416467	GTCGCTACTACCGATTGAATGGCTTAGTGAGACCTCCGGATTGGCTTCGGGGAGCCGGCAACGGCACCCTGTCGCTGAGAAGCTGGTCAAACTTGGTCATTTAGAGGAAGTAAAAGTCGTAACAAGGTTTCC	9	69.1729	100	Holomycota	Entomocorticium sp	HQ413288	GTCGCTACTACCGATTGAATGGCTTAGTGAGACCTCCGGATTGGCTTCGGGGAGCCGGCAACGGCACCCTGTCGCTGAGAAGCTGGTCAAACTTGGTCATTTAGAGGAAGTAAAAGTCGTAACAAGGTTTCC
SRR10416456_SRR10416457_SRR10416459_SRR10416460_SRR10416463_SRR10416465_SRR10416466_SRR10416467	GTCGCTACTACCGATTGAATGGTTTAGTGAGATCTTCGGATTGGTCCGGAGGTGGCCGCAAGGTTGCCTCTAGGTTCCGAGAAGATGATCAAACTTGATCATTTAGAGGAAGTAAAAGTCGTAACAAGGTTTCC	3	70.1493	100	Rotifera	Platyias quadricornis	DQ297713	GTCGCTACTACCGATTGAATGGTTTAGTGAGATCTTCGGATTGGTCCGGAGGTGGCCGCAAGGTTGCCTCTAGGTTCCGAGAAGATGATCAAACTTGATCATTTAGAGGAAGTAAAAGTCGTAACAAGGTTTCC
SRR8282611	GTCGCTCCTACCGATTGAATGATCCGGTGAAGTGTTCGGATCGCGCCGACGACGGCGGTTCGCCGCCGGCGACGTCGCGAGAAGTTCATTGAACCTTATCATTTAGAGGAAGGAGAAGTCGTAACAAGGTTTCC	3	71.3235	100	Streptophyta	Ginkgo biloba	MH744122	GTCGCTCCTACCGATTGAATGATCCGGTGAAGTGTTCGGATCGCGCCGACGACGGCGGTTCGCCGCCGGCGACGTCGCGAGAAGTTCATTGAACCTTATCATTTAGAGGAAGGAGAAGTCGTAACAAGGTTTCC
SRR8636215	GTCGTTGCTACCGATTGGCTGTGGGATAGAGCTGGGGGGAGGGTGTCTCTCTGGGGCAACCTTTTGAGACGCCGCGAATCCCAGCAATATTTCTCAGCTAGAGGAAGCAAAAGTCGTAACAAGGTTGCT	2	72.3077	100	Diplonemidae	Diplonema japonicum	MF422190	GTCGTTGCTACCGATTGGCTGTGGGATAGAGCTGGGGGGAGGGTGTCTCTCTGGGGCAACCTTTTGAGACGCCGCGAATCCCAGCAATATTTCTCAGCTAGAGGAAGCAAAAGTCGTAACAAGGTTGCT
SRR10392119	GTCGCTCCTACCGATTGGGTGTGCTGGTGAAGTGTTCGGATTGACTTCAGCGGTGGGCAACCTCTGCTGTCGTTGAGAAGATCATTAAACCCTCCCACCTAGAGGAAGGAGAAGTCGTAACAAGGTCTCC	2	73.0769	100	Chlorophyta	Haematococcus lacustris	JQ315538	GTCGCTCCTACCGATTGGGTGTGCTGGTGAAGTGTTCGGATTGACTTCAGCGGTGGGCAACCTCTGCTGTCGTTGAGAAGATCATTAAACCCTCCCACCTAGAGGAAGGAGAAGTCGTAACAAGGTCTCC
SRR14099974	GTCGCACCTACCGATTGAATGATTCGGTGAAACTTTCGGACCGTGGTTCTTGCCACTTCGGTGGTGAGAATCGTGGAAAGTTATTTAAACCTCATCATTTAGAGGAAGGTGAAGTCGTAACAAGGTTTCC	6	73.2824	100	Chrysophyceae	Ochromonas danica	M32704	GTCGCACCTACCGATTGAATGATTCGGTGAAACTTTCGGACCGTGGTTCTTGCCACTTCGGTGGTGAGAATCGTGGAAAGTTATTTAAACCTCATCATTTAGAGGAAGGTGAAGTCGTAACAAGGTTTCC
SRR8282611	GTCGCTCCTACCGATTGAATGGTCCGGTGAAGTGTTCGGATCGCGGCGACGTGGGCGGTTCGCCGCTGGCGACGTCGCGAGAAGTCCACTGAACCTTATCATTTAGAGGAAGGAGAAGTCGTAACAAGGTTTCC	8	73.5294	100	Streptophyta	Canotia holacantha	AY929342	GTCGCTCCTACCGATTGAATGGTCCGGTGAAGTGTTCGGATCGCGGCGACGTGGGCGGTTCGCCGCTGGCGACGTCGCGAGAAGTCCACTGAACCTTATCATTTAGAGGAAGGAGAAGTCGTAACAAGGTTTCC
SRR10571097	GTCGCTCCTACCGATTGGGTGTGCTGGTGAAGTGTTCGGATTGACTTCAGCGGTGGGCAACCTCTGCTGTCGTTGAGAAGATCATTAAACCCTCCCACCTAGAGGAAGGAGAAGTCGTAACAAGGTCTCC	2	74.4361	100	Chlorophyta	Haematococcus lacustris	JQ315538	GTCGCTCCTACCGATTGGGTGTGCTGGTGAAGTGTTCGGATTGACTTCAGCGGTGGGCAACCTCTGCTGTCGTTGAGAAGATCATTAAACCCTCCCACCTAGAGGAAGGAGAAGTCGTAACAAGGTCTCC
SRR10416456_SRR10416457_SRR10416459_SRR10416460_SRR10416463_SRR10416465_SRR10416466_SRR10416467	GTCGCTCCTACCGATTGAATGGTCCGGTGAAGTGTTCGGATCGCGGCGACGGGGGCGGTTCGCCGCCCCCGACGTCGCGAGAAGTCCATTGAACCTTATCATTTAGAGGAAGGAGAAGTCGTAACAAGGTTTCC	74	74.6269	100	Streptophyta	Oryza sativa	AAAA02046270	GTCGCTCCTACCGATTGAATGGTCCGGTGAAGTGTTCGGATCGCGGCGACGGGGGCGGTTCGCCGCCCCCGACGTCGCGAGAAGTCCATTGAACCTTATCATTTAGAGGAAGGAGAAGTCGTAACAAGGTTTCC
SRR10416456_SRR10416457_SRR10416459_SRR10416460_SRR10416463_SRR10416465_SRR10416466_SRR10416467	GTCGCTCCTACCGATTGAATGGTCCGGTGAAGTGTTCGGATCGCGGCGACGTGGGCGGTTCGCCGCCGGCAACGTCGCGAGAAGTCCACTGAACCTTATCATTTAGAGGAAGGAGAAGTCGTAACAAGGTTTCC	11	75.5556	99.25	Streptophyta	Averrhoa carambola	AY929366	GTCGCTCCTACCGATTGAATGGTCCGGTGAAGTGTTCGGATCGCGGCGACGTGGGCGGTTCGCCGCCGGCGACGTCGCGAGAAGTCCACTGAACCTTATCATTTAGAGGAAGGAGAAGTCGTAACAAGGTTTCC
ERR3569075_ERR3569076_ERR3569077_ERR3569078_ERR3569079_ERR3569080_ERR3569081_ERR3569082_ERR3569083	GTCGCTCCTACCGATTGAATGGTCCGGTGAAGTGTTCGGATCGCGGCGACGTGGGCGGTTCGCTGCCGGCGACGTCGCGAGAAGTCCACTGAACCTTATCATTTAGAGGAAGGAGAAGTCGTAACAAGGTTTCC	6	76.1194	100	Streptophyta	Calluna vulgaris	AF419797	GTCGCTCCTACCGATTGAATGGTCCGGTGAAGTGTTCGGATCGCGGCGACGTGGGCGGTTCGCTGCCGGCGACGTCGCGAGAAGTCCACTGAACCTTATCATTTAGAGGAAGGAGAAGTCGTAACAAGGTTTCC
SRR10392122	GTCGTTGCTACCGATGGTGGCTGGATAGAGTCATCAGGAGGTTGTGGAGGCGGCCTCTCGGGGCAGTAGAGCATCCCAGCCGAAATTGGACGATGTCCAGCCACTAGAGGAAGCAAAAGTCGTAACAAGGTTGCT	6	78.6765	100	Euglenida	Euglena gracilis	AJ532426	GTCGTTGCTACCGATGGTGGCTGGATAGAGTCATCAGGAGGTTGTGGAGGCGGCCTCTCGGGGCAGTAGAGCATCCCAGCCGAAATTGGACGATGTCCAGCCACTAGAGGAAGCAAAAGTCGTAACAAGGTTGCT
SRR10571112	GTCGTTGCTACCGATGATCGCTGGATAGAACCATCAGGAGGTCAGGCCAGCCCCTGTGTCGAGCCACAGCTGAAATTGGGTGATGCCCAGTGACTAGAGGAAGCAAAAGTCGTAACAAGGTTGCT	3	78.6765	100	Euglenida	Euglena viridis	AF112872	GTCGTTGCTACCGATGATCGCTGGATAGAACCATCAGGAGGTCAGGCCAGCCCCTGTGTCGAGCCACAGCTGAAATTGGGTGATGCCCAGTGACTAGAGGAAGCAAAAGTCGTAACAAGGTTGCT
SRR10392115	GTCGCTCCTACCGATTGAATGGTCCGGTGAAATCTTCGGATTGCTGGCCGCTTGTCGCAAGGCGAGCGGTTGCGAGAAGTTGATTGAACCTTATCATTTAGAGGAAGGAGAAGTCGTAACAAGGTTTCC	3	79.8507	100	Cryptophyceae	Hanusia phi	U53126	GTCGCTCCTACCGATTGAATGGTCCGGTGAAATCTTCGGATTGCTGGCCGCTTGTCGCAAGGCGAGCGGTTGCGAGAAGTTGATTGAACCTTATCATTTAGAGGAAGGAGAAGTCGTAACAAGGTTTCC
SRR5998381	GTCGTTGCTACCGATTGGCTGTAGGATAGAGCTTGGGGGAGGTTGCGACTCTTGGATTTCCAATTGTTGCGTTCCGAACCCAAGCAATATTTTTCAGCTAGAGGAAGCAAAAGTCGTAACAAGGTTGCT	5	80.6202	99.22	Diplonemidae	Rhynchopus sp	AF380997	GTCGTTGCTACCGATTGGCTGTAGGATAGAGCTTGGGGGAGGTTGCGACTCTTGGATTTCCAATTGTTGCGTTCCGAACCCAAGCAATATTTTTCAGCTAGAGGAAGCAAAAGTCGTAACAAGGTAGCT
SRR8636216	GTCGTTGCTACCGATTGGCTGTGGGATAGAGCTGGGGGGAGGGTGTCTCTCTGGGGCAACCTTTTGAGACGCCGCGAATCCCAGCAATATTTCTCAGCTAGAGGAAGCAAAAGTCGTAACAAGGTTGCT	6	81.3953	100	Diplonemidae	Diplonema japonicum	MF422190	GTCGTTGCTACCGATTGGCTGTGGGATAGAGCTGGGGGGAGGGTGTCTCTCTGGGGCAACCTTTTGAGACGCCGCGAATCCCAGCAATATTTCTCAGCTAGAGGAAGCAAAAGTCGTAACAAGGTTGCT
SRR9203575	GTCGCACCTACCGATTGAATGATTCGGTGAAACTTTCGGACCGTGGTTCTTGCCACTTCGGTGGTGAGAATCGTGGAAAGTTATTTAAACCTCATCATTTAGAGGAAGGTGAAGTCGTAACAAGGTTTCC	8	82.3077	100	Chrysophyceae	Ochromonas danica	M32704	GTCGCACCTACCGATTGAATGATTCGGTGAAACTTTCGGACCGTGGTTCTTGCCACTTCGGTGGTGAGAATCGTGGAAAGTTATTTAAACCTCATCATTTAGAGGAAGGTGAAGTCGTAACAAGGTTTCC
SRR9203575	GTCGCACCTACCGATTGAATGATTCGATGAATTTTTCGGACTGTGATCAGGACGCTTCGGCGACTTGGTTGTGGGAAGTTATTTAAATCTCATCATTTAGAGGAAGGTGAAGTCGTAACAAGGTTTCC	100	83.8462	100	Chrysophyceae	Chrysophyceae X	GU290110	GTCGCACCTACCGATTGAATGATTCGATGAATTTTTCGGACTGTGATCAGGACGCTTCGGCGACTTGGTTGTGGGAAGTTATTTAAATCTCATCATTTAGAGGAAGGTGAAGTCGTAACAAGGTTTCC
SRR9203574	GTCGCACCTACCGATTGAATGATTCGGTGAAACTTTCGGACCGTGGTTCTTGCCACTTCGGTGGTGAGAATCGTGGAAAGTTATTTAAACCTCATCATTTAGAGGAAGGTGAAGTCGTAACAAGGTTTCC	5	83.8462	100	Chrysophyceae	Ochromonas danica	M32704	GTCGCACCTACCGATTGAATGATTCGGTGAAACTTTCGGACCGTGGTTCTTGCCACTTCGGTGGTGAGAATCGTGGAAAGTTATTTAAACCTCATCATTTAGAGGAAGGTGAAGTCGTAACAAGGTTTCC
SRR9203566	GTCGCACCTACCGATTGAATGATTCGGTGAAAATCTCGGACTATAGTAATAGAGCCCTCGGGCCTTATTATTGTGGGAAGTTATTTAAACCTCATCATTTAGAGGAAGGTGAAGTCGTAACAAGGTTTCC	2	84.6154	99.23	Chrysophyceae	Chromulina nebulosa	EF165101	GTCGCACCTACCGATTGAATGATTCGGTGAAAATCTCGGACTATAGTAATAGAGCCCTCGGGCGTTATTATTGTGGGAAGTTATTTAAACCTCATCATTTAGAGGAAGGTGAAGTCGTAACAAGGTTTCC
SRR9203570	GTCGCACCTACCGATTGAATGATTCGGTGAAACTTTCGGACTGTGGCTCGGACAACTCGTGTGGCCTTGCTGTAGGAAGTTATTTAAACCTCATCATTTAGAGGAAGGTGAAGTCGTAACAAGGTTTCC	42	85.2713	100	Chrysophyceae	Mallomonas annulata	U73230	GTCGCACCTACCGATTGAATGATTCGGTGAAACTTTCGGACTGTGGCTCGGACAACTCGTGTGGCCTTGCTGTAGGAAGTTATTTAAACCTCATCATTTAGAGGAAGGTGAAGTCGTAACAAGGTTTCC
SRR14099972	GTCGCACCTACCGATTGAATGGTCCGGTGAAGACTCGGGATTGTGGTCTGGCTCCTTCATTGGGGCCAGACCGTGAGAACTTGTCTGAACCTTATCATTTAGAGGAAGGTGAAGTCGTAACAAGGTTTCC	5	85.3846	100	Diatomeae	Conticribra weissflogii	AY485445	GTCGCACCTACCGATTGAATGGTCCGGTGAAGACTCGGGATTGTGGTCTGGCTCCTTCATTGGGGCCAGACCGTGAGAACTTGTCTGAACCTTATCATTTAGAGGAAGGTGAAGTCGTAACAAGGTTTCC
SRR10571094	GTCGCACCTACCGATTGAATGGTCCGGTGAAGACTCGGGATTGTGGTCTGGCTCCTTCATTGGGGCCAGACCGTGAGAACTTGTCTGAACCTTATCATTTAGAGGAAGGTGAAGTCGTAACAAGGTTTCC	3	85.3846	100	Diatomeae	Conticribra weissflogii	AY485445	GTCGCACCTACCGATTGAATGGTCCGGTGAAGACTCGGGATTGTGGTCTGGCTCCTTCATTGGGGCCAGACCGTGAGAACTTGTCTGAACCTTATCATTTAGAGGAAGGTGAAGTCGTAACAAGGTTTCC
SRR9203574	GTCGCACCTACCGATTGAATGATTCGATGAATTTTTCGGACTGTGATCAGGACGCTTCGGCGACTTGGTTGTGGGAAGTTATTTAAATCTCATCATTTAGAGGAAGGTGAAGTCGTAACAAGGTTTCC	51	85.4962	100	Chrysophyceae	Chrysophyceae X	GU290110	GTCGCACCTACCGATTGAATGATTCGATGAATTTTTCGGACTGTGATCAGGACGCTTCGGCGACTTGGTTGTGGGAAGTTATTTAAATCTCATCATTTAGAGGAAGGTGAAGTCGTAACAAGGTTTCC
SRR9203574	GTCGCACCTACCGATTGGATGATTCGGTGAAACTTTCGGACTGTGATCAAGACGCTCTCGGGCGACTCGGTCGCGGGAAGTTATTTAAACCTCATCATCTAGAGGAAGGTGAAGTCGTAACAAGGTTTCC	11	86.1538	100	Chrysophyceae	Poterioochromonas sp	JN397366	GTCGCACCTACCGATTGGATGATTCGGTGAAACTTTCGGACTGTGATCAAGACGCTCTCGGGCGACTCGGTCGCGGGAAGTTATTTAAACCTCATCATCTAGAGGAAGGTGAAGTCGTAACAAGGTTTCC
SRR14099972	GTCGCACCTACCGATTGGATGGTCCGGTGAGGAGTCGGGATTGCGGCTTGGTTCCTTTATTGGGATCAGGCTGCGAGAACCTCTCCAAACCTTATCATCTAGAGGAAGGTGAAGTCGTAACAAGGTTTCC	2	86.1538	100	Diatomeae	Cyclotella choctawhatcheeana	JQ217341	GTCGCACCTACCGATTGGATGGTCCGGTGAGGAGTCGGGATTGCGGCTTGGTTCCTTTATTGGGATCAGGCTGCGAGAACCTCTCCAAACCTTATCATCTAGAGGAAGGTGAAGTCGTAACAAGGTTTCC
SRR9203566	GTCGCACCTACCGATTGAATGATTCGGTGAAACTTTCGGACCGCGGTGGAGATACCTCTGGTAACTCCGTCATGGGAAGTTATTTAAACCTCATCATTTAGAGGAAGGTGAAGTCGTAACAAGGTTTCC	3	87.0229	100	Chrysophyceae	Dinobryon divergens	FN662725	GTCGCACCTACCGATTGAATGATTCGGTGAAACTTTCGGACCGCGGTGGAGATACCTCTGGTAACTCCGTCATGGGAAGTTATTTAAACCTCATCATTTAGAGGAAGGTGAAGTCGTAACAAGGTTTCC
SRR9203570	GTCGCACCTACCGATTGAATGATTCGATGAAACTTTCGGACCGCAGCAGAGAGGCCTTCGGGCAGCTCAGCAGCGGGAAGTTATTTAAATCTCATCATTTAGAGGAAGGTGAAGTCGTAACAAGGTTTCC	3	87.6923	100	Chrysophyceae	Chrysophyceae X	AY651093	GTCGCACCTACCGATTGAATGATTCGATGAAACTTTCGGACCGCAGCAGAGAGGCCTTCGGGCAGCTCAGCAGCGGGAAGTTATTTAAATCTCATCATTTAGAGGAAGGTGAAGTCGTAACAAGGTTTCC
SRR9203572	GTCGCACCTACCGATTGAATGATTCGGTGAAACTTTCGGACCGCGGTGGAGATACCTCTGGTAACTCCGTCATGGGAAGTTATTTAAACCTCATCATTTAGAGGAAGGTGAAGTCGTAACAAGGTTTCC	2	87.6923	100	Chrysophyceae	Dinobryon divergens	FN662725	GTCGCACCTACCGATTGAATGATTCGGTGAAACTTTCGGACCGCGGTGGAGATACCTCTGGTAACTCCGTCATGGGAAGTTATTTAAACCTCATCATTTAGAGGAAGGTGAAGTCGTAACAAGGTTTCC
SRR9203575	GTCGCACCTACCGATTGGATGATTCGGTGAAACTTTCGGACTGTGATCAAGACGCTCTCGGGCGACTCGGTCGCGGGAAGTTATTTAAACCTCATCATCTAGAGGAAGGTGAAGTCGTAACAAGGTTTCC	15	87.6923	100	Chrysophyceae	Poterioochromonas sp	JN397366	GTCGCACCTACCGATTGGATGATTCGGTGAAACTTTCGGACTGTGATCAAGACGCTCTCGGGCGACTCGGTCGCGGGAAGTTATTTAAACCTCATCATCTAGAGGAAGGTGAAGTCGTAACAAGGTTTCC
SRR14099972	GTCGCACCTACCGATTGAATGGTCCGGTGAAGACTCGAGATTTTGGTCTAGCTCCTTTATTGGGGCTTGACCGCGAGAACCTGTCTAAACCTTATCATTTAGAGGAAGGTGAAGTCGTAACAAGGTTTCC	4	87.6923	100	Diatomeae	Skeletonema dohrnii	AJ632210	GTCGCACCTACCGATTGAATGGTCCGGTGAAGACTCGAGATTTTGGTCTAGCTCCTTTATTGGGGCTTGACCGCGAGAACCTGTCTAAACCTTATCATTTAGAGGAAGGTGAAGTCGTAACAAGGTTTCC
SRR9203566	GTCGCACCTACCGATTGAATGATTCGGTGAAACTTTCGGACTGTGGCTCGGACAACTCGTGTGGCCTTGCTGTAGGAAGTTATTTAAACCTCATCATTTAGAGGAAGGTGAAGTCGTAACAAGGTTTCC	3	87.7863	100	Chrysophyceae	Mallomonas annulata	U73230	GTCGCACCTACCGATTGAATGATTCGGTGAAACTTTCGGACTGTGGCTCGGACAACTCGTGTGGCCTTGCTGTAGGAAGTTATTTAAACCTCATCATTTAGAGGAAGGTGAAGTCGTAACAAGGTTTCC
SRR8636214	GTCGTTGCTACCGATTGGCTGTGGGATAGAGCTGGGGGGAGGGTGTCTCTCTGGGGCAACCTTTTGAGACGCCGCGAATCCCAGCAATATTTCTCAGCTAGAGGAAGCAAAAGTCGTAACAAGGTTGCT	2	88.3721	100	Diplonemidae	Diplonema japonicum	MF422190	GTCGTTGCTACCGATTGGCTGTGGGATAGAGCTGGGGGGAGGGTGTCTCTCTGGGGCAACCTTTTGAGACGCCGCGAATCCCAGCAATATTTCTCAGCTAGAGGAAGCAAAAGTCGTAACAAGGTTGCT
ERR3569075_ERR3569076_ERR3569077_ERR3569078_ERR3569079_ERR3569080_ERR3569081_ERR3569082_ERR3569083	GTCGCTCCTACCGATCGAGTGATCCGGTAGAATAATTCGGACTGATGCTGTGCTTCTGGGCGTTGCATTGGAATGTTTAGTGAACCTTACCACTTATAGGAAGGAGAAGTCGTAACAATGTTTCC	30	90	90	Dinophyceae	Polarella glacialis	AF099183	GTCGCTCCTACCGATTGAGTGATCCGGTGAATAATTCGGACTGATGCAGTGCTCAGCTTCTGGGCGTTGCGTTGGAAAGTTTAGTGAACCTTATCACTTAGAGGAAGGAGAAGTCGTAACAAGGTTTCC
SRR9203572	GTCGCACCTACCGATTGAATGATTCGGTGAAACTTTCGGACCGTGGACAGGACGCTCTCGGGCGACTTGACCGTGGGAAGTTATTTAAACCTCATCATTTAGAGGAAGGTGAAGTCGTAACAAGGTTTCC	3	91.6031	100	Chrysophyceae	Spumella sp	EF027354	GTCGCACCTACCGATTGAATGATTCGGTGAAACTTTCGGACCGTGGACAGGACGCTCTCGGGCGACTTGACCGTGGGAAGTTATTTAAACCTCATCATTTAGAGGAAGGTGAAGTCGTAACAAGGTTTCC
SRR14100051	GTCGCACCTACCGATTGAATGGTCCGGTGAAGACTCGAGATTTTGGTCTAGCTCCTTTATTGGGGCTTGACCGCGAGAACCTGTCTAAACCTTATCATTTAGAGGAAGGTGAAGTCGTAACAAGGTTTCC	25	93.0769	100	Diatomeae	Skeletonema dohrnii	AJ632210	GTCGCACCTACCGATTGAATGGTCCGGTGAAGACTCGAGATTTTGGTCTAGCTCCTTTATTGGGGCTTGACCGCGAGAACCTGTCTAAACCTTATCATTTAGAGGAAGGTGAAGTCGTAACAAGGTTTCC
SRR5998374	GTCGTTGCTACCGATTGGCTGTAGGAGCTATAGAGCTTGGGGGAGGTTGCGACTCTTGGATTTCCAATGGGTGCGTTCCGAACCCAAGCAATATTTTTCAGCTAGAGGAAGCAAAGGCCATAACAAGGTTGCT	8	93.2331	92.48	Diplonemidae	Rhynchopus sp	AF380997	GTCGTTGCTACCGATTGGCTGTAGGATAGAGCTTGGGGGAGGTTGCGACTCTTGGATTTCCAATTGTTGCGTTCCGAACCCAAGCAATATTTTTCAGCTAGAGGAAGCAAAAGTCGTAACAAGGTAGCT
SRR11462799	GTCGCACCTACCGATTGAGTGTTCCGGTGAGGCCTCGGAATTGTAGTTAGCTTCCTTCATTGGAAACTCACCGTGAGAACTTGTCCGAACCTTATCACTTAGACGAGGAAGGTGAAGTCATAACAAGGTTTCC	12	94.7368	94.74	Diatomeae	Chaetoceros affinis	MMETSP0088	GTCGCACCTACCGATTGAGTGTTCCGGTGAGGCCTCGGGATTGTAGTTAGCTTCCTTTATTGGAAACTCACCGCGAGAACTTGTCCGAACCTTATCACTTAGAGGAAGGTGAAGTCGTAACAAGGTTTCC
SRR11462799	GTCACACCTACCAATTGAGTGTTCCGGTGAGGCCTCGGAATTGTAGTTAGCTTCCTTCATTGGAAACTCACCGCGAGAACTTGTCTGAACCTTATCACTTAGAGGAAGTTGAAGTCGTAACAAGGTTTCC	12	95.3846	95.38	Diatomeae	Chaetoceros affinis	MMETSP0088	GTCGCACCTACCGATTGAGTGTTCCGGTGAGGCCTCGGGATTGTAGTTAGCTTCCTTTATTGGAAACTCACCGCGAGAACTTGTCCGAACCTTATCACTTAGAGGAAGGTGAAGTCGTAACAAGGTTTCC
ERR3569075_ERR3569076_ERR3569077_ERR3569078_ERR3569079_ERR3569080_ERR3569081_ERR3569082_ERR3569083	GTCGCTCCTACCGATTCAGTGATCCGGTGAATAATTCGGACTGACGCAGTGCTCAGCTTCTGGGCGTTGCGTTGGAAAGTTTAGTGAACCTTATCACTTAGAGGGAGGAGAAGTCGTAACAAGGTTTCC	16	97.6744	97.67	Dinophyceae	Polarella glacialis	AF099183	GTCGCTCCTACCGATTGAGTGATCCGGTGAATAATTCGGACTGATGCAGTGCTCAGCTTCTGGGCGTTGCGTTGGAAAGTTTAGTGAACCTTATCACTTAGAGGAAGGAGAAGTCGTAACAAGGTTTCC
ERR3569075_ERR3569076_ERR3569077_ERR3569078_ERR3569079_ERR3569080_ERR3569081_ERR3569082_ERR3569083	GTCGCTCCTACCGATTGAGTGATCCGGTGAATAATTCGGACCGATGCAGTGCTCAGCTTCTGGGCGTTGCGTTGGAAAGTCTAGTGAATCTTATCACTTAGAGGAAGGAGAAGTCGTAACAAGGTTTCC	10	97.6744	97.67	Dinophyceae	Polarella glacialis	AF099183	GTCGCTCCTACCGATTGAGTGATCCGGTGAATAATTCGGACTGATGCAGTGCTCAGCTTCTGGGCGTTGCGTTGGAAAGTTTAGTGAACCTTATCACTTAGAGGAAGGAGAAGTCGTAACAAGGTTTCC
SRR4022269	GTCGTTGCTACTGATTGGCTGTAGGGTAGATATCGGCTGATTCCGGACTGTTGGGGCAACTCTTCAGTTTGGGAGAAACCTATCAATATTCTGCAGCTAGAAGAAGCAAAAGTCGTAACAAGGTTGCT	102	98.4375	100	Eupelagonemidae	Eupelagonemidae X	KY947151	GTCGTTGCTACTGATTGGCTGTAGGGTAGATATCGGCTGATTCCGGACTGTTGGGGCAACTCTTCAGTTTGGGAGAAACCTATCAATATTCTGCAGCTAGAAGAAGCAAAAGTCGTAACAAGGTTGCT
SRR10416456_SRR10416457_SRR10416459_SRR10416460_SRR10416463_SRR10416465_SRR10416466_SRR10416467	GTCGAACCTACCGATTGAATGGTCCGGTGAAGCCTCGGGATTGTGACTGTACTGCTTTATTGTGGTCGGTTGCGAGAACTTGTCTAAACCTTATCATTTAGAGGAAGGTGAAGTCGTAACAAGGTTTCC	14	98.4496	98.45	Diatomeae	Asterionellopsis glacialis	X77701	GTCGCACCTACCGATTGAATGGTCCGGTGAAGCCTCGGGATTGTGACTGTTCTGCTTTATTGTGGTCGGTTGCGAGAACTTGTCTAAACCTTATCATTTAGAGGAAGGTGAAGTCGTAACAAGGTTTCC
SRR4022275	GTCGTTGCTACTGATTGGCTGTAGGGTAGAGATCGGCGGATTCAGAGAAGCTGGGGCGACTCACTTCTTGGGAGAAACCTATCAATATTCTGCAGCTAGAAGAAGCAAAAGTCGTAACAAGGTTGCT	32	99.2126	99.21	Eupelagonemidae	Eupelagonemidae X	KY947155	GTCGTTGCTACTGATTGGCTGTAGGGTAGAGATCGGCGGATTCCGAGAAGCTGGGGCGACTCACTTCTTGGGAGAAACCTATCAATATTCTGCAGCTAGAAGAAGCAAAAGTCGTAACAAGGTTGCT
ERR3569075_ERR3569076_ERR3569077_ERR3569078_ERR3569079_ERR3569080_ERR3569081_ERR3569082_ERR3569083	GTCGCTCCTACCGATTGAGTGATCCAGTGAATAATTCGGACTGATGCAGTGCTCAGCTTCTGGGCGTTGCGTTGGAAAGTTTAGTGAACCTTATCACTTAGAGGAAGGAGAAGTCGTAACAAGGTTTCC	86	99.2248	99.22	Dinophyceae	Polarella glacialis	AF099183	GTCGCTCCTACCGATTGAGTGATCCGGTGAATAATTCGGACTGATGCAGTGCTCAGCTTCTGGGCGTTGCGTTGGAAAGTTTAGTGAACCTTATCACTTAGAGGAAGGAGAAGTCGTAACAAGGTTTCC
SRR13296782	GTCGCACCTACCGATTGAATGGTCCGGTGAGGACTCGGGATTGTGGCTTGGTTCCTTCATTGGGACTTGGCTGCGAAAACTTGTCCAAACCTTATCATTTAGAGGAAGGTGAAGTCGTAACAAGGTTTCC	27	99.23	99.23	Diatomeae	Lithodesmium undulatum	MW723438	GTCGCACCTACCGATTGAATGGTCCGGTGAGGACTCGGGATTGTGGCTTGGTTCCTTCATTGGGACTTGGCCGCGAAAACTTGTCCAAACCTTATCATTTAGAGGAAGGTGAAGTCGTAACAAGGTTTCC
SRR9203575	GTCGCACCTACCGATTGAATGATTCGGTGAAAATTCTGGACTTTGGTTTAGACGCCCTTGGGCGACTTTGCCGGAGAAAGTTATTTAAACCTCATCATTTAGAGGAAGGTGAAGTCGTAACAAGGTTTCC	67	99.2308	99.23	Chrysophyceae	Synura sphagnicola	U73221	GTCGCACCTACCGATTGAATGATTCGGTGAAAATTCTGGACTTTGGTTTAGACGCCCTCGGGCGACTTTGCCGGAGAAAGTTATTTAAACCTCATCATTTAGAGGAAGGTGAAGTCGTAACAAGGTTTCC
SRR9203575	GTCGCACCTACCGATTGAATGATTCGGTGCAAATTCTGGACTTTGGTTTAGACGCCCTCGGGCGACTTTGCCGGAGAAAGTTATTTAAACCTCATCATTTAGAGGAAGGTGAAGTCGTAACAAGGTTTCC	55	99.2308	99.23	Chrysophyceae	Synura sphagnicola	U73221	GTCGCACCTACCGATTGAATGATTCGGTGAAAATTCTGGACTTTGGTTTAGACGCCCTCGGGCGACTTTGCCGGAGAAAGTTATTTAAACCTCATCATTTAGAGGAAGGTGAAGTCGTAACAAGGTTTCC
SRR9888050	GTCGTTTCTTCCGACTGATACTCATTGTGAGTTGCAAGGATTCATTTTTGAAGAATTGCTGCGAATGCTTTGTATTGGAGGAAGAAAAAGTCGTAACAAGGTTATC	2690	100	99.06	Apicomplexa	Cephaloidophora communis	HQ876008	GTCGTTTCTTCCGACTGATACTCATAGTGAGTTGCAAGGATTCATTTTTGAAGAATTGCTGCGAATGCTTTGTATTGGAGGAAGAAAAAGTCGTAACAAGGTTATC
SRR9724619	GTCGCACCTACCGATTGGATGGTCCGGTGAAGCCCTCGGATCGGCCTTGACCTCCGGTGATAGGACGAGAAGTAGGCTAAACCTTACCATCTAGAGGAAGGTGAAGTCGTAACAAGGTTTCC	1588	100	100	Bicosoecida	Cafeteria roenbergensis	AF174364	GTCGCACCTACCGATTGGATGGTCCGGTGAAGCCCTCGGATCGGCCTTGACCTCCGGTGATAGGACGAGAAGTAGGCTAAACCTTACCATCTAGAGGAAGGTGAAGTCGTAACAAGGTTTCC
SRR10571117	GTCGCTCCTGCCAATGGGTGGGGTGGTAAGGGGATGCGGTTGGCCGTGGAAGGGGGTCTCCATGAGCCGTGCTATTATCTTCGAGCCGTCTTATCTAGAGGAAGGAGAAGTCGTAACAAGGTTTCC	125	100	100	Cercozoa	Amorphochlora amoebiformis	FJ821421	GTCGCTCCTGCCAATGGGTGGGGTGGTAAGGGGATGCGGTTGGCCGTGGAAGGGGGTCTCCATGAGCCGTGCTATTATCTTCGAGCCGTCTTATCTAGAGGAAGGAGAAGTCGTAACAAGGTTTCC
SRR10392080	GTCGCTACTACCGATTGAATCATTTGGTGAGGCTCACGGACTGTCGTGCTTCCTTCCTCGTGTTGGTTGTACTTCTTGGGAAGTGATACAAACCTGATGATTTAGAGGAAGTAAAAGTCGTAACAAGGTTTCC	39	100	100	Cercozoa	Bigelowiella natans	FJ937328	GTCGCTACTACCGATTGAATCATTTGGTGAGGCTCACGGACTGTCGTGCTTCCTTCCTCGTGTTGGTTGTACTTCTTGGGAAGTGATACAAACCTGATGATTTAGAGGAAGTAAAAGTCGTAACAAGGTTTCC
SRR10392100	GTCGCTCCTACCGATTGGGTGTGCTGGTGAAGTGTTCGGATTGGCGACCGGGGGCGGTCTCCGCCCTCGGCCGCCGAGAAGTTCATTAAACCCTCCCACCTAGAGGAAGGAGAAGTCGTAACAAGGTTTCC	600	100	99.24	Chlorophyta	Chlorella luteoviridis	FR865678	GTCGCTCCTACCGATTGGGTGTGCTGGTGAAGTGTTCGGATTGGCGACCGGGGGCGGTCTCCGCTCTCGGCCGCCGAGAAGTTCATTAAACCCTCCCACCTAGAGGAAGGAGAAGTCGTAACAAGGTTTCC
SRR14100070	GTCGCTCCTACCGATTGAATGGTCCGGTGAAATGTTCGGATCGCGGCAAGTCGGACGGGTAACCGTCAGGTTCGCTGCGAGAAGTTCATTAAACCTTATCATTTAGAGGAAGGAGAAGTCGTAACAAGGTTTCC	460	100	100	Chlorophyta	Pyramimonas disomata	FN562440	GTCGCTCCTACCGATTGAATGGTCCGGTGAAATGTTCGGATCGCGGCAAGTCGGACGGGTAACCGTCAGGTTCGCTGCGAGAAGTTCATTAAACCTTATCATTTAGAGGAAGGAGAAGTCGTAACAAGGTTTCC
SRR9203570	GTCGCACCTACCGATTGAATGATTCGGTGAAACTTTCGGACCGCGGTGGAGATACCTCTGGTAACTCCGTCATGGGAAGTTATTTAAACCTCATCATTTAGAGGAAGGTGAAGTCGTAACAAGGTTTCC	443	100	100	Chrysophyceae	Dinobryon divergens	FN662725	GTCGCACCTACCGATTGAATGATTCGGTGAAACTTTCGGACCGCGGTGGAGATACCTCTGGTAACTCCGTCATGGGAAGTTATTTAAACCTCATCATTTAGAGGAAGGTGAAGTCGTAACAAGGTTTCC
SRR9203574	GTCGCACCTACCGATTGAATGATTCGGTGAAACTTTCGGACCGTGGCAGAGATACCTTTGGGTAACTTCGCCGTGGGAAGTTATTTAAACCTCATCATTTAGAGGAAGGTGAAGTCGTAACAAGGTTTCC	337	100	100	Chrysophyceae	Dinobryon pediforme	KJ579347	GTCGCACCTACCGATTGAATGATTCGGTGAAACTTTCGGACCGTGGCAGAGATACCTTTGGGTAACTTCGCCGTGGGAAGTTATTTAAACCTCATCATTTAGAGGAAGGTGAAGTCGTAACAAGGTTTCC
SRR9203566	GTCGCACCTACCGATTGAATGATTCGGTGAAACTTTCGGACCGTGGTCCTTGCCACCTCGGTGGCGAGAATCGTGGAAAGTTATTTAAACCTCATCATTTAGAGGAAGGTGAAGTCGTAACAAGGTTTCC	314	100	97.69	Chrysophyceae	Ochromonas danica	M32704	GTCGCACCTACCGATTGAATGATTCGGTGAAACTTTCGGACCGTGGTTCTTGCCACTTCGGTGGTGAGAATCGTGGAAAGTTATTTAAACCTCATCATTTAGAGGAAGGTGAAGTCGTAACAAGGTTTCC
SRR8477347	GTCGCACCTACCGATTGAATGGTTCGGTGAAAATTTCGGACCGCGGATCGGATGCTTTCGGGCAACCGAACTGTGGAAAGTTGTTTAAACCTCATCATTTAGAGGAAGGTGAAGTCGTAACAAGGTTTCC	79	100	100	Chrysophyceae	Paraphysomonas bandaiensis	MMETSP1103	GTCGCACCTACCGATTGAATGGTTCGGTGAAAATTTCGGACCGCGGATCGGATGCTTTCGGGCAACCGAACTGTGGAAAGTTGTTTAAACCTCATCATTTAGAGGAAGGTGAAGTCGTAACAAGGTTTCC
SRR9203572	GTCGCACCTACCGATTGAATGTTTCGGTGAAACTTTCGGACCGTGGTTTGGACGCCTCACGGCGACTAAATCGTGGGAAGTTATTTAAACCTCAACATTTAGAGGAAGGTGAAGTCGTAACAAGGTTTCC	75	100	100	Chrysophyceae	Spumella vulgaris	EF023425	GTCGCACCTACCGATTGAATGTTTCGGTGAAACTTTCGGACCGTGGTTTGGACGCCTCACGGCGACTAAATCGTGGGAAGTTATTTAAACCTCAACATTTAGAGGAAGGTGAAGTCGTAACAAGGTTTCC
SRR9203575	GTCGCACCTACCGATTGAATGATTCGGTGAAAATTCTGGACTTTGGTTTAGACGCCCTCGGGCGACTTTGCCGGAGAAAGTTATTTAAACCTCATCATTTAGAGGAAGGTGAAGTCGTAACAAGGTTTCC	900	100	100	Chrysophyceae	Synura sphagnicola	U73221	GTCGCACCTACCGATTGAATGATTCGGTGAAAATTCTGGACTTTGGTTTAGACGCCCTCGGGCGACTTTGCCGGAGAAAGTTATTTAAACCTCATCATTTAGAGGAAGGTGAAGTCGTAACAAGGTTTCC
SRR3929761	GTCGCTCCTACCAATTTCGAGTGGCTCGGTGAACCTCTTTGGACTGTCGAGCAATCGCGAAATTAGAGTGAACCTGGTCACTTAGAGGAAGGAGAAGTCGTAACAAGGTTTCC	23	100	100	Ciliophora	Euplotes focardii	MW369534	GTCGCTCCTACCAATTTCGAGTGGCTCGGTGAACCTCTTTGGACTGTCGAGCAATCGCGAAATTAGAGTGAACCTGGTCACTTAGAGGAAGGAGAAGTCGTAACAAGGTTTCC
SRR8282611	GTCGCTCCTACCGATTTCGAGTGGTCCGGTGAACCTTTTGGACTGCGTGGGGTCTCGTGCCTCGTGCGGAAAATCAAGTAAACCATATCACTTAGAGGAAGGAGAAGTCGTAACAAGGTTTCC	2471	100	100	Ciliophora	Halteria grandinella	AF164137	GTCGCTCCTACCGATTTCGAGTGGTCCGGTGAACCTTTTGGACTGCGTGGGGTCTCGTGCCTCGTGCGGAAAATCAAGTAAACCATATCACTTAGAGGAAGGAGAAGTCGTAACAAGGTTTCC
SRR10392120	GTCGCTCCTACCGATTGAATGGTCCGGTGAAATCTTCGGATTGCTGGCCATTTGCCGCAAGGTGAGTGGTTGCGAGAAGTTGATTGAACCTTATCATTTAGAGGAAGGAGAAGTCGTAACAAGGTTTCC	226	100	100	Cryptophyceae	Guillardia theta	X57162	GTCGCTCCTACCGATTGAATGGTCCGGTGAAATCTTCGGATTGCTGGCCATTTGCCGCAAGGTGAGTGGTTGCGAGAAGTTGATTGAACCTTATCATTTAGAGGAAGGAGAAGTCGTAACAAGGTTTCC
SRR10392119	GTCGCTCCTACCGATTGAATGGTCCGGTGAAATCTTCGGATTGCTGGCCGCTTGTCGCAAGGCGAGCGGTTGCGAGAAGTTGATTGAACCTTATCATTTAGAGGAAGGAGAAGTCGTAACAAGGTTTCC	190	100	100	Cryptophyceae	Hanusia phi	U53126	GTCGCTCCTACCGATTGAATGGTCCGGTGAAATCTTCGGATTGCTGGCCGCTTGTCGCAAGGCGAGCGGTTGCGAGAAGTTGATTGAACCTTATCATTTAGAGGAAGGAGAAGTCGTAACAAGGTTTCC
SRR10571097	GTCGCTCCTACCGATTGAATGGTCCGGTGAAATCTTCGGATTGCTGACCTTTGCATTCACGTGCTTTGGTTGCGAGAAGTTGATTGAACCTTATCATTTAGAGGAAGGAGAAGTCGTAACAAGGTTTCC	66	100	100	Cryptophyceae	Rhodomonas salina	HF952571	GTCGCTCCTACCGATTGAATGGTCCGGTGAAATCTTCGGATTGCTGACCTTTGCATTCACGTGCTTTGGTTGCGAGAAGTTGATTGAACCTTATCATTTAGAGGAAGGAGAAGTCGTAACAAGGTTTCC
SRR10416456_SRR10416457_SRR10416459_SRR10416460_SRR10416463_SRR10416465_SRR10416466_SRR10416467	GTCGCACCTACCGATTGAATGGTCCGGTGAAGCCTCGGGATTGTGACTGTTCTGCTTTATTGTGGTCGGTTGCGAGAACTTGTCTAAACCTTATCATTTAGAGGAAGGTGAAGTCGTAACAAGGTTTCC	3426	100	100	Diatomeae	Asterionellopsis glacialis	X77701	GTCGCACCTACCGATTGAATGGTCCGGTGAAGCCTCGGGATTGTGACTGTTCTGCTTTATTGTGGTCGGTTGCGAGAACTTGTCTAAACCTTATCATTTAGAGGAAGGTGAAGTCGTAACAAGGTTTCC
SRR11462799	GTCGCACCTACCGATTGAGTGTTCCGGTGAGGCCTCGGGATTGTAGTTAGCTTCCTTTATTGGAAACTCACCGCGAGAACTTGTCCGAACCTTATCACTTAGAGGAAGGTGAAGTCGTAACAAGGTTTCC	960	100	100	Diatomeae	Chaetoceros affinis	MMETSP0088	GTCGCACCTACCGATTGAGTGTTCCGGTGAGGCCTCGGGATTGTAGTTAGCTTCCTTTATTGGAAACTCACCGCGAGAACTTGTCCGAACCTTATCACTTAGAGGAAGGTGAAGTCGTAACAAGGTTTCC
SRR14099972	GTCGCACCTACCGATTGGATGGTCCGGTGAGGCCTCGAGACTGCTATCAGGTTCCTTTATTGGGGCTTGACAGCGGGAACTTGTCCAAACCTTATCATCTAGAGGAAGGTGAAGTCGTAACAAGGTTTCC	1359	100	100	Diatomeae	Chaetoceros calcitrans	JF489975	GTCGCACCTACCGATTGGATGGTCCGGTGAGGCCTCGAGACTGCTATCAGGTTCCTTTATTGGGGCTTGACAGCGGGAACTTGTCCAAACCTTATCATCTAGAGGAAGGTGAAGTCGTAACAAGGTTTCC
SRR10571094	GTCGCACCTACCGATTGGATGGTCCGGTGAGGCCTCGAGACTGCTATCAGGTTCCTTTATTGGGGCTTGACAGCGGGAACTTGTCCAAACCTTATCATCTAGAGGAAGGTGAAGTCGTAACAAGGTTTCC	490	100	100	Diatomeae	Chaetoceros calcitrans	JF489975	GTCGCACCTACCGATTGGATGGTCCGGTGAGGCCTCGAGACTGCTATCAGGTTCCTTTATTGGGGCTTGACAGCGGGAACTTGTCCAAACCTTATCATCTAGAGGAAGGTGAAGTCGTAACAAGGTTTCC
SRR14100021	GTCGCACCTACCGATTGAGTGGTCCGGTGAAGTCTCGGGATTGTGGCAATCTCCTTTATTGGAGTTTGTCTGCGAGAACTTGCCTGAACCTTATCACTTAGAGGAAGGTGAAGTCGTAACAAGGTTTCC	2405	100	100	Diatomeae	Chaetoceros muellerii	HQ912558	GTCGCACCTACCGATTGAGTGGTCCGGTGAAGTCTCGGGATTGTGGCAATCTCCTTTATTGGAGTTTGTCTGCGAGAACTTGCCTGAACCTTATCACTTAGAGGAAGGTGAAGTCGTAACAAGGTTTCC
SRR10392076	GTCGCACCTACCGATTGAGTGGTCCGGTGAAGTCTCGGGATTGTGGCAATCTCCTTTATTGGAGTTTGTCTGCGAGAACTTGCCTGAACCTTATCACTTAGAGGAAGGTGAAGTCGTAACAAGGTTTCC	958	100	100	Diatomeae	Chaetoceros muellerii	HQ912558	GTCGCACCTACCGATTGAGTGGTCCGGTGAAGTCTCGGGATTGTGGCAATCTCCTTTATTGGAGTTTGTCTGCGAGAACTTGCCTGAACCTTATCACTTAGAGGAAGGTGAAGTCGTAACAAGGTTTCC
SRR11180522	GTCGCACCTACCGATTGAGTGGTCCGGTGAAGCCTCGAGATTGTAGTTGATGTCCTTTATTGGACTTTGACCGCGAGAACTTGTCTGAACCTTATCACTTAGAGGAAGGTGAAGTCGTAACAAGGTTTCC	17	100	100	Diatomeae	Chaetoceros sp	FR874617	GTCGCACCTACCGATTGAGTGGTCCGGTGAAGCCTCGAGATTGTAGTTGATGTCCTTTATTGGACTTTGACCGCGAGAACTTGTCTGAACCTTATCACTTAGAGGAAGGTGAAGTCGTAACAAGGTTTCC
SRR14100051	GTCGCACCTACCGATTGAATGGTCCGGTGAAGACTCGGGATTGTGGTCTGGCTCCTTCATTGGGGCCAGACCGTGAGAACTTGTCTGAACCTTATCATTTAGAGGAAGGTGAAGTCGTAACAAGGTTTCC	714	100	100	Diatomeae	Conticribra weissflogii	AY485445	GTCGCACCTACCGATTGAATGGTCCGGTGAAGACTCGGGATTGTGGTCTGGCTCCTTCATTGGGGCCAGACCGTGAGAACTTGTCTGAACCTTATCATTTAGAGGAAGGTGAAGTCGTAACAAGGTTTCC
SRR13201561	GTCGCACCTACCGATTGAATGGTCCGGTGAAGCCTCGGGATTGCGGTTTAGTTCCTTTATTGGTACTTGACTGTGAGAACTTGTCTAAACCTTATCATTTAGAGGAAGGTGAAGTCGTAACAAGGTTTCC	605	100	100	Diatomeae	Eucampia zodiacus	EF585584	GTCGCACCTACCGATTGAATGGTCCGGTGAAGCCTCGGGATTGCGGTTTAGTTCCTTTATTGGTACTTGACTGTGAGAACTTGTCTAAACCTTATCATTTAGAGGAAGGTGAAGTCGTAACAAGGTTTCC
SRR13296782	GTCGCACCTACCGATTGAATGGTCCGGTGAGGACTCGGGATTGTGGCTTGGTTCCTTCATTGGGACTTGGCCGCGAAAACTTGTCCAAACCTTATCATTTAGAGGAAGGTGAAGTCGTAACAAGGTTTCC	405	100	100	Diatomeae	Lithodesmium undulatum	MW723438	GTCGCACCTACCGATTGAATGGTCCGGTGAGGACTCGGGATTGTGGCTTGGTTCCTTCATTGGGACTTGGCCGCGAAAACTTGTCCAAACCTTATCATTTAGAGGAAGGTGAAGTCGTAACAAGGTTTCC
SRR13500717	GTCGCACCTACCGATTGAATGGTCCGGTGAAGCCTCGAGATTGTGGTTAGTTTCCTTTATTGGAAGTTAACCACGAGAACTTGTCTAAACCTTATCATTTAGAGGAAGGTGAAGTCGTAACAAGGTTTCC	468	100	100	Diatomeae	Pseudo-nitzschia delicatissima	JN091709	GTCGCACCTACCGATTGAATGGTCCGGTGAAGCCTCGAGATTGTGGTTAGTTTCCTTTATTGGAAGTTAACCACGAGAACTTGTCTAAACCTTATCATTTAGAGGAAGGTGAAGTCGTAACAAGGTTTCC
SRR13280044	GTCGCACCTACCGATTGAATGGTCCGATGAAGCCTCGGGATTGTGGTTTGTTTCCTTTATTGGAAGCTGACCGTGAGAACTTGTCTAAATCTTATCATTTAGAGGAAGGTGAAGTCGTAACAAGGTTTCC	23	100	100	Diatomeae	Rhizosolenia setigera	AB430589	GTCGCACCTACCGATTGAATGGTCCGATGAAGCCTCGGGATTGTGGTTTGTTTCCTTTATTGGAAGCTGACCGTGAGAACTTGTCTAAATCTTATCATTTAGAGGAAGGTGAAGTCGTAACAAGGTTTCC
SRR10571096	GTCGCACCTACCGATTGAATGGTCCGGTGAAGACTCGAGATTTTGGTCTAGCTCCTTTATTGGGGCTTGACCGCGAGAACCTGTCTAAACCTTATCATTTAGAGGAAGGTGAAGTCGTAACAAGGTTTCC	1043	100	100	Diatomeae	Skeletonema dohrnii	AJ632210	GTCGCACCTACCGATTGAATGGTCCGGTGAAGACTCGAGATTTTGGTCTAGCTCCTTTATTGGGGCTTGACCGCGAGAACCTGTCTAAACCTTATCATTTAGAGGAAGGTGAAGTCGTAACAAGGTTTCC
SRR13569272	GTCGCACCTACCGATTGAATGGTCCGGTGAAGACTCGGGATTGTGGTCTAGCTCCTTCATTGGGGCTTGACCGCGAGAACCTGTCTAAACCTTATCATTTAGAGGAAGGTGAAGTCGTAACAAGGTTTCC	1030	100	100	Diatomeae	Skeletonema grevillei	DQ396512	GTCGCACCTACCGATTGAATGGTCCGGTGAAGACTCGGGATTGTGGTCTAGCTCCTTCATTGGGGCTTGACCGCGAGAACCTGTCTAAACCTTATCATTTAGAGGAAGGTGAAGTCGTAACAAGGTTTCC
SRR14100053	GTCGCACCTACCGATTGAATGGTCCGGTGAAGACTCGGGATTGTGGCTTAGTTGCTTAATTGTGATTAGACCGTAAGAACCTGTCTAAACCTTATCATTTAGAGGAAGGTGAAGTCGTAACAAGGTTTCC	822	100	100	Diatomeae	Thalassiosira oceanica	MN807453	GTCGCACCTACCGATTGAATGGTCCGGTGAAGACTCGGGATTGTGGCTTAGTTGCTTAATTGTGATTAGACCGTAAGAACCTGTCTAAACCTTATCATTTAGAGGAAGGTGAAGTCGTAACAAGGTTTCC
SRR342436	GTCGCACCTACCGATTGAATGGTCCGGTGAAGACTCGGGATTGTGGCTTAGTTGCTTAATTGTGATTAGACCGTAAGAACCTGTCTAAACCTTATCATTTAGAGGAAGGTGAAGTCGTAACAAGGTTTCC	67	100	100	Diatomeae	Thalassiosira oceanica	MN807453	GTCGCACCTACCGATTGAATGGTCCGGTGAAGACTCGGGATTGTGGCTTAGTTGCTTAATTGTGATTAGACCGTAAGAACCTGTCTAAACCTTATCATTTAGAGGAAGGTGAAGTCGTAACAAGGTTTCC
SRR14099973	GTCGCACCTACCGATTGGATGGTCCGGTGAGGAGTCGAGATTGTGGCCTGGTTCCTTTATTGGGATTTGGCTACGAGAACTTCTCCAAACCTTATCATCTAGAGGAAGGTGAAGTCGTAACAAGGTTTCC	885	100	100	Diatomeae	Thalassiosira pseudonana	MT383673	GTCGCACCTACCGATTGGATGGTCCGGTGAGGAGTCGAGATTGTGGCCTGGTTCCTTTATTGGGATTTGGCTACGAGAACTTCTCCAAACCTTATCATCTAGAGGAAGGTGAAGTCGTAACAAGGTTTCC
SRR14099974	GTCGCTCCTACCGATTGAGTGATCCGGTGAATAATTCGGACTGCAGCAATGTTCAGTTCTTGAATGTTGCAGCGGAAAGTTTAATGAACCTTATCACTTAGAGGAAGGAGAAGTCGTAACAAGGTTTCT	980	100	100	Dinophyceae	Alexandrium andersonii	JF521619	GTCGCTCCTACCGATTGAGTGATCCGGTGAATAATTCGGACTGCAGCAATGTTCAGTTCTTGAATGTTGCAGCGGAAAGTTTAATGAACCTTATCACTTAGAGGAAGGAGAAGTCGTAACAAGGTTTCT
SRR10392136	GTCGCTCCTACCGATTGAGTGATCCGGTGAATAATTCGGACTGCAGCAATGTTCAGTTCTTGAATGTTGCAGCGGAAAGTTTAATGAACCTTATCACTTAGAGGAAGGAGAAGTCGTAACAAGGTTTCT	278	100	100	Dinophyceae	Alexandrium andersonii	JF521619	GTCGCTCCTACCGATTGAGTGATCCGGTGAATAATTCGGACTGCAGCAATGTTCAGTTCTTGAATGTTGCAGCGGAAAGTTTAATGAACCTTATCACTTAGAGGAAGGAGAAGTCGTAACAAGGTTTCT
SRR10392124	GTCGCTCCTACCGATTGAGTGATCCGGTGAATTATTCGGACTGCAACGCGTTCAGTCTCTGTATGCTGTTGCGGAAAGTTTTGTGAACCTTACCACTTAGAGGAAGGAGAAGTCGTAACAAGGTTTCC	134	100	100	Dinophyceae	Amphidinium carterae	AF009217	GTCGCTCCTACCGATTGAGTGATCCGGTGAATTATTCGGACTGCAACGCGTTCAGTCTCTGTATGCTGTTGCGGAAAGTTTTGTGAACCTTACCACTTAGAGGAAGGAGAAGTCGTAACAAGGTTTCC
SRR10392113	GTCGCTCCTACCGATTGAGTGATCCGGTGAATTATTCGGACTGCAATGCATTCAGTTCCTGGATGCAGTCGCGGGAAGTTTTGTGAACCTTACCACTTAGAGGAAGGAGAAGTCGTAACAAGGTTTCC	164	100	100	Dinophyceae	Amphidinium gibbosum	L13719	GTCGCTCCTACCGATTGAGTGATCCGGTGAATTATTCGGACTGCAATGCATTCAGTTCCTGGATGCAGTCGCGGGAAGTTTTGTGAACCTTACCACTTAGAGGAAGGAGAAGTCGTAACAAGGTTTCC
SRR11994189	GTCGCTCCTACCGATTGAGTGCTCAGGTGAATAATTCGGACTGCAGCAATGTTTGGATCCCGAACGTTGCAGCGGAAAGTTTAGTGAACCTTATCACTTAGAGGAAGGAGAAGTCGTAACAAGGTTTCC	317	100	100	Dinophyceae	Gymnodinium smaydae	HG005135	GTCGCTCCTACCGATTGAGTGCTCAGGTGAATAATTCGGACTGCAGCAATGTTTGGATCCCGAACGTTGCAGCGGAAAGTTTAGTGAACCTTATCACTTAGAGGAAGGAGAAGTCGTAACAAGGTTTCC
SRR14099988	GTCGCTCCTACCGATTGAGTGTTCCGGTGAATAATTCGGACTGCAGCAGTGTTCGGCAACGAGTATTGCAGCGGAAAGTTTAGTGAACCTTAACACTTAGAGGAAGGAGAAGTCGTAACAAGGTTTCC	398	100	96.88	Dinophyceae	Heterocapsa rotundata	AF274267	GTCGCTCCTACCGATTGAGTGATCCGGTGAATAATTCGGACTGCAGCAGTGTTCGGCAACGAGCGTTGCAGCGGAAAGTTTAGTGAACCTTATCACTTAGAGGAAGGAGAAGTCGTAACAAGGTTTCC
DRR124369	GTCGCTCCTACCGATTGAGTGATCCGGTGAATAATTCGGACTGCAGCAATGTTTGGATCCCGAACGTTGCAGCGGAAAGTTTAGTGAACCTTATCACTTAGAGGAAGGAGAAGTCGTAACAAGGTTTCC	146	100	99.22	Dinophyceae	Lepidodinium chlorophorum	AB686253	GTCGCTCCTACCGATTGAGTGATCCGGTGAATAATTCGGACTGCAGCAATGTTTGGATCCCGAACGTTGCAGCGGAAAGTTTAGNGAACCTTATCACTTAGAGGAAGGAGAAGTCGTAACAAGGTTTCC
SRR10392111	GTCGCTCCTACCGATTGAGTGGTCCGGTGAATAATTCGGACTGCAATGCAATTCAGTTAATGAGTTTGTTGTGGAAAGTTTAGTGAACCTTATCACTTAGAGGAAGGAGAAGTCGTAACAAGGTTTCC	14	100	100	Dinophyceae	Lingulodinium polyedra	AF377944	GTCGCTCCTACCGATTGAGTGGTCCGGTGAATAATTCGGACTGCAATGCAATTCAGTTAATGAGTTTGTTGTGGAAAGTTTAGTGAACCTTATCACTTAGAGGAAGGAGAAGTCGTAACAAGGTTTCC
ERR3569075_ERR3569076_ERR3569077_ERR3569078_ERR3569079_ERR3569080_ERR3569081_ERR3569082_ERR3569083	GTCGCTCCTACCGATTGAGTGATCCGGTGAATAATTCGGACTGATGCAGTGCTCAGCTTCTGGGCGTTGCGTTGGAAAGTTTAGTGAACCTTATCACTTAGAGGAAGGAGAAGTCGTAACAAGGTTTCC	20332	100	100	Dinophyceae	Polarella glacialis	AF099183	GTCGCTCCTACCGATTGAGTGATCCGGTGAATAATTCGGACTGATGCAGTGCTCAGCTTCTGGGCGTTGCGTTGGAAAGTTTAGTGAACCTTATCACTTAGAGGAAGGAGAAGTCGTAACAAGGTTTCC
SRR5998381	GTCGTTGCTACCGATTGGCTGTGGGATAGAGTTGGGGGGAGGGTATCACTTAGGGGCGACCTTTTGTGACGCCGCGAATCCCAACAATATTTCTCAGCTAGAGGAAGCAAAAGTCGTAACAAGGTTGCT	4512	100	100	Diplonemidae	Diplonema ambulator	AY425009	GTCGTTGCTACCGATTGGCTGTGGGATAGAGTTGGGGGGAGGGTATCACTTAGGGGCGACCTTTTGTGACGCCGCGAATCCCAACAATATTTCTCAGCTAGAGGAAGCAAAAGTCGTAACAAGGTTGCT
SRR8636211	GTCGTTGCTACCGATTGGCTGTGGGATAGAGCTGGGGGGAGGGTGTCTCTCTGGGGCAACCTTTTGAGACGCCGCGAATCCCAGCAATATTTCTCAGCTAGAGGAAGCAAAAGTCGTAACAAGGTTGCT	7167	100	100	Diplonemidae	Diplonema japonicum	MF422190	GTCGTTGCTACCGATTGGCTGTGGGATAGAGCTGGGGGGAGGGTGTCTCTCTGGGGCAACCTTTTGAGACGCCGCGAATCCCAGCAATATTTCTCAGCTAGAGGAAGCAAAAGTCGTAACAAGGTTGCT
SRR8636212	GTCGTTGCTACCGATTGGCTGTGGGATAGAGCTGGACAGAGATGTGCGTTTTGGGGCTCTCTCAATTCGTGCGTCGAAATTCAGCAATATTTCTCAGCTAGAGGAAGCAAAAGTCGTAACAAGGTTGCT	4104	100	100	Diplonemidae	Lacrimia lanifica	MF422199	GTCGTTGCTACCGATTGGCTGTGGGATAGAGCTGGACAGAGATGTGCGTTTTGGGGCTCTCTCAATTCGTGCGTCGAAATTCAGCAATATTTCTCAGCTAGAGGAAGCAAAAGTCGTAACAAGGTTGCT
SRR8636214	GTCGTTGCTACCGATTGGCTGTGGGATAGAGCTTGGGGGAGGTTGTCGCTTTCGGGCTTCCGATTGTGGCGTTCCGAATCCAAGCAATATTTCTCAGCTAGAGGAAGCAAAAGTCGTAACAAGGTTGCT	1417	100	100	Diplonemidae	Rhynchopus humris	AY490210	GTCGTTGCTACCGATTGGCTGTGGGATAGAGCTTGGGGGAGGTTGTCGCTTTCGGGCTTCCGATTGTGGCGTTCCGAATCCAAGCAATATTTCTCAGCTAGAGGAAGCAAAAGTCGTAACAAGGTTGCT
SRR5998374	GTCGTTGCTACCGATTGGCTGTAGGATAGAGCTTGGGGGAGGTTGCGACTCTTGGATTTCCAATTGTTGCGTTCCGAACCCAAGCAATATTTTTCAGCTAGAGGAAGCAAAAGTCGTAACAAGGTTGCT	6943	100	99.22	Diplonemidae	Rhynchopus sp	AF380997	GTCGTTGCTACCGATTGGCTGTAGGATAGAGCTTGGGGGAGGTTGCGACTCTTGGATTTCCAATTGTTGCGTTCCGAACCCAAGCAATATTTTTCAGCTAGAGGAAGCAAAAGTCGTAACAAGGTAGCT
SRR8636216	GTCGTTGCTACCGATTGGCTGTGGGACAGAGCTCGAGGGAGGGTGCGTACCTGGCTTGCCTTGTATGCGTCCAAACTCGAGCAATGTTTCTCAGCTAGAGGAAGCAAAAGTCGTAACAAGGTTGCT	447	100	99.21	Diplonemidae	Sulcionema specki	MF422201	GTCGTTGCTACCGATTGGCTGTGGGACAGAGCCCGAGGGAGGGTGCGTACCTGGCTTGCCTTGTATGCGTCCAAACTCGAGCAATGTTTCTCAGCTAGAGGAAGCAAAAGTCGTAACAAGGTTGCT
SRR10571112	GTCGTTGCTACCGATGGTGGCTGGATAGAGTCATCAGGAGGTTGTGGAGGCGGCCTCTCGGGGCAGTAGAGCATCCCAGCCGAAATTGGACGATGTCCAGCCACTAGAGGAAGCAAAAGTCGTAACAAGGTTGCT	2105	100	100	Euglenida	Euglena gracilis	AJ532426	GTCGTTGCTACCGATGGTGGCTGGATAGAGTCATCAGGAGGTTGTGGAGGCGGCCTCTCGGGGCAGTAGAGCATCCCAGCCGAAATTGGACGATGTCCAGCCACTAGAGGAAGCAAAAGTCGTAACAAGGTTGCT
SRR10392122	GTCGTTGCTACCGATGATCGCTGGATAGAACCATCAGGAGGTCAGGCCAGCCCCTGTGTCGAGCCACAGCTGAAATTGGGTGATGCCCAGTGACTAGAGGAAGCAAAAGTCGTAACAAGGTTGCT	697	100	100	Euglenida	Euglena viridis	AF112872	GTCGTTGCTACCGATGATCGCTGGATAGAACCATCAGGAGGTCAGGCCAGCCCCTGTGTCGAGCCACAGCTGAAATTGGGTGATGCCCAGTGACTAGAGGAAGCAAAAGTCGTAACAAGGTTGCT
SRR4022271	GTCGTTGCTACTGATTGGCTGTAGGGTAGAGATCAGCGGATTGCGAACTGTTGGGGCAACTCTTCAGTTTGTGAGAAACTCATCAATATTCTGCAGCTAGAAGAAGCAAAAGTCGTAACAAGGTTGCT	403	100	100	Eupelagonemidae	Eupelagonemidae X	KY947153	GTCGTTGCTACTGATTGGCTGTAGGGTAGAGATCAGCGGATTGCGAACTGTTGGGGCAACTCTTCAGTTTGTGAGAAACTCATCAATATTCTGCAGCTAGAAGAAGCAAAAGTCGTAACAAGGTTGCT
SRR4022274	GTCGTTGCTACTGATTGGCTGTAGGGTAGAGATCGGCGGAGTTCGGCATCTTGGGGCAACCCTCGTTGCTGGGTGAAACCTATCAATATTCTGCAGCTAGAAGAAGCAAAAGTCGTAACAAGGTTGCT	389	100	100	Eupelagonemidae	Eupelagonemidae X	KY947156	GTCGTTGCTACTGATTGGCTGTAGGGTAGAGATCGGCGGAGTTCGGCATCTTGGGGCAACCCTCGTTGCTGGGTGAAACCTATCAATATTCTGCAGCTAGAAGAAGCAAAAGTCGTAACAAGGTTGCT
SRR4022275	GTCGTTGCTACTGATTGGCTGTAGGGTAGAGATCGGCGGATTCCGAGAAGCTGGGGCGACTCACTTCTTGGGAGAAACCTATCAATATTCTGCAGCTAGAAGAAGCAAAAGTCGTAACAAGGTTGCT	389	100	100	Eupelagonemidae	Eupelagonemidae X	KY947155	GTCGTTGCTACTGATTGGCTGTAGGGTAGAGATCGGCGGATTCCGAGAAGCTGGGGCGACTCACTTCTTGGGAGAAACCTATCAATATTCTGCAGCTAGAAGAAGCAAAAGTCGTAACAAGGTTGCT
SRR4022269	GTCGTTGCTACTGATTGGCTGTAGGGTAGAGATCGGCGGATTCCGGACTGTTGGGGCAACTCTTCAGTTTGGGAGAAACCTATCAATATTCTGCAGCTAGAAGAAGCAAAAGTCGTAACAAGGTTGCT	117	100	98.44	Eupelagonemidae	Eupelagonemidae X	HM799887	GTCGTTGCTACTGATTGGCTGTAGGGTAGAGATCGGCGGATTCCGAGCTGTTGGGGCAACTCTTCAGTTTGGGAGAAACCTATCAATATTCTGCAGCTAGAAGAAGCAAAAGTCGTAACAAGGTTGCT
SRR4022273	GTCGTTGCTACTGATTGGCTGTAGGGTAGAGATCGGCGGATTCCGAGAAGCTGGGGCGACTCACTTCTTGGGAGAAACCTATCAATATTCTGCAGCTAGAAGAAGCAAAAGTCGTAACAAGGTTGCT	56	100	100	Eupelagonemidae	Eupelagonemidae X	KY947155	GTCGTTGCTACTGATTGGCTGTAGGGTAGAGATCGGCGGATTCCGAGAAGCTGGGGCGACTCACTTCTTGGGAGAAACCTATCAATATTCTGCAGCTAGAAGAAGCAAAAGTCGTAACAAGGTTGCT
SRR4022270	GTCGTTGCTACTGATTGGCTGTAGGGTAGAGTTGGGCGGACTCCGATCAGTTGGGGTGACTCTTCTGGTTGGGGGAAACCCGTCAATATTCTGCAGCTAGAAGAAGCAAAAGTCGTAACAAGGTTGCT	46	100	100	Eupelagonemidae	Eupelagonemidae X	KY947152	GTCGTTGCTACTGATTGGCTGTAGGGTAGAGTTGGGCGGACTCCGATCAGTTGGGGTGACTCTTCTGGTTGGGGGAAACCCGTCAATATTCTGCAGCTAGAAGAAGCAAAAGTCGTAACAAGGTTGCT
SRR4022272	GTCGTTGCTACTGATTGGCTGTAGGGTAGAGATCGGCGGATTCCGAGCAGTTGGGGCGACTCTTCTGTTTGGGAGAAACCTATCAATATTCTGCAGCTAGAAGAAGCAAAAGTCGTAACAAGGTTGCT	39	100	100	Eupelagonemidae	Eupelagonemidae X	KY947154	GTCGTTGCTACTGATTGGCTGTAGGGTAGAGATCGGCGGATTCCGAGCAGTTGGGGCGACTCTTCTGTTTGGGAGAAACCTATCAATATTCTGCAGCTAGAAGAAGCAAAAGTCGTAACAAGGTTGCT
SRR6811857_SRR6811858	GTCGCTCCTACCGATTGAATGATCCGGTGAGGCCCCCGGAATGGAGTCACTGCGCGGTTTTCCGCAATGAGATTCTGTGAAGCTGTCCAAACCTTATCATTTAGAGGAAGGAGAAGTCGTAACAAGGTTTCC	148	100	100	Haptophyta	Chrysochromulina parva	AB601109	GTCGCTCCTACCGATTGAATGATCCGGTGAGGCCCCCGGAATGGAGTCACTGCGCGGTTTTCCGCAATGAGATTCTGTGAAGCTGTCCAAACCTTATCATTTAGAGGAAGGAGAAGTCGTAACAAGGTTTCC
SRR2003951_SRR2014152	GTCGCTCCTACCGATTGAATGATCCGGTGAGGCCCCCGGAATGGAGTCACTGCGCGGTTTTCCGCAATGAGATTCTGTGAAGCTGTCCAAACCTTATCATTTAGAGGAAGGAGAAGTCGTAACAAGGTTTCC	11	100	100	Haptophyta	Chrysochromulina parva	AB601109	GTCGCTCCTACCGATTGAATGATCCGGTGAGGCCCCCGGAATGGAGTCACTGCGCGGTTTTCCGCAATGAGATTCTGTGAAGCTGTCCAAACCTTATCATTTAGAGGAAGGAGAAGTCGTAACAAGGTTTCC
SRR10392115	GTCGCTCCTACCGATTGAATGATCCGGTGAGGCCCCCGGACTGCGGCTCCGTCGCTGGTTCTCCAGCTTTGGGGTTGCGGGAAGCTGTCCGAACCTTATCATTTAGAGGAAGGAGAAGTCGTAACAAGGTTTCC	78	100	100	Haptophyta	Isochrysis galbana	HM149540	GTCGCTCCTACCGATTGAATGATCCGGTGAGGCCCCCGGACTGCGGCTCCGTCGCTGGTTCTCCAGCTTTGGGGTTGCGGGAAGCTGTCCGAACCTTATCATTTAGAGGAAGGAGAAGTCGTAACAAGGTTTCC
SRR8636213	GTCGTTGCTACCGATTGGCTGTAGGGTAGAGGTCGGCGGACCGAAGTGTTGTGGGGTTACTCACACATTTTGCGAAACCTACCAATATTCTGCGGCTAGAGGAAGCAAAAGTCGTAACAAGGTTGCT	521	100	100	Hemistasiidae	Artemidia motanka	MF422202	GTCGTTGCTACCGATTGGCTGTAGGGTAGAGGTCGGCGGACCGAAGTGTTGTGGGGTTACTCACACATTTTGCGAAACCTACCAATATTCTGCGGCTAGAGGAAGCAAAAGTCGTAACAAGGTTGCT
SRR8636215	GTCGTTGCTGCCGATTGGTCGATGTGCAGAGGTCGGTGGAGTTAGCCTGTTTGAGGTTCGCCTCTTCAGGTCTTTCGAAACCTACCAATGTATCTCGGCTAGAGGAAGCAAAAGTCGTAACAAGGTTGCT	316	100	100	Hemistasiidae	Namystynia karyoxenos	MF422203	GTCGTTGCTGCCGATTGGTCGATGTGCAGAGGTCGGTGGAGTTAGCCTGTTTGAGGTTCGCCTCTTCAGGTCTTTCGAAACCTACCAATGTATCTCGGCTAGAGGAAGCAAAAGTCGTAACAAGGTTGCT
SRR10442459	GTCGTTGTTTCCGATGATGGTGCAATACAGGTTATCGGACTGGCGAGCCTCGCTTGCCGGAAAGTTAACCGATATTTCTTCAATAGAGGAAGCAAAAGTCGTAACAAGGTAGCT	115	100	95.61	Kinetoplastea	Kinetoplastea X	JQ928406	GTCGTTGTTTCCGATGATGGTGCAATACAGGTGATCGGACTGGCGAACCTCGTTTGCTGGAAAGTTCACCGATATTTCTTCAATAGAGGAAGCAAAAGTCGTAACAAGGTAGCT
SRR10392102	GTCGCACCTACCGATTGAATGGTTCGGTGAAACCTCCGGACTGGGGTTCGCAAGCTTCACGGCGAACGTACCTCGGGAAGTTGGTTAAACCTCACTATTTAGAGGAAGGTGAAGTCGTAACAAGGTCTCC	600	100	100	Pelagophyceae	Aureococcus anophagefferens	AF117776	GTCGCACCTACCGATTGAATGGTTCGGTGAAACCTCCGGACTGGGGTTCGCAAGCTTCACGGCGAACGTACCTCGGGAAGTTGGTTAAACCTCACTATTTAGAGGAAGGTGAAGTCGTAACAAGGTCTCC
SRR5929440	GTCGCTCCTACCGATTGGATGAGTTGGTGAGTTAATCAGATTGCGCCGCTGTGCTTTCGAGCTCAGCGATGCGAGAAAGTTTGCAAACTGGACTATCTAGAGGAAGGAGAAGTCGTAACAAGGTTTCC	480	100	100	Polycystinea	Lithomelissa setosa	HQ651801	GTCGCTCCTACCGATTGGATGAGTTGGTGAGTTAATCAGATTGCGCCGCTGTGCTTTCGAGCTCAGCGATGCGAGAAAGTTTGCAAACTGGACTATCTAGAGGAAGGAGAAGTCGTAACAAGGTTTCC
SRR3080743_SRR3080744	GTCGCTCCTACCGATTGAGCAAACCGGTGAATAGTTTGGACCGTCGGCTTTCTCGGTTCGCCGGGTTAGCAGTACGGAAAATTCAGTGAACCTTTTTGCTTAGAGGAAGGAGAAGTCGTAACAAGGTTTCC	37	100	100	Syndiniales	Amoebophrya sp	MK752531	GTCGCTCCTACCGATTGAGCAAACCGGTGAATAGTTTGGACCGTCGGCTTTCTCGGTTCGCCGGGTTAGCAGTACGGAAAATTCAGTGAACCTTTTTGCTTAGAGGAAGGAGAAGTCGTAACAAGGTTTCC
DRR228648	GTCGCTACTACCGATTGAATGGTTCAGTGAGATAATCGGATAGGTAACTCGGTAAGCAGCAATGTTTACCAAGCATACATAGAAGACGATCAAACTCAGTCATTTAGAGGAAGTAAAAGTCGTAACAAGGTTTCC	18182	100	100	Tunicata	Oikopleura dioica	CABV01004439	GTCGCTACTACCGATTGAATGGTTCAGTGAGATAATCGGATAGGTAACTCGGTAAGCAGCAATGTTTACCAAGCATACATAGAAGACGATCAAACTCAGTCATTTAGAGGAAGTAAAAGTCGTAACAAGGTTTCC
