# Supplementary material for: Intragenomic diversity of the V9 hypervariable domain in eukaryotes has little effect on metabarcoding
Source: iScience. 2023 Jul 12;26(8):107291. doi: 10.1016/j.isci.2023.107291 (PMC10404988; doi:10.1016/j.isci.2023.107291)
Supplement: Table S4. Abundance of (supposedly) intra-genomic ASVs and SWARM OTUs derived from them in the Tara Oceans metabarcoding data, related to Figure 2D [file mmc5.xlsx]

## Sheet: Sheet1
run ID	sequence of (supposedly) intra-genomic ASV	abundance of the (supposedly) intra-genomic ASV, reads	abundance of the corresponding ASV in the Tara Oceans data (ASVs derived from merged reads)	abundance of the corresponding ASV in the Tara Oceans data (ASVs derived from non-merged reads)	similarity to an ASV predominant in the genome/transcriptome, %	ID of a SWARM OTU including the ASV	seed sequence of the SWARM OTU including the ASV	abundance of the SWARM OTU in the Tara Oceans data (ASVs derived from merged reads)	abundance of the SWARM OTU in the Tara Oceans data (ASVs derived from non-merged reads)	similarity to a best-matching sequence in the reference database, %	taxonomic annotation of the best-matching reference sequence: phylum	taxonomic annotation of the best-matching reference sequence: species or the lowest-level taxon	GenBank accession number of the best-matching reference sequence	best-matching reference sequence, V9 region
DRR124369	GTCGCTCCTACCGATTGAGTGATCCGGTGAATAATTCGGACTGCAGCAATGTTTGGATCCCGAACGTTGCAGCGGAAAGTTTAGTGAACCTTATCACTTAGAGGAAGGAGAAGTCGTAACAAGGTTTCC	146	3998631	3529468	100	swarm_42	GTCGCTCCTACCGATTGAGTGATCCGGTGAATAATTCGGACTGCAGCAATGTTTGGATCCCGAACGTTGCAGCGGAAAGTTTAGTGAACCTTATCACTTAGAGGAAGGAGAAGTCGTAACAAGGTTTCC	5371120	4869877	99.22	Dinophyceae	Lepidodinium chlorophorum	AB686253	GTCGCTCCTACCGATTGAGTGATCCGGTGAATAATTCGGACTGCAGCAATGTTTGGATCCCGAACGTTGCAGCGGAAAGTTTAGNGAACCTTATCACTTAGAGGAAGGAGAAGTCGTAACAAGGTTTCC
DRR228648	GTCGCTACTACCGATTGAATGGTTCAGTGAGATAATCGGATAGGTAACTCGGTAAGCAGCAATGTTTACCAAGCATACATAGAAGACGATCAAACTCAGTCATTTAGAGGAAGTAAAAGTCGTAACAAGGTTTCC	18182	344097	333176	100	swarm_28	GTCGCTACTACCGATTGAATGGTTCAGTGAGATAATCGGATAGGTAACTCGGTAAGCAGCAATGTTTACCAAGCATACATAGAAGACGATCAAACTCAGTCATTTAGAGGAAGTAAAAGTCGTAACAAGGTTTCC	386103	374895	100	Tunicata	Oikopleura dioica	CABV01004439	GTCGCTACTACCGATTGAATGGTTCAGTGAGATAATCGGATAGGTAACTCGGTAAGCAGCAATGTTTACCAAGCATACATAGAAGACGATCAAACTCAGTCATTTAGAGGAAGTAAAAGTCGTAACAAGGTTTCC
ERR3569075_ERR3569076_ERR3569077_ERR3569078_ERR3569079_ERR3569080_ERR3569081_ERR3569082_ERR3569083	GTCGCTCCTACCGATTGAGTGATCCGGTGAATAATTCGGACTGATGCAGTGCTCAGCTTCTGGGCGTTGCGTTGGAAAGTTTAGTGAACCTTATCACTTAGAGGAAGGAGAAGTCGTAACAAGGTTTCC	20332	8240	7979	100	swarm_40	GTCGCTCCTACCGATTGAGTGATCCGGTGAATAATTCGGACTGATGCAGTGCTCAGCTTCTGGGCGTTGCGTTGGAAAGTTTAGTGAACCTTATCACTTAGAGGAAGGAGAAGTCGTAACAAGGTTTCC	8240	7979	100	Dinophyceae	Polarella glacialis	AF099183	GTCGCTCCTACCGATTGAGTGATCCGGTGAATAATTCGGACTGATGCAGTGCTCAGCTTCTGGGCGTTGCGTTGGAAAGTTTAGTGAACCTTATCACTTAGAGGAAGGAGAAGTCGTAACAAGGTTTCC
ERR3569075_ERR3569076_ERR3569077_ERR3569078_ERR3569079_ERR3569080_ERR3569081_ERR3569082_ERR3569083	GTCGCTCCTACCGATTGAGTGATCCAGTGAATAATTCGGACTGATGCAGTGCTCAGCTTCTGGGCGTTGCGTTGGAAAGTTTAGTGAACCTTATCACTTAGAGGAAGGAGAAGTCGTAACAAGGTTTCC	86	0	0	99.2248	swarm_40	GTCGCTCCTACCGATTGAGTGATCCGGTGAATAATTCGGACTGATGCAGTGCTCAGCTTCTGGGCGTTGCGTTGGAAAGTTTAGTGAACCTTATCACTTAGAGGAAGGAGAAGTCGTAACAAGGTTTCC	8240	7979	99.22	Dinophyceae	Polarella glacialis	AF099183	GTCGCTCCTACCGATTGAGTGATCCGGTGAATAATTCGGACTGATGCAGTGCTCAGCTTCTGGGCGTTGCGTTGGAAAGTTTAGTGAACCTTATCACTTAGAGGAAGGAGAAGTCGTAACAAGGTTTCC
ERR3569075_ERR3569076_ERR3569077_ERR3569078_ERR3569079_ERR3569080_ERR3569081_ERR3569082_ERR3569083	GTCGCTCCTACCGATCGAGTGATCCGGTAGAATAATTCGGACTGATGCTGTGCTTCTGGGCGTTGCATTGGAATGTTTAGTGAACCTTACCACTTATAGGAAGGAGAAGTCGTAACAATGTTTCC	30	0	0	90	swarm_30	GTCGCTCCTACCGATCGAGTGATCCGGTAGAATAATTCGGACTGATGCTGTGCTTCTGGGCGTTGCATTGGAATGTTTAGTGAACCTTACCACTTATAGGAAGGAGAAGTCGTAACAATGTTTCC	0	0	90	Dinophyceae	Polarella glacialis	AF099183	GTCGCTCCTACCGATTGAGTGATCCGGTGAATAATTCGGACTGATGCAGTGCTCAGCTTCTGGGCGTTGCGTTGGAAAGTTTAGTGAACCTTATCACTTAGAGGAAGGAGAAGTCGTAACAAGGTTTCC
ERR3569075_ERR3569076_ERR3569077_ERR3569078_ERR3569079_ERR3569080_ERR3569081_ERR3569082_ERR3569083	GTCGCTCCTACCGATTCAGTGATCCGGTGAATAATTCGGACTGACGCAGTGCTCAGCTTCTGGGCGTTGCGTTGGAAAGTTTAGTGAACCTTATCACTTAGAGGGAGGAGAAGTCGTAACAAGGTTTCC	16	0	0	97.6744	swarm_31	GTCGCTCCTACCGATTCAGTGATCCGGTGAATAATTCGGACTGACGCAGTGCTCAGCTTCTGGGCGTTGCGTTGGAAAGTTTAGTGAACCTTATCACTTAGAGGGAGGAGAAGTCGTAACAAGGTTTCC	0	0	97.67	Dinophyceae	Polarella glacialis	AF099183	GTCGCTCCTACCGATTGAGTGATCCGGTGAATAATTCGGACTGATGCAGTGCTCAGCTTCTGGGCGTTGCGTTGGAAAGTTTAGTGAACCTTATCACTTAGAGGAAGGAGAAGTCGTAACAAGGTTTCC
ERR3569075_ERR3569076_ERR3569077_ERR3569078_ERR3569079_ERR3569080_ERR3569081_ERR3569082_ERR3569083	GTCGCTCCTACCGATTGAGTGATCCGGTGAATAATTCGGACCGATGCAGTGCTCAGCTTCTGGGCGTTGCGTTGGAAAGTCTAGTGAATCTTATCACTTAGAGGAAGGAGAAGTCGTAACAAGGTTTCC	10	0	0	97.6744	swarm_39	GTCGCTCCTACCGATTGAGTGATCCGGTGAATAATTCGGACCGATGCAGTGCTCAGCTTCTGGGCGTTGCGTTGGAAAGTCTAGTGAATCTTATCACTTAGAGGAAGGAGAAGTCGTAACAAGGTTTCC	0	0	97.67	Dinophyceae	Polarella glacialis	AF099183	GTCGCTCCTACCGATTGAGTGATCCGGTGAATAATTCGGACTGATGCAGTGCTCAGCTTCTGGGCGTTGCGTTGGAAAGTTTAGTGAACCTTATCACTTAGAGGAAGGAGAAGTCGTAACAAGGTTTCC
SRR10392076	GTCGCACCTACCGATTGAGTGGTCCGGTGAAGTCTCGGGATTGTGGCAATCTCCTTTATTGGAGTTTGTCTGCGAGAACTTGCCTGAACCTTATCACTTAGAGGAAGGTGAAGTCGTAACAAGGTTTCC	958	0	0	100	swarm_21	GTCGCACCTACCGATTGAGTGGTCCGGTGAAGTCTCGGGATTGTGGCAATCTCCTTTATTGGAGTTTGTCTGCGAGAACTTGCCTGAACCTTATCACTTAGAGGAAGGTGAAGTCGTAACAAGGTTTCC	0	0	100	Diatomeae	Chaetoceros muellerii	HQ912558	GTCGCACCTACCGATTGAGTGGTCCGGTGAAGTCTCGGGATTGTGGCAATCTCCTTTATTGGAGTTTGTCTGCGAGAACTTGCCTGAACCTTATCACTTAGAGGAAGGTGAAGTCGTAACAAGGTTTCC
SRR10392080	GTCGCTACTACCGATTGAATCATTTGGTGAGGCTCACGGACTGTCGTGCTTCCTTCCTCGTGTTGGTTGTACTTCTTGGGAAGTGATACAAACCTGATGATTTAGAGGAAGTAAAAGTCGTAACAAGGTTTCC	39	14156	12417	100	swarm_27	GTCGCTACTACCGATTGAATCATTTGGTGAGGCTCACGGACTGTCGTGCTTCCTTCCTCGTGTTGGTTGTACTTCTTGGGAAGTGATACAAACCTGATGATTTAGAGGAAGTAAAAGTCGTAACAAGGTTTCC	14226	12480	100	Cercozoa	Bigelowiella natans	FJ937328	GTCGCTACTACCGATTGAATCATTTGGTGAGGCTCACGGACTGTCGTGCTTCCTTCCTCGTGTTGGTTGTACTTCTTGGGAAGTGATACAAACCTGATGATTTAGAGGAAGTAAAAGTCGTAACAAGGTTTCC
SRR10392100	GTCGCTCCTACCGATTGGGTGTGCTGGTGAAGTGTTCGGATTGGCGACCGGGGGCGGTCTCCGCCCTCGGCCGCCGAGAAGTTCATTAAACCCTCCCACCTAGAGGAAGGAGAAGTCGTAACAAGGTTTCC	600	0	0	100	swarm_50	GTCGCTCCTACCGATTGGGTGTGCTGGTGAAGTGTTCGGATTGGCGACCGGGGGCGGTCTCCGCCCTCGGCCGCCGAGAAGTTCATTAAACCCTCCCACCTAGAGGAAGGAGAAGTCGTAACAAGGTTTCC	0	0	99.24	Chlorophyta	Chlorella luteoviridis	FR865678	GTCGCTCCTACCGATTGGGTGTGCTGGTGAAGTGTTCGGATTGGCGACCGGGGGCGGTCTCCGCTCTCGGCCGCCGAGAAGTTCATTAAACCCTCCCACCTAGAGGAAGGAGAAGTCGTAACAAGGTTTCC
SRR10392102	GTCGCACCTACCGATTGAATGGTTCGGTGAAACCTCCGGACTGGGGTTCGCAAGCTTCACGGCGAACGTACCTCGGGAAGTTGGTTAAACCTCACTATTTAGAGGAAGGTGAAGTCGTAACAAGGTCTCC	600	448258	420374	100	swarm_18	GTCGCACCTACCGATTGAATGGTTCGGTGAAACCTCCGGACTGGGGTTCGCAAGCTTCACGGCGAACGTACCTCGGGAAGTTGGTTAAACCTCACTATTTAGAGGAAGGTGAAGTCGTAACAAGGTCTCC	562961	534714	100	Pelagophyceae	Aureococcus anophagefferens	AF117776	GTCGCACCTACCGATTGAATGGTTCGGTGAAACCTCCGGACTGGGGTTCGCAAGCTTCACGGCGAACGTACCTCGGGAAGTTGGTTAAACCTCACTATTTAGAGGAAGGTGAAGTCGTAACAAGGTCTCC
SRR10392111	GTCGCTCCTACCGATTGAGTGGTCCGGTGAATAATTCGGACTGCAATGCAATTCAGTTAATGAGTTTGTTGTGGAAAGTTTAGTGAACCTTATCACTTAGAGGAAGGAGAAGTCGTAACAAGGTTTCC	14	4291	3919	100	swarm_46	GTCGCTCCTACCGATTGAGTGGTCCGGTGAATAATTCGGACTGCAATGCAATTCAGTTAATGAGTTTGTTGTGGAAAGTTTAGTGAACCTTATCACTTAGAGGAAGGAGAAGTCGTAACAAGGTTTCC	4435	4026	100	Dinophyceae	Lingulodinium polyedra	AF377944	GTCGCTCCTACCGATTGAGTGGTCCGGTGAATAATTCGGACTGCAATGCAATTCAGTTAATGAGTTTGTTGTGGAAAGTTTAGTGAACCTTATCACTTAGAGGAAGGAGAAGTCGTAACAAGGTTTCC
SRR10392113	GTCGCTCCTACCGATTGAGTGATCCGGTGAATTATTCGGACTGCAATGCATTCAGTTCCTGGATGCAGTCGCGGGAAGTTTTGTGAACCTTACCACTTAGAGGAAGGAGAAGTCGTAACAAGGTTTCC	164	7689	7130	100	swarm_44	GTCGCTCCTACCGATTGAGTGATCCGGTGAATTATTCGGACTGCAATGCATTCAGTTCCTGGATGCAGTCGCGGGAAGTTTTGTGAACCTTACCACTTAGAGGAAGGAGAAGTCGTAACAAGGTTTCC	7689	7142	100	Dinophyceae	Amphidinium gibbosum	L13719	GTCGCTCCTACCGATTGAGTGATCCGGTGAATTATTCGGACTGCAATGCATTCAGTTCCTGGATGCAGTCGCGGGAAGTTTTGTGAACCTTACCACTTAGAGGAAGGAGAAGTCGTAACAAGGTTTCC
SRR10392115	GTCGCTCCTACCGATTGAATGATCCGGTGAGGCCCCCGGACTGCGGCTCCGTCGCTGGTTCTCCAGCTTTGGGGTTGCGGGAAGCTGTCCGAACCTTATCATTTAGAGGAAGGAGAAGTCGTAACAAGGTTTCC	78	0	0	100	swarm_33	GTCGCTCCTACCGATTGAATGATCCGGTGAGGCCCCCGGACTGCGGCTCCGTCGCTGGTTCTCCAGCTTTGGGGTTGCGGGAAGCTGTCCGAACCTTATCATTTAGAGGAAGGAGAAGTCGTAACAAGGTTTCC	0	0	100	Haptophyta	Isochrysis galbana	HM149540	GTCGCTCCTACCGATTGAATGATCCGGTGAGGCCCCCGGACTGCGGCTCCGTCGCTGGTTCTCCAGCTTTGGGGTTGCGGGAAGCTGTCCGAACCTTATCATTTAGAGGAAGGAGAAGTCGTAACAAGGTTTCC
SRR10392119	GTCGCTCCTACCGATTGAATGGTCCGGTGAAATCTTCGGATTGCTGGCCGCTTGTCGCAAGGCGAGCGGTTGCGAGAAGTTGATTGAACCTTATCATTTAGAGGAAGGAGAAGTCGTAACAAGGTTTCC	190	0	0	100	swarm_36	GTCGCTCCTACCGATTGAATGGTCCGGTGAAATCTTCGGATTGCTGGCCGCTTGTCGCAAGGCGAGCGGTTGCGAGAAGTTGATTGAACCTTATCATTTAGAGGAAGGAGAAGTCGTAACAAGGTTTCC	0	0	100	Cryptophyceae	Hanusia phi	U53126	GTCGCTCCTACCGATTGAATGGTCCGGTGAAATCTTCGGATTGCTGGCCGCTTGTCGCAAGGCGAGCGGTTGCGAGAAGTTGATTGAACCTTATCATTTAGAGGAAGGAGAAGTCGTAACAAGGTTTCC
SRR10392120	GTCGCTCCTACCGATTGAATGGTCCGGTGAAATCTTCGGATTGCTGGCCATTTGCCGCAAGGTGAGTGGTTGCGAGAAGTTGATTGAACCTTATCATTTAGAGGAAGGAGAAGTCGTAACAAGGTTTCC	226	0	0	100	swarm_35	GTCGCTCCTACCGATTGAATGGTCCGGTGAAATCTTCGGATTGCTGGCCATTTGCCGCAAGGTGAGTGGTTGCGAGAAGTTGATTGAACCTTATCATTTAGAGGAAGGAGAAGTCGTAACAAGGTTTCC	0	0	100	Cryptophyceae	Guillardia theta	X57162	GTCGCTCCTACCGATTGAATGGTCCGGTGAAATCTTCGGATTGCTGGCCATTTGCCGCAAGGTGAGTGGTTGCGAGAAGTTGATTGAACCTTATCATTTAGAGGAAGGAGAAGTCGTAACAAGGTTTCC
SRR10392122	GTCGTTGCTACCGATGATCGCTGGATAGAACCATCAGGAGGTCAGGCCAGCCCCTGTGTCGAGCCACAGCTGAAATTGGGTGATGCCCAGTGACTAGAGGAAGCAAAAGTCGTAACAAGGTTGCT	697	0	0	100	swarm_53	GTCGTTGCTACCGATGATCGCTGGATAGAACCATCAGGAGGTCAGGCCAGCCCCTGTGTCGAGCCACAGCTGAAATTGGGTGATGCCCAGTGACTAGAGGAAGCAAAAGTCGTAACAAGGTTGCT	0	0	100	Euglenida	Euglena viridis	AF112872	GTCGTTGCTACCGATGATCGCTGGATAGAACCATCAGGAGGTCAGGCCAGCCCCTGTGTCGAGCCACAGCTGAAATTGGGTGATGCCCAGTGACTAGAGGAAGCAAAAGTCGTAACAAGGTTGCT
SRR10392124	GTCGCTCCTACCGATTGAGTGATCCGGTGAATTATTCGGACTGCAACGCGTTCAGTCTCTGTATGCTGTTGCGGAAAGTTTTGTGAACCTTACCACTTAGAGGAAGGAGAAGTCGTAACAAGGTTTCC	134	0	0	100	swarm_43	GTCGCTCCTACCGATTGAGTGATCCGGTGAATTATTCGGACTGCAACGCGTTCAGTCTCTGTATGCTGTTGCGGAAAGTTTTGTGAACCTTACCACTTAGAGGAAGGAGAAGTCGTAACAAGGTTTCC	27	0	100	Dinophyceae	Amphidinium carterae	AF009217	GTCGCTCCTACCGATTGAGTGATCCGGTGAATTATTCGGACTGCAACGCGTTCAGTCTCTGTATGCTGTTGCGGAAAGTTTTGTGAACCTTACCACTTAGAGGAAGGAGAAGTCGTAACAAGGTTTCC
SRR10392136	GTCGCTCCTACCGATTGAGTGATCCGGTGAATAATTCGGACTGCAGCAATGTTCAGTTCTTGAATGTTGCAGCGGAAAGTTTAATGAACCTTATCACTTAGAGGAAGGAGAAGTCGTAACAAGGTTTCT	278	68525	66888	100	swarm_41	GTCGCTCCTACCGATTGAGTGATCCGGTGAATAATTCGGACTGCAGCAATGTTCAGTTCTTGAATGTTGCAGCGGAAAGTTTAATGAACCTTATCACTTAGAGGAAGGAGAAGTCGTAACAAGGTTTCT	68609	66907	100	Dinophyceae	Alexandrium andersonii	JF521619	GTCGCTCCTACCGATTGAGTGATCCGGTGAATAATTCGGACTGCAGCAATGTTCAGTTCTTGAATGTTGCAGCGGAAAGTTTAATGAACCTTATCACTTAGAGGAAGGAGAAGTCGTAACAAGGTTTCT
SRR10416456_SRR10416457_SRR10416459_SRR10416460_SRR10416463_SRR10416465_SRR10416466_SRR10416467	GTCGCACCTACCGATTGAATGGTCCGGTGAAGCCTCGGGATTGTGACTGTTCTGCTTTATTGTGGTCGGTTGCGAGAACTTGTCTAAACCTTATCATTTAGAGGAAGGTGAAGTCGTAACAAGGTTTCC	3426	21111	19564	100	swarm_15	GTCGCACCTACCGATTGAATGGTCCGGTGAAGCCTCGGGATTGTGACTGTTCTGCTTTATTGTGGTCGGTTGCGAGAACTTGTCTAAACCTTATCATTTAGAGGAAGGTGAAGTCGTAACAAGGTTTCC	21248	19705	100	Diatomeae	Asterionellopsis glacialis	X77701	GTCGCACCTACCGATTGAATGGTCCGGTGAAGCCTCGGGATTGTGACTGTTCTGCTTTATTGTGGTCGGTTGCGAGAACTTGTCTAAACCTTATCATTTAGAGGAAGGTGAAGTCGTAACAAGGTTTCC
SRR10416456_SRR10416457_SRR10416459_SRR10416460_SRR10416463_SRR10416465_SRR10416466_SRR10416467	GTCGAACCTACCGATTGAATGGTCCGGTGAAGCCTCGGGATTGTGACTGTACTGCTTTATTGTGGTCGGTTGCGAGAACTTGTCTAAACCTTATCATTTAGAGGAAGGTGAAGTCGTAACAAGGTTTCC	14	0	0	98.4496	swarm_02	GTCGAACCTACCGATTGAATGGTCCGGTGAAGCCTCGGGATTGTGACTGTACTGCTTTATTGTGGTCGGTTGCGAGAACTTGTCTAAACCTTATCATTTAGAGGAAGGTGAAGTCGTAACAAGGTTTCC	0	0	98.45	Diatomeae	Asterionellopsis glacialis	X77701	GTCGCACCTACCGATTGAATGGTCCGGTGAAGCCTCGGGATTGTGACTGTTCTGCTTTATTGTGGTCGGTTGCGAGAACTTGTCTAAACCTTATCATTTAGAGGAAGGTGAAGTCGTAACAAGGTTTCC
SRR10442459	GTCGTTGTTTCCGATGATGGTGCAATACAGGTTATCGGACTGGCGAGCCTCGCTTGCCGGAAAGTTAACCGATATTTCTTCAATAGAGGAAGCAAAAGTCGTAACAAGGTAGCT	115	26520	23210	100	swarm_71	GTCGTTGTTTCCGATGATGGTGCAATACAGGTTATCGGACTGGCGAGCCTCGCTTGCCGGAAAGTTAACCGATATTTCTTCAATAGAGGAAGCAAAAGTCGTAACAAGGTAGCT	55538	51378	95.61	Kinetoplastea	Kinetoplastea X	JQ928406	GTCGTTGTTTCCGATGATGGTGCAATACAGGTGATCGGACTGGCGAACCTCGTTTGCTGGAAAGTTCACCGATATTTCTTCAATAGAGGAAGCAAAAGTCGTAACAAGGTAGCT
SRR10571094	GTCGCACCTACCGATTGGATGGTCCGGTGAGGCCTCGAGACTGCTATCAGGTTCCTTTATTGGGGCTTGACAGCGGGAACTTGTCCAAACCTTATCATCTAGAGGAAGGTGAAGTCGTAACAAGGTTTCC	490	41	32	100	swarm_26	GTCGCACCTACCGATTGGATGGTCCGGTGAGGCCTCGAGACTGCTATCAGGTTCCTTTATTGGGGCTTGACAGCGGGAACTTGTCCAAACCTTATCATCTAGAGGAAGGTGAAGTCGTAACAAGGTTTCC	41	32	100	Diatomeae	Chaetoceros calcitrans	JF489975	GTCGCACCTACCGATTGGATGGTCCGGTGAGGCCTCGAGACTGCTATCAGGTTCCTTTATTGGGGCTTGACAGCGGGAACTTGTCCAAACCTTATCATCTAGAGGAAGGTGAAGTCGTAACAAGGTTTCC
SRR10571096	GTCGCACCTACCGATTGAATGGTCCGGTGAAGACTCGAGATTTTGGTCTAGCTCCTTTATTGGGGCTTGACCGCGAGAACCTGTCTAAACCTTATCATTTAGAGGAAGGTGAAGTCGTAACAAGGTTTCC	1043	104128	94415	100	swarm_09	GTCGCACCTACCGATTGAATGGTCCGGTGAAGACTCGAGATTTTGGTCTAGCTCCTTTATTGGGGCTTGACCGCGAGAACCTGTCTAAACCTTATCATTTAGAGGAAGGTGAAGTCGTAACAAGGTTTCC	104128	94415	100	Diatomeae	Skeletonema dohrnii	AJ632210	GTCGCACCTACCGATTGAATGGTCCGGTGAAGACTCGAGATTTTGGTCTAGCTCCTTTATTGGGGCTTGACCGCGAGAACCTGTCTAAACCTTATCATTTAGAGGAAGGTGAAGTCGTAACAAGGTTTCC
SRR10571097	GTCGCTCCTACCGATTGAATGGTCCGGTGAAATCTTCGGATTGCTGACCTTTGCATTCACGTGCTTTGGTTGCGAGAAGTTGATTGAACCTTATCATTTAGAGGAAGGAGAAGTCGTAACAAGGTTTCC	66	32821	27793	100	swarm_34	GTCGCTCCTACCGATTGAATGGTCCGGTGAAATCTTCGGATTGCTGACCTTTGCATTCACGTGCTTTGGTTGCGAGAAGTTGATTGAACCTTATCATTTAGAGGAAGGAGAAGTCGTAACAAGGTTTCC	36232	30511	100	Cryptophyceae	Rhodomonas salina	HF952571	GTCGCTCCTACCGATTGAATGGTCCGGTGAAATCTTCGGATTGCTGACCTTTGCATTCACGTGCTTTGGTTGCGAGAAGTTGATTGAACCTTATCATTTAGAGGAAGGAGAAGTCGTAACAAGGTTTCC
SRR10571112	GTCGTTGCTACCGATGGTGGCTGGATAGAGTCATCAGGAGGTTGTGGAGGCGGCCTCTCGGGGCAGTAGAGCATCCCAGCCGAAATTGGACGATGTCCAGCCACTAGAGGAAGCAAAAGTCGTAACAAGGTTGCT	2105	0	0	100	swarm_54	GTCGTTGCTACCGATGGTGGCTGGATAGAGTCATCAGGAGGTTGTGGAGGCGGCCTCTCGGGGCAGTAGAGCATCCCAGCCGAAATTGGACGATGTCCAGCCACTAGAGGAAGCAAAAGTCGTAACAAGGTTGCT	0	0	100	Euglenida	Euglena gracilis	AJ532426	GTCGTTGCTACCGATGGTGGCTGGATAGAGTCATCAGGAGGTTGTGGAGGCGGCCTCTCGGGGCAGTAGAGCATCCCAGCCGAAATTGGACGATGTCCAGCCACTAGAGGAAGCAAAAGTCGTAACAAGGTTGCT
SRR10571117	GTCGCTCCTGCCAATGGGTGGGGTGGTAAGGGGATGCGGTTGGCCGTGGAAGGGGGTCTCCATGAGCCGTGCTATTATCTTCGAGCCGTCTTATCTAGAGGAAGGAGAAGTCGTAACAAGGTTTCC	125	0	0	100	swarm_52	GTCGCTCCTGCCAATGGGTGGGGTGGTAAGGGGATGCGGTTGGCCGTGGAAGGGGGTCTCCATGAGCCGTGCTATTATCTTCGAGCCGTCTTATCTAGAGGAAGGAGAAGTCGTAACAAGGTTTCC	0	0	100	Cercozoa	Amorphochlora amoebiformis	FJ821421	GTCGCTCCTGCCAATGGGTGGGGTGGTAAGGGGATGCGGTTGGCCGTGGAAGGGGGTCTCCATGAGCCGTGCTATTATCTTCGAGCCGTCTTATCTAGAGGAAGGAGAAGTCGTAACAAGGTTTCC
SRR11180522	GTCGCACCTACCGATTGAGTGGTCCGGTGAAGCCTCGAGATTGTAGTTGATGTCCTTTATTGGACTTTGACCGCGAGAACTTGTCTGAACCTTATCACTTAGAGGAAGGTGAAGTCGTAACAAGGTTTCC	17	66094	65532	100	swarm_20	GTCGCACCTACCGATTGAGTGGTCCGGTGAAGCCTCGAGATTGTAGTTGATGTCCTTTATTGGACTTTGACCGCGAGAACTTGTCTGAACCTTATCACTTAGAGGAAGGTGAAGTCGTAACAAGGTTTCC	66265	65605	100	Diatomeae	Chaetoceros sp	FR874617	GTCGCACCTACCGATTGAGTGGTCCGGTGAAGCCTCGAGATTGTAGTTGATGTCCTTTATTGGACTTTGACCGCGAGAACTTGTCTGAACCTTATCACTTAGAGGAAGGTGAAGTCGTAACAAGGTTTCC
SRR11462799	GTCGCACCTACCGATTGAGTGTTCCGGTGAGGCCTCGGGATTGTAGTTAGCTTCCTTTATTGGAAACTCACCGCGAGAACTTGTCCGAACCTTATCACTTAGAGGAAGGTGAAGTCGTAACAAGGTTTCC	960	16351	5869	100	swarm_23	GTCGCACCTACCGATTGAGTGTTCCGGTGAGGCCTCGGGATTGTAGTTAGCTTCCTTTATTGGAAACTCACCGCGAGAACTTGTCCGAACCTTATCACTTAGAGGAAGGTGAAGTCGTAACAAGGTTTCC	23315	9890	100	Diatomeae	Chaetoceros affinis	MMETSP0088	GTCGCACCTACCGATTGAGTGTTCCGGTGAGGCCTCGGGATTGTAGTTAGCTTCCTTTATTGGAAACTCACCGCGAGAACTTGTCCGAACCTTATCACTTAGAGGAAGGTGAAGTCGTAACAAGGTTTCC
SRR11462799	GTCACACCTACCAATTGAGTGTTCCGGTGAGGCCTCGGAATTGTAGTTAGCTTCCTTCATTGGAAACTCACCGCGAGAACTTGTCTGAACCTTATCACTTAGAGGAAGTTGAAGTCGTAACAAGGTTTCC	12	0	0	95.3846	swarm_01	GTCACACCTACCAATTGAGTGTTCCGGTGAGGCCTCGGAATTGTAGTTAGCTTCCTTCATTGGAAACTCACCGCGAGAACTTGTCTGAACCTTATCACTTAGAGGAAGTTGAAGTCGTAACAAGGTTTCC	0	0	95.38	Diatomeae	Chaetoceros affinis	MMETSP0088	GTCGCACCTACCGATTGAGTGTTCCGGTGAGGCCTCGGGATTGTAGTTAGCTTCCTTTATTGGAAACTCACCGCGAGAACTTGTCCGAACCTTATCACTTAGAGGAAGGTGAAGTCGTAACAAGGTTTCC
SRR11462799	GTCGCACCTACCGATTGAGTGTTCCGGTGAGGCCTCGGAATTGTAGTTAGCTTCCTTCATTGGAAACTCACCGTGAGAACTTGTCCGAACCTTATCACTTAGACGAGGAAGGTGAAGTCATAACAAGGTTTCC	12	0	0	94.7368	swarm_22	GTCGCACCTACCGATTGAGTGTTCCGGTGAGGCCTCGGAATTGTAGTTAGCTTCCTTCATTGGAAACTCACCGTGAGAACTTGTCCGAACCTTATCACTTAGACGAGGAAGGTGAAGTCATAACAAGGTTTCC	0	0	94.74	Diatomeae	Chaetoceros affinis	MMETSP0088	GTCGCACCTACCGATTGAGTGTTCCGGTGAGGCCTCGGGATTGTAGTTAGCTTCCTTTATTGGAAACTCACCGCGAGAACTTGTCCGAACCTTATCACTTAGAGGAAGGTGAAGTCGTAACAAGGTTTCC
SRR11994189	GTCGCTCCTACCGATTGAGTGCTCAGGTGAATAATTCGGACTGCAGCAATGTTTGGATCCCGAACGTTGCAGCGGAAAGTTTAGTGAACCTTATCACTTAGAGGAAGGAGAAGTCGTAACAAGGTTTCC	317	103364	101812	100	swarm_45	GTCGCTCCTACCGATTGAGTGCTCAGGTGAATAATTCGGACTGCAGCAATGTTTGGATCCCGAACGTTGCAGCGGAAAGTTTAGTGAACCTTATCACTTAGAGGAAGGAGAAGTCGTAACAAGGTTTCC	111495	109178	100	Dinophyceae	Gymnodinium smaydae	HG005135	GTCGCTCCTACCGATTGAGTGCTCAGGTGAATAATTCGGACTGCAGCAATGTTTGGATCCCGAACGTTGCAGCGGAAAGTTTAGTGAACCTTATCACTTAGAGGAAGGAGAAGTCGTAACAAGGTTTCC
SRR13201561	GTCGCACCTACCGATTGAATGGTCCGGTGAAGCCTCGGGATTGCGGTTTAGTTCCTTTATTGGTACTTGACTGTGAGAACTTGTCTAAACCTTATCATTTAGAGGAAGGTGAAGTCGTAACAAGGTTTCC	605	290296	287242	100	swarm_14	GTCGCACCTACCGATTGAATGGTCCGGTGAAGCCTCGGGATTGCGGTTTAGTTCCTTTATTGGTACTTGACTGTGAGAACTTGTCTAAACCTTATCATTTAGAGGAAGGTGAAGTCGTAACAAGGTTTCC	381816	384001	100	Diatomeae	Eucampia zodiacus	EF585584	GTCGCACCTACCGATTGAATGGTCCGGTGAAGCCTCGGGATTGCGGTTTAGTTCCTTTATTGGTACTTGACTGTGAGAACTTGTCTAAACCTTATCATTTAGAGGAAGGTGAAGTCGTAACAAGGTTTCC
SRR13280044	GTCGCACCTACCGATTGAATGGTCCGATGAAGCCTCGGGATTGTGGTTTGTTTCCTTTATTGGAAGCTGACCGTGAGAACTTGTCTAAATCTTATCATTTAGAGGAAGGTGAAGTCGTAACAAGGTTTCC	23	16978	15728	100	swarm_08	GTCGCACCTACCGATTGAATGGTCCGATGAAGCCTCGGGATTGTGGTTTGTTTCCTTTATTGGAAGCTGACCGTGAGAACTTGTCTAAATCTTATCATTTAGAGGAAGGTGAAGTCGTAACAAGGTTTCC	17008	15745	100	Diatomeae	Rhizosolenia setigera	AB430589	GTCGCACCTACCGATTGAATGGTCCGATGAAGCCTCGGGATTGTGGTTTGTTTCCTTTATTGGAAGCTGACCGTGAGAACTTGTCTAAATCTTATCATTTAGAGGAAGGTGAAGTCGTAACAAGGTTTCC
SRR13296782	GTCGCACCTACCGATTGAATGGTCCGGTGAGGACTCGGGATTGTGGCTTGGTTCCTTCATTGGGACTTGGCCGCGAAAACTTGTCCAAACCTTATCATTTAGAGGAAGGTGAAGTCGTAACAAGGTTTCC	405	4401	2941	100	swarm_16	GTCGCACCTACCGATTGAATGGTCCGGTGAGGACTCGGGATTGTGGCTTGGTTCCTTCATTGGGACTTGGCCGCGAAAACTTGTCCAAACCTTATCATTTAGAGGAAGGTGAAGTCGTAACAAGGTTTCC	6051	3710	100	Diatomeae	Lithodesmium undulatum	MW723438	GTCGCACCTACCGATTGAATGGTCCGGTGAGGACTCGGGATTGTGGCTTGGTTCCTTCATTGGGACTTGGCCGCGAAAACTTGTCCAAACCTTATCATTTAGAGGAAGGTGAAGTCGTAACAAGGTTTCC
SRR13296782	GTCGCACCTACCGATTGAATGGTCCGGTGAGGACTCGGGATTGTGGCTTGGTTCCTTCATTGGGACTTGGCTGCGAAAACTTGTCCAAACCTTATCATTTAGAGGAAGGTGAAGTCGTAACAAGGTTTCC	27	0	0	99.2308	swarm_16	GTCGCACCTACCGATTGAATGGTCCGGTGAGGACTCGGGATTGTGGCTTGGTTCCTTCATTGGGACTTGGCCGCGAAAACTTGTCCAAACCTTATCATTTAGAGGAAGGTGAAGTCGTAACAAGGTTTCC	6051	3710	99.23	Diatomeae	Lithodesmium undulatum	MW723438	GTCGCACCTACCGATTGAATGGTCCGGTGAGGACTCGGGATTGTGGCTTGGTTCCTTCATTGGGACTTGGCCGCGAAAACTTGTCCAAACCTTATCATTTAGAGGAAGGTGAAGTCGTAACAAGGTTTCC
SRR13500717	GTCGCACCTACCGATTGAATGGTCCGGTGAAGCCTCGAGATTGTGGTTAGTTTCCTTTATTGGAAGTTAACCACGAGAACTTGTCTAAACCTTATCATTTAGAGGAAGGTGAAGTCGTAACAAGGTTTCC	468	12289	12097	100	swarm_13	GTCGCACCTACCGATTGAATGGTCCGGTGAAGCCTCGAGATTGTGGTTAGTTTCCTTTATTGGATGTTAACCACGAGAACTTGTCTAAACCTTATCATTTAGAGGAAGGTGAAGTCGTAACAAGGTTTCC	49495	48158	100	Diatomeae	Pseudo-nitzschia delicatissima	JN091709	GTCGCACCTACCGATTGAATGGTCCGGTGAAGCCTCGAGATTGTGGTTAGTTTCCTTTATTGGAAGTTAACCACGAGAACTTGTCTAAACCTTATCATTTAGAGGAAGGTGAAGTCGTAACAAGGTTTCC
SRR13569272	GTCGCACCTACCGATTGAATGGTCCGGTGAAGACTCGGGATTGTGGTCTAGCTCCTTCATTGGGGCTTGACCGCGAGAACCTGTCTAAACCTTATCATTTAGAGGAAGGTGAAGTCGTAACAAGGTTTCC	1030	18381	16021	100	swarm_11	GTCGCACCTACCGATTGAATGGTCCGGTGAAGACTCGGGATTGTGGTCTAGCTCCTTCATTGGGGCTTGACCGCGAGAACCTGTCTAAACCTTATCATTTAGAGGAAGGTGAAGTCGTAACAAGGTTTCC	52415	47887	100	Diatomeae	Skeletonema grevillei	DQ396512	GTCGCACCTACCGATTGAATGGTCCGGTGAAGACTCGGGATTGTGGTCTAGCTCCTTCATTGGGGCTTGACCGCGAGAACCTGTCTAAACCTTATCATTTAGAGGAAGGTGAAGTCGTAACAAGGTTTCC
SRR14099972	GTCGCACCTACCGATTGGATGGTCCGGTGAGGCCTCGAGACTGCTATCAGGTTCCTTTATTGGGGCTTGACAGCGGGAACTTGTCCAAACCTTATCATCTAGAGGAAGGTGAAGTCGTAACAAGGTTTCC	1359	41	32	100	swarm_26	GTCGCACCTACCGATTGGATGGTCCGGTGAGGCCTCGAGACTGCTATCAGGTTCCTTTATTGGGGCTTGACAGCGGGAACTTGTCCAAACCTTATCATCTAGAGGAAGGTGAAGTCGTAACAAGGTTTCC	41	32	100	Diatomeae	Chaetoceros calcitrans	JF489975	GTCGCACCTACCGATTGGATGGTCCGGTGAGGCCTCGAGACTGCTATCAGGTTCCTTTATTGGGGCTTGACAGCGGGAACTTGTCCAAACCTTATCATCTAGAGGAAGGTGAAGTCGTAACAAGGTTTCC
SRR14099973	GTCGCACCTACCGATTGGATGGTCCGGTGAGGAGTCGAGATTGTGGCCTGGTTCCTTTATTGGGATTTGGCTACGAGAACTTCTCCAAACCTTATCATCTAGAGGAAGGTGAAGTCGTAACAAGGTTTCC	885	311	199	100	swarm_25	GTCGCACCTACCGATTGGATGGTCCGGTGAGGAGTCGAGATTGTGGCCTGGTTCCTTTATTGGGATTTGGCTACGAGAACTTCTCCAAACCTTATCATCTAGAGGAAGGTGAAGTCGTAACAAGGTTTCC	311	199	100	Diatomeae	Thalassiosira pseudonana	MT383673	GTCGCACCTACCGATTGGATGGTCCGGTGAGGAGTCGAGATTGTGGCCTGGTTCCTTTATTGGGATTTGGCTACGAGAACTTCTCCAAACCTTATCATCTAGAGGAAGGTGAAGTCGTAACAAGGTTTCC
SRR14099974	GTCGCTCCTACCGATTGAGTGATCCGGTGAATAATTCGGACTGCAGCAATGTTCAGTTCTTGAATGTTGCAGCGGAAAGTTTAATGAACCTTATCACTTAGAGGAAGGAGAAGTCGTAACAAGGTTTCT	980	68525	66888	100	swarm_41	GTCGCTCCTACCGATTGAGTGATCCGGTGAATAATTCGGACTGCAGCAATGTTCAGTTCTTGAATGTTGCAGCGGAAAGTTTAATGAACCTTATCACTTAGAGGAAGGAGAAGTCGTAACAAGGTTTCT	68609	66907	100	Dinophyceae	Alexandrium andersonii	JF521619	GTCGCTCCTACCGATTGAGTGATCCGGTGAATAATTCGGACTGCAGCAATGTTCAGTTCTTGAATGTTGCAGCGGAAAGTTTAATGAACCTTATCACTTAGAGGAAGGAGAAGTCGTAACAAGGTTTCT
SRR14099988	GTCGCTCCTACCGATTGAGTGTTCCGGTGAATAATTCGGACTGCAGCAGTGTTCGGCAACGAGTATTGCAGCGGAAAGTTTAGTGAACCTTAACACTTAGAGGAAGGAGAAGTCGTAACAAGGTTTCC	398	1823	1385	100	swarm_47	GTCGCTCCTACCGATTGAGTGTTCCGGTGAATAATTCGGACTGCAGCAGTGTTCGGCAACGAGTATTGCAGCGGAAAGTTTAGTGAACCTTAACACTTAGAGGAAGGAGAAGTCGTAACAAGGTTTCC	1823	1385	96.88	Dinophyceae	Heterocapsa rotundata	AF274267	GTCGCTCCTACCGATTGAGTGATCCGGTGAATAATTCGGACTGCAGCAGTGTTCGGCAACGAGCGTTGCAGCGGAAAGTTTAGTGAACCTTATCACTTAGAGGAAGGAGAAGTCGTAACAAGGTTTCC
SRR14100021	GTCGCACCTACCGATTGAGTGGTCCGGTGAAGTCTCGGGATTGTGGCAATCTCCTTTATTGGAGTTTGTCTGCGAGAACTTGCCTGAACCTTATCACTTAGAGGAAGGTGAAGTCGTAACAAGGTTTCC	2405	0	0	100	swarm_21	GTCGCACCTACCGATTGAGTGGTCCGGTGAAGTCTCGGGATTGTGGCAATCTCCTTTATTGGAGTTTGTCTGCGAGAACTTGCCTGAACCTTATCACTTAGAGGAAGGTGAAGTCGTAACAAGGTTTCC	0	0	100	Diatomeae	Chaetoceros muellerii	HQ912558	GTCGCACCTACCGATTGAGTGGTCCGGTGAAGTCTCGGGATTGTGGCAATCTCCTTTATTGGAGTTTGTCTGCGAGAACTTGCCTGAACCTTATCACTTAGAGGAAGGTGAAGTCGTAACAAGGTTTCC
SRR14100051	GTCGCACCTACCGATTGAATGGTCCGGTGAAGACTCGGGATTGTGGTCTGGCTCCTTCATTGGGGCCAGACCGTGAGAACTTGTCTGAACCTTATCATTTAGAGGAAGGTGAAGTCGTAACAAGGTTTCC	714	0	0	100	swarm_12	GTCGCACCTACCGATTGAATGGTCCGGTGAAGACTCGGGATTGTGGTCTGGCTCCTTCATTGGGGCCAGACCGTGAGAACTTGTCTGAACCTTATCATTTAGAGGAAGGTGAAGTCGTAACAAGGTTTCC	0	0	100	Diatomeae	Conticribra weissflogii	AY485445	GTCGCACCTACCGATTGAATGGTCCGGTGAAGACTCGGGATTGTGGTCTGGCTCCTTCATTGGGGCCAGACCGTGAGAACTTGTCTGAACCTTATCATTTAGAGGAAGGTGAAGTCGTAACAAGGTTTCC
SRR14100051	GTCGCACCTACCGATTGAATGGTCCGGTGAAGACTCGAGATTTTGGTCTAGCTCCTTTATTGGGGCTTGACCGCGAGAACCTGTCTAAACCTTATCATTTAGAGGAAGGTGAAGTCGTAACAAGGTTTCC	25	104128	94415	93.0769	swarm_09	GTCGCACCTACCGATTGAATGGTCCGGTGAAGACTCGAGATTTTGGTCTAGCTCCTTTATTGGGGCTTGACCGCGAGAACCTGTCTAAACCTTATCATTTAGAGGAAGGTGAAGTCGTAACAAGGTTTCC	104128	94415	100	Diatomeae	Skeletonema dohrnii	AJ632210	GTCGCACCTACCGATTGAATGGTCCGGTGAAGACTCGAGATTTTGGTCTAGCTCCTTTATTGGGGCTTGACCGCGAGAACCTGTCTAAACCTTATCATTTAGAGGAAGGTGAAGTCGTAACAAGGTTTCC
SRR14100053	GTCGCACCTACCGATTGAATGGTCCGGTGAAGACTCGGGATTGTGGCTTAGTTGCTTAATTGTGATTAGACCGTAAGAACCTGTCTAAACCTTATCATTTAGAGGAAGGTGAAGTCGTAACAAGGTTTCC	822	6451	6220	100	swarm_10	GTCGCACCTACCGATTGAATGGTCCGGTGAAGACTCGGGATTGTGGCTTAGTTGCTTAATTGTGATTAGACCGTAAGAACCTGTCTAAACCTTATCATTTAGAGGAAGGTGAAGTCGTAACAAGGTTTCC	6451	6238	100	Diatomeae	Thalassiosira oceanica	MN807453	GTCGCACCTACCGATTGAATGGTCCGGTGAAGACTCGGGATTGTGGCTTAGTTGCTTAATTGTGATTAGACCGTAAGAACCTGTCTAAACCTTATCATTTAGAGGAAGGTGAAGTCGTAACAAGGTTTCC
SRR14100070	GTCGCTCCTACCGATTGAATGGTCCGGTGAAATGTTCGGATCGCGGCAAGTCGGACGGGTAACCGTCAGGTTCGCTGCGAGAAGTTCATTAAACCTTATCATTTAGAGGAAGGAGAAGTCGTAACAAGGTTTCC	460	5979	5559	100	swarm_37	GTCGCTCCTACCGATTGAATGGTCCGGTGAAATGTTCGGATCGCGGCAAATCGGACGGGTAACCGTCAGGTTCGCTGCGAGAAGTTCATTAAACCTTATCATTTAGAGGAAGGAGAAGTCGTAACAAGGTTTCC	34875	31349	100	Chlorophyta	Pyramimonas disomata	FN562440	GTCGCTCCTACCGATTGAATGGTCCGGTGAAATGTTCGGATCGCGGCAAGTCGGACGGGTAACCGTCAGGTTCGCTGCGAGAAGTTCATTAAACCTTATCATTTAGAGGAAGGAGAAGTCGTAACAAGGTTTCC
SRR2003951_SRR2014152	GTCGCTCCTACCGATTGAATGATCCGGTGAGGCCCCCGGAATGGAGTCACTGCGCGGTTTTCCGCAATGAGATTCTGTGAAGCTGTCCAAACCTTATCATTTAGAGGAAGGAGAAGTCGTAACAAGGTTTCC	11	0	0	100	swarm_32	GTCGCTCCTACCGATTGAATGATCCGGTGAGGCCCCCGGAATGGAGTCACTGCGCGGTTTTCCGCAATGAGATTCTGTGAAGCTGTCCAAACCTTATCATTTAGAGGAAGGAGAAGTCGTAACAAGGTTTCC	0	0	100	Haptophyta	Chrysochromulina parva	AB601109	GTCGCTCCTACCGATTGAATGATCCGGTGAGGCCCCCGGAATGGAGTCACTGCGCGGTTTTCCGCAATGAGATTCTGTGAAGCTGTCCAAACCTTATCATTTAGAGGAAGGAGAAGTCGTAACAAGGTTTCC
SRR3080743_SRR3080744	GTCGCTCCTACCGATTGAGCAAACCGGTGAATAGTTTGGACCGTCGGCTTTCTCGGTTCGCCGGGTTAGCAGTACGGAAAATTCAGTGAACCTTTTTGCTTAGAGGAAGGAGAAGTCGTAACAAGGTTTCC	37	5486	4959	100	swarm_38	GTCGCTCCTACCGATTGAGCAAACCGGTGAATAGTTTGGACCGTCGGCTTTCTCGGTTCGCCGGGTTAGCAGTGCGGAAAATTCAGTGAACCTTTTTGCTTAGAGGAAGGAGAAGTCGTAACAAGGTTTCC	16450	15010	100	Syndiniales	Amoebophrya sp	MK752531	GTCGCTCCTACCGATTGAGCAAACCGGTGAATAGTTTGGACCGTCGGCTTTCTCGGTTCGCCGGGTTAGCAGTACGGAAAATTCAGTGAACCTTTTTGCTTAGAGGAAGGAGAAGTCGTAACAAGGTTTCC
SRR342436	GTCGCACCTACCGATTGAATGGTCCGGTGAAGACTCGGGATTGTGGCTTAGTTGCTTAATTGTGATTAGACCGTAAGAACCTGTCTAAACCTTATCATTTAGAGGAAGGTGAAGTCGTAACAAGGTTTCC	67	6451	6220	100	swarm_10	GTCGCACCTACCGATTGAATGGTCCGGTGAAGACTCGGGATTGTGGCTTAGTTGCTTAATTGTGATTAGACCGTAAGAACCTGTCTAAACCTTATCATTTAGAGGAAGGTGAAGTCGTAACAAGGTTTCC	6451	6238	100	Diatomeae	Thalassiosira oceanica	MN807453	GTCGCACCTACCGATTGAATGGTCCGGTGAAGACTCGGGATTGTGGCTTAGTTGCTTAATTGTGATTAGACCGTAAGAACCTGTCTAAACCTTATCATTTAGAGGAAGGTGAAGTCGTAACAAGGTTTCC
SRR3929761	GTCGCTCCTACCAATTTCGAGTGGCTCGGTGAACCTCTTTGGACTGTCGAGCAATCGCGAAATTAGAGTGAACCTGGTCACTTAGAGGAAGGAGAAGTCGTAACAAGGTTTCC	23	3931	3145	100	swarm_29	GTCGCTCCTACCAATTTCGAGTGGCTCGGTGAACCTCTTTGGACTGTCGAGTAATCGCGAAATTAGAGTGAACCTGGTCACTTAGAGGAAGGAGAAGTCGTAACAAGGTTTCC	36330	34264	100	Ciliophora	Euplotes focardii	MW369534	GTCGCTCCTACCAATTTCGAGTGGCTCGGTGAACCTCTTTGGACTGTCGAGCAATCGCGAAATTAGAGTGAACCTGGTCACTTAGAGGAAGGAGAAGTCGTAACAAGGTTTCC
SRR4022269	GTCGTTGCTACTGATTGGCTGTAGGGTAGAGATCGGCGGATTCCGGACTGTTGGGGCAACTCTTCAGTTTGGGAGAAACCTATCAATATTCTGCAGCTAGAAGAAGCAAAAGTCGTAACAAGGTTGCT	117	0	331	100	swarm_67	GTCGTTGCTACTGATTGGCTGTAGGGTAGAGATCGGCGGATTCCGGACCGTTGGGGCAACTCTTCAGTTTGGGAGAAACCTATCAATATTCTGCAGCTAGAAGAAGCAAAAGTCGTAACAAGGTTGCT	115887	93202	98.44	Eupelagonemidae	Eupelagonemidae X	HM799887	GTCGTTGCTACTGATTGGCTGTAGGGTAGAGATCGGCGGATTCCGAGCTGTTGGGGCAACTCTTCAGTTTGGGAGAAACCTATCAATATTCTGCAGCTAGAAGAAGCAAAAGTCGTAACAAGGTTGCT
SRR4022269	GTCGTTGCTACTGATTGGCTGTAGGGTAGATATCGGCTGATTCCGGACTGTTGGGGCAACTCTTCAGTTTGGGAGAAACCTATCAATATTCTGCAGCTAGAAGAAGCAAAAGTCGTAACAAGGTTGCT	102	0	0	98.4375	swarm_69	GTCGTTGCTACTGATTGGCTGTAGGGTAGATATCGGCTGATTCCGGACTGTTGGGGCAACTCTTCAGTTTGGGAGAAACCTATCAATATTCTGCAGCTAGAAGAAGCAAAAGTCGTAACAAGGTTGCT	0	0	100	Eupelagonemidae	Eupelagonemidae X	KY947151	GTCGTTGCTACTGATTGGCTGTAGGGTAGATATCGGCTGATTCCGGACTGTTGGGGCAACTCTTCAGTTTGGGAGAAACCTATCAATATTCTGCAGCTAGAAGAAGCAAAAGTCGTAACAAGGTTGCT
SRR4022270	GTCGTTGCTACTGATTGGCTGTAGGGTAGAGTTGGGCGGACTCCGATCAGTTGGGGTGACTCTTCTGGTTGGGGGAAACCCGTCAATATTCTGCAGCTAGAAGAAGCAAAAGTCGTAACAAGGTTGCT	46	19967	17779	100	swarm_68	GTCGTTGCTACTGATTGGCTGTAGGGTAGAGTTGGGCGGACTCCGATCAGTTGGGGTGACTCTTCTGGTTGGGGGAAACCCATCAATATTCTGCAGCTAGAAGAAGCAAAAGTCGTAACAAGGTTGCT	132387	120829	100	Eupelagonemidae	Eupelagonemidae X	KY947152	GTCGTTGCTACTGATTGGCTGTAGGGTAGAGTTGGGCGGACTCCGATCAGTTGGGGTGACTCTTCTGGTTGGGGGAAACCCGTCAATATTCTGCAGCTAGAAGAAGCAAAAGTCGTAACAAGGTTGCT
SRR4022271	GTCGTTGCTACTGATTGGCTGTAGGGTAGAGATCAGCGGATTGCGAACTGTTGGGGCAACTCTTCAGTTTGTGAGAAACTCATCAATATTCTGCAGCTAGAAGAAGCAAAAGTCGTAACAAGGTTGCT	403	11990	11358	100	swarm_63	GTCGTTGCTACTGATTGGCTGTAGGGTAGAGATCAGCGGATTGCGAGCTGTTGGGGCAACTCTTCAGTTTGTGAGAAACTCATCAATATTCTGCAGCTAGAAGAAGCAAAAGTCGTAACAAGGTTGCT	977238	918979	100	Eupelagonemidae	Eupelagonemidae X	KY947153	GTCGTTGCTACTGATTGGCTGTAGGGTAGAGATCAGCGGATTGCGAACTGTTGGGGCAACTCTTCAGTTTGTGAGAAACTCATCAATATTCTGCAGCTAGAAGAAGCAAAAGTCGTAACAAGGTTGCT
SRR4022272	GTCGTTGCTACTGATTGGCTGTAGGGTAGAGATCGGCGGATTCCGAGCAGTTGGGGCGACTCTTCTGTTTGGGAGAAACCTATCAATATTCTGCAGCTAGAAGAAGCAAAAGTCGTAACAAGGTTGCT	39	23398	21116	100	swarm_65	GTCGTTGCTACTGATTGGCTGTAGGGTAGAGATCGGCGGATTCCGAACAGTTGGGGCAACTCTTCTGTTTGGGAGAAACCTATCAATATTCTGCAGCTAGAAGAAGCAAAAGTCGTAACAAGGTTGCT	1949039	1790600	100	Eupelagonemidae	Eupelagonemidae X	KY947154	GTCGTTGCTACTGATTGGCTGTAGGGTAGAGATCGGCGGATTCCGAGCAGTTGGGGCGACTCTTCTGTTTGGGAGAAACCTATCAATATTCTGCAGCTAGAAGAAGCAAAAGTCGTAACAAGGTTGCT
SRR4022273	GTCGTTGCTACTGATTGGCTGTAGGGTAGAGATCGGCGGATTCCGAGAAGCTGGGGCGACTCACTTCTTGGGAGAAACCTATCAATATTCTGCAGCTAGAAGAAGCAAAAGTCGTAACAAGGTTGCT	56	130977	118689	100	swarm_66	GTCGTTGCTACTGATTGGCTGTAGGGTAGAGATCGGCGGATTCCGAGAAGCTGGGGCGACTCACTTCTTGGGAGAAACCTATCAATATTCTGCAGCTAGAAGAAGCAAAAGTCGTAACAAGGTTGCT	151440	136788	100	Eupelagonemidae	Eupelagonemidae X	KY947155	GTCGTTGCTACTGATTGGCTGTAGGGTAGAGATCGGCGGATTCCGAGAAGCTGGGGCGACTCACTTCTTGGGAGAAACCTATCAATATTCTGCAGCTAGAAGAAGCAAAAGTCGTAACAAGGTTGCT
SRR4022274	GTCGTTGCTACTGATTGGCTGTAGGGTAGAGATCGGCGGAGTTCGGCATCTTGGGGCAACCCTCGTTGCTGGGTGAAACCTATCAATATTCTGCAGCTAGAAGAAGCAAAAGTCGTAACAAGGTTGCT	389	355902	320690	100	swarm_64	GTCGTTGCTACTGATTGGCTGTAGGGTAGAGATCGGCGGAGTTCGGCATCTTGGGGCAACCCTCGTTGCTGGGTGAAACCTATCAATATTCTGCAGCTAGAAGAAGCAAAAGTCGTAACAAGGTTGCT	527294	485983	100	Eupelagonemidae	Eupelagonemidae X	KY947156	GTCGTTGCTACTGATTGGCTGTAGGGTAGAGATCGGCGGAGTTCGGCATCTTGGGGCAACCCTCGTTGCTGGGTGAAACCTATCAATATTCTGCAGCTAGAAGAAGCAAAAGTCGTAACAAGGTTGCT
SRR4022275	GTCGTTGCTACTGATTGGCTGTAGGGTAGAGATCGGCGGATTCCGAGAAGCTGGGGCGACTCACTTCTTGGGAGAAACCTATCAATATTCTGCAGCTAGAAGAAGCAAAAGTCGTAACAAGGTTGCT	389	130977	118689	100	swarm_66	GTCGTTGCTACTGATTGGCTGTAGGGTAGAGATCGGCGGATTCCGAGAAGCTGGGGCGACTCACTTCTTGGGAGAAACCTATCAATATTCTGCAGCTAGAAGAAGCAAAAGTCGTAACAAGGTTGCT	151440	136788	100	Eupelagonemidae	Eupelagonemidae X	KY947155	GTCGTTGCTACTGATTGGCTGTAGGGTAGAGATCGGCGGATTCCGAGAAGCTGGGGCGACTCACTTCTTGGGAGAAACCTATCAATATTCTGCAGCTAGAAGAAGCAAAAGTCGTAACAAGGTTGCT
SRR4022275	GTCGTTGCTACTGATTGGCTGTAGGGTAGAGATCGGCGGATTCAGAGAAGCTGGGGCGACTCACTTCTTGGGAGAAACCTATCAATATTCTGCAGCTAGAAGAAGCAAAAGTCGTAACAAGGTTGCT	32	0	0	99.2126	swarm_66	GTCGTTGCTACTGATTGGCTGTAGGGTAGAGATCGGCGGATTCCGAGAAGCTGGGGCGACTCACTTCTTGGGAGAAACCTATCAATATTCTGCAGCTAGAAGAAGCAAAAGTCGTAACAAGGTTGCT	151440	136788	99.21	Eupelagonemidae	Eupelagonemidae X	KY947155	GTCGTTGCTACTGATTGGCTGTAGGGTAGAGATCGGCGGATTCCGAGAAGCTGGGGCGACTCACTTCTTGGGAGAAACCTATCAATATTCTGCAGCTAGAAGAAGCAAAAGTCGTAACAAGGTTGCT
SRR5929440	GTCGCTCCTACCGATTGGATGAGTTGGTGAGTTAATCAGATTGCGCCGCTGTGCTTTCGAGCTCAGCGATGCGAGAAAGTTTGCAAACTGGACTATCTAGAGGAAGGAGAAGTCGTAACAAGGTTTCC	480	62556	44740	100	swarm_48	GTCGCTCCTACCGATTGGATGAGTTGGTGAGTTAATCAGATTGCGCCGCTGTGCTTTCGAGCTCAGCGATGCGAGAAAGTTTGCAAACTGGACTATCTAGAGGAAGGAGAAGTCGTAACAAGGTTTCC	73849	54051	100	Polycystinea	Lithomelissa setosa	HQ651801	GTCGCTCCTACCGATTGGATGAGTTGGTGAGTTAATCAGATTGCGCCGCTGTGCTTTCGAGCTCAGCGATGCGAGAAAGTTTGCAAACTGGACTATCTAGAGGAAGGAGAAGTCGTAACAAGGTTTCC
SRR5998374	GTCGTTGCTACCGATTGGCTGTAGGATAGAGCTTGGGGGAGGTTGCGACTCTTGGATTTCCAATTGTTGCGTTCCGAACCCAAGCAATATTTTTCAGCTAGAGGAAGCAAAAGTCGTAACAAGGTTGCT	6943	0	0	100	swarm_56	GTCGTTGCTACCGATTGGCTGTAGGATAGAGCTTGGGGGAGGTTGCGACTCTTGGATTTCCAATTGTTGCGTTCCGAACCCAAGCAATATTTTTCAGCTAGAGGAAGCAAAAGTCGTAACAAGGTTGCT	0	0	99.22	Diplonemidae	Rhynchopus sp	AF380997	GTCGTTGCTACCGATTGGCTGTAGGATAGAGCTTGGGGGAGGTTGCGACTCTTGGATTTCCAATTGTTGCGTTCCGAACCCAAGCAATATTTTTCAGCTAGAGGAAGCAAAAGTCGTAACAAGGTAGCT
SRR5998374	GTCGTTGCTACCGATTGGCTGTAGGAGCTATAGAGCTTGGGGGAGGTTGCGACTCTTGGATTTCCAATGGGTGCGTTCCGAACCCAAGCAATATTTTTCAGCTAGAGGAAGCAAAGGCCATAACAAGGTTGCT	8	0	0	93.2331	swarm_55	GTCGTTGCTACCGATTGGCTGTAGGAGCTATAGAGCTTGGGGGAGGTTGCGACTCTTGGATTTCCAATGGGTGCGTTCCGAACCCAAGCAATATTTTTCAGCTAGAGGAAGCAAAGGCCATAACAAGGTTGCT	0	0	92.48	Diplonemidae	Rhynchopus sp	AF380997	GTCGTTGCTACCGATTGGCTGTAGGATAGAGCTTGGGGGAGGTTGCGACTCTTGGATTTCCAATTGTTGCGTTCCGAACCCAAGCAATATTTTTCAGCTAGAGGAAGCAAAAGTCGTAACAAGGTAGCT
SRR5998381	GTCGTTGCTACCGATTGGCTGTGGGATAGAGTTGGGGGGAGGGTATCACTTAGGGGCGACCTTTTGTGACGCCGCGAATCCCAACAATATTTCTCAGCTAGAGGAAGCAAAAGTCGTAACAAGGTTGCT	4512	0	0	100	swarm_62	GTCGTTGCTACCGATTGGCTGTGGGATAGAGTTGGGGGGAGGGTATCACTTAGGGGCGACCTTTTGTGACGCCGCGAATCCCAACAATATTTCTCAGCTAGAGGAAGCAAAAGTCGTAACAAGGTTGCT	0	0	100	Diplonemidae	Diplonema ambulator	AY425009	GTCGTTGCTACCGATTGGCTGTGGGATAGAGTTGGGGGGAGGGTATCACTTAGGGGCGACCTTTTGTGACGCCGCGAATCCCAACAATATTTCTCAGCTAGAGGAAGCAAAAGTCGTAACAAGGTTGCT
SRR6811857_SRR6811858	GTCGCTCCTACCGATTGAATGATCCGGTGAGGCCCCCGGAATGGAGTCACTGCGCGGTTTTCCGCAATGAGATTCTGTGAAGCTGTCCAAACCTTATCATTTAGAGGAAGGAGAAGTCGTAACAAGGTTTCC	148	0	0	100	swarm_32	GTCGCTCCTACCGATTGAATGATCCGGTGAGGCCCCCGGAATGGAGTCACTGCGCGGTTTTCCGCAATGAGATTCTGTGAAGCTGTCCAAACCTTATCATTTAGAGGAAGGAGAAGTCGTAACAAGGTTTCC	0	0	100	Haptophyta	Chrysochromulina parva	AB601109	GTCGCTCCTACCGATTGAATGATCCGGTGAGGCCCCCGGAATGGAGTCACTGCGCGGTTTTCCGCAATGAGATTCTGTGAAGCTGTCCAAACCTTATCATTTAGAGGAAGGAGAAGTCGTAACAAGGTTTCC
SRR8282611	GTCGCTCCTACCGATTTCGAGTGGTCCGGTGAACCTTTTGGACTGCGTGGGGTCTCGTGCCTCGTGCGGAAAATCAAGTAAACCATATCACTTAGAGGAAGGAGAAGTCGTAACAAGGTTTCC	2471	0	0	100	swarm_51	GTCGCTCCTACCGATTTCGAGTGGTCCGGTGAACCTTTTGGACTGCGTGGGGTCTCGTGCCTCGTGCGGAAAATCAAGTAAACCATATCACTTAGAGGAAGGAGAAGTCGTAACAAGGTTTCC	0	0	100	Ciliophora	Halteria grandinella	AF164137	GTCGCTCCTACCGATTTCGAGTGGTCCGGTGAACCTTTTGGACTGCGTGGGGTCTCGTGCCTCGTGCGGAAAATCAAGTAAACCATATCACTTAGAGGAAGGAGAAGTCGTAACAAGGTTTCC
SRR8477347	GTCGCACCTACCGATTGAATGGTTCGGTGAAAATTTCGGACCGCGGATCGGATGCTTTCGGGCAACCGAACTGTGGAAAGTTGTTTAAACCTCATCATTTAGAGGAAGGTGAAGTCGTAACAAGGTTTCC	79	60811	56522	100	swarm_17	GTCGCACCTACCGATTGAATGGTTCGGTGAAAATTTCGGACCGCGGATCGGATGCTTTCGGGCAACCGAACTGTGGAAAGTTGTTTAAACCTCATCATTTAGAGGAAGGTGAAGTCGTAACAAGGTTTCC	61004	58260	100	Chrysophyceae	Paraphysomonas bandaiensis	MMETSP1103	GTCGCACCTACCGATTGAATGGTTCGGTGAAAATTTCGGACCGCGGATCGGATGCTTTCGGGCAACCGAACTGTGGAAAGTTGTTTAAACCTCATCATTTAGAGGAAGGTGAAGTCGTAACAAGGTTTCC
SRR8636211	GTCGTTGCTACCGATTGGCTGTGGGATAGAGCTGGGGGGAGGGTGTCTCTCTGGGGCAACCTTTTGAGACGCCGCGAATCCCAGCAATATTTCTCAGCTAGAGGAAGCAAAAGTCGTAACAAGGTTGCT	7167	0	0	100	swarm_60	GTCGTTGCTACCGATTGGCTGTGGGATAGAGCTGGGGGGAGGGTGTCTCTCTGGGGCAACCTTTTGAGACGCCGCGAATCCCAGCAATATTTCTCAGCTAGAGGAAGCAAAAGTCGTAACAAGGTTGCT	0	0	100	Diplonemidae	Diplonema japonicum	MF422190	GTCGTTGCTACCGATTGGCTGTGGGATAGAGCTGGGGGGAGGGTGTCTCTCTGGGGCAACCTTTTGAGACGCCGCGAATCCCAGCAATATTTCTCAGCTAGAGGAAGCAAAAGTCGTAACAAGGTTGCT
SRR8636212	GTCGTTGCTACCGATTGGCTGTGGGATAGAGCTGGACAGAGATGTGCGTTTTGGGGCTCTCTCAATTCGTGCGTCGAAATTCAGCAATATTTCTCAGCTAGAGGAAGCAAAAGTCGTAACAAGGTTGCT	4104	0	0	100	swarm_59	GTCGTTGCTACCGATTGGCTGTGGGATAGAGCTGGACAGAGATGTGCGTTTTGGGGCTCTCTCAATTCGTGCGTCGAAATTCAGCAATATTTCTCAGCTAGAGGAAGCAAAAGTCGTAACAAGGTTGCT	0	0	100	Diplonemidae	Lacrimia lanifica	MF422199	GTCGTTGCTACCGATTGGCTGTGGGATAGAGCTGGACAGAGATGTGCGTTTTGGGGCTCTCTCAATTCGTGCGTCGAAATTCAGCAATATTTCTCAGCTAGAGGAAGCAAAAGTCGTAACAAGGTTGCT
SRR8636213	GTCGTTGCTACCGATTGGCTGTAGGGTAGAGGTCGGCGGACCGAAGTGTTGTGGGGTTACTCACACATTTTGCGAAACCTACCAATATTCTGCGGCTAGAGGAAGCAAAAGTCGTAACAAGGTTGCT	521	0	0	100	swarm_57	GTCGTTGCTACCGATTGGCTGTAGGGTAGAGGTCGGCGGACCGAAGTGTTGTGGGGTTACTCACACATTTTGCGAAACCTACCAATATTCTGCGGCTAGAGGAAGCAAAAGTCGTAACAAGGTTGCT	0	0	100	Hemistasiidae	Artemidia motanka	MF422202	GTCGTTGCTACCGATTGGCTGTAGGGTAGAGGTCGGCGGACCGAAGTGTTGTGGGGTTACTCACACATTTTGCGAAACCTACCAATATTCTGCGGCTAGAGGAAGCAAAAGTCGTAACAAGGTTGCT
SRR8636214	GTCGTTGCTACCGATTGGCTGTGGGATAGAGCTTGGGGGAGGTTGTCGCTTTCGGGCTTCCGATTGTGGCGTTCCGAATCCAAGCAATATTTCTCAGCTAGAGGAAGCAAAAGTCGTAACAAGGTTGCT	1417	9	9	100	swarm_61	GTCGTTGCTACCGATTGGCTGTGGGATAGAGCTTGGGGGAGGTTGTCGCTTTCGGGCTTCCGATTGTGGCGTTCCGAATCCAAGCAATATTTCTCAGCTAGAGGAAGCAAAAGTCGTAACAAGGTTGCT	9	9	100	Diplonemidae	Rhynchopus humris	AY490210	GTCGTTGCTACCGATTGGCTGTGGGATAGAGCTTGGGGGAGGTTGTCGCTTTCGGGCTTCCGATTGTGGCGTTCCGAATCCAAGCAATATTTCTCAGCTAGAGGAAGCAAAAGTCGTAACAAGGTTGCT
SRR8636215	GTCGTTGCTGCCGATTGGTCGATGTGCAGAGGTCGGTGGAGTTAGCCTGTTTGAGGTTCGCCTCTTCAGGTCTTTCGAAACCTACCAATGTATCTCGGCTAGAGGAAGCAAAAGTCGTAACAAGGTTGCT	316	0	0	100	swarm_70	GTCGTTGCTGCCGATTGGTCGATGTGCAGAGGTCGGTGGAGTTAGCCTGTTTGAGGTTCGCCTCTTCAGGTCTTTCGAAACCTACCAATGTATCTCGGCTAGAGGAAGCAAAAGTCGTAACAAGGTTGCT	0	0	100	Hemistasiidae	Namystynia karyoxenos	MF422203	GTCGTTGCTGCCGATTGGTCGATGTGCAGAGGTCGGTGGAGTTAGCCTGTTTGAGGTTCGCCTCTTCAGGTCTTTCGAAACCTACCAATGTATCTCGGCTAGAGGAAGCAAAAGTCGTAACAAGGTTGCT
SRR8636216	GTCGTTGCTACCGATTGGCTGTGGGACAGAGCTCGAGGGAGGGTGCGTACCTGGCTTGCCTTGTATGCGTCCAAACTCGAGCAATGTTTCTCAGCTAGAGGAAGCAAAAGTCGTAACAAGGTTGCT	447	0	0	100	swarm_58	GTCGTTGCTACCGATTGGCTGTGGGACAGAGCTCGAGGGAGGGTGCGTACCTGGCTTGCCTTGTATGCGTCCAAACTCGAGCAATGTTTCTCAGCTAGAGGAAGCAAAAGTCGTAACAAGGTTGCT	0	0	99.21	Diplonemidae	Sulcionema specki	MF422201	GTCGTTGCTACCGATTGGCTGTGGGACAGAGCCCGAGGGAGGGTGCGTACCTGGCTTGCCTTGTATGCGTCCAAACTCGAGCAATGTTTCTCAGCTAGAGGAAGCAAAAGTCGTAACAAGGTTGCT
SRR9203566	GTCGCACCTACCGATTGAATGATTCGGTGAAACTTTCGGACCGTGGTCCTTGCCACCTCGGTGGCGAGAATCGTGGAAAGTTATTTAAACCTCATCATTTAGAGGAAGGTGAAGTCGTAACAAGGTTTCC	314	0	0	100	swarm_07	GTCGCACCTACCGATTGAATGATTCGGTGAAACTTTCGGACCGTGGTCCTTGCCACCTCGGTGGCGAGAATCGTGGAAAGTTATTTAAACCTCATCATTTAGAGGAAGGTGAAGTCGTAACAAGGTTTCC	0	0	97.69	Chrysophyceae	Ochromonas danica	M32704	GTCGCACCTACCGATTGAATGATTCGGTGAAACTTTCGGACCGTGGTTCTTGCCACTTCGGTGGTGAGAATCGTGGAAAGTTATTTAAACCTCATCATTTAGAGGAAGGTGAAGTCGTAACAAGGTTTCC
SRR9203570	GTCGCACCTACCGATTGAATGATTCGGTGAAACTTTCGGACCGCGGTGGAGATACCTCTGGTAACTCCGTCATGGGAAGTTATTTAAACCTCATCATTTAGAGGAAGGTGAAGTCGTAACAAGGTTTCC	443	0	0	100	swarm_05	GTCGCACCTACCGATTGAATGATTCGGTGAAACTTTCGGACCGCGGTGGAGATACCTCTGGTAACTCCGTCATGGGAAGTTATTTAAACCTCATCATTTAGAGGAAGGTGAAGTCGTAACAAGGTTTCC	0	0	100	Chrysophyceae	Dinobryon divergens	FN662725	GTCGCACCTACCGATTGAATGATTCGGTGAAACTTTCGGACCGCGGTGGAGATACCTCTGGTAACTCCGTCATGGGAAGTTATTTAAACCTCATCATTTAGAGGAAGGTGAAGTCGTAACAAGGTTTCC
SRR9203572	GTCGCACCTACCGATTGAATGTTTCGGTGAAACTTTCGGACCGTGGTTTGGACGCCTCACGGCGACTAAATCGTGGGAAGTTATTTAAACCTCAACATTTAGAGGAAGGTGAAGTCGTAACAAGGTTTCC	75	0	0	100	swarm_19	GTCGCACCTACCGATTGAATGTTTCGGTGAAACTTTCGGACCGTGGTTTGGACGCCTCACGGCGACTAAATCGTGGGAAGTTATTTAAACCTCAACATTTAGAGGAAGGTGAAGTCGTAACAAGGTTTCC	0	0	100	Chrysophyceae	Spumella vulgaris	EF023425	GTCGCACCTACCGATTGAATGTTTCGGTGAAACTTTCGGACCGTGGTTTGGACGCCTCACGGCGACTAAATCGTGGGAAGTTATTTAAACCTCAACATTTAGAGGAAGGTGAAGTCGTAACAAGGTTTCC
SRR9203572	GTCGCACCTACCGATTGAATGATTCGGTGAAACTTTCGGACCGTGGACAGGACGCTCTCGGGCGACTTGACCGTGGGAAGTTATTTAAACCTCATCATTTAGAGGAAGGTGAAGTCGTAACAAGGTTTCC	3	30592	27925	91.6031	Swarm_73	GTCGCACCTACCGATTGAATGATTCGGTGAAACTTTCGGACCGTGGACAGGACGCTCTCGGGCGACTTGACCGTGGGAAGTTATTTAAACCTCATCATTTAGAGGAAGGTGAAGTCGTAACAAGGTTTCC	30757	28077	100	Chrysophyceae	Spumella sp	EF027354	GTCGCACCTACCGATTGAATGATTCGGTGAAACTTTCGGACCGTGGACAGGACGCTCTCGGGCGACTTGACCGTGGGAAGTTATTTAAACCTCATCATTTAGAGGAAGGTGAAGTCGTAACAAGGTTTCC
SRR9203574	GTCGCACCTACCGATTGAATGATTCGGTGAAACTTTCGGACCGTGGCAGAGATACCTTTGGGTAACTTCGCCGTGGGAAGTTATTTAAACCTCATCATTTAGAGGAAGGTGAAGTCGTAACAAGGTTTCC	337	0	0	100	swarm_06	GTCGCACCTACCGATTGAATGATTCGGTGAAACTTTCGGACCGTGGCAGAGATACCTTTGGGTAACTTCGCCGTGGGAAGTTATTTAAACCTCATCATTTAGAGGAAGGTGAAGTCGTAACAAGGTTTCC	0	0	100	Chrysophyceae	Dinobryon pediforme	KJ579347	GTCGCACCTACCGATTGAATGATTCGGTGAAACTTTCGGACCGTGGCAGAGATACCTTTGGGTAACTTCGCCGTGGGAAGTTATTTAAACCTCATCATTTAGAGGAAGGTGAAGTCGTAACAAGGTTTCC
SRR9203575	GTCGCACCTACCGATTGAATGATTCGGTGAAAATTCTGGACTTTGGTTTAGACGCCCTCGGGCGACTTTGCCGGAGAAAGTTATTTAAACCTCATCATTTAGAGGAAGGTGAAGTCGTAACAAGGTTTCC	900	0	0	100	swarm_04	GTCGCACCTACCGATTGAATGATTCGGTGAAAATTCTGGACTTTGGTTTAGACGCCCTCGGGCGACTTTGCCGGAGAAAGTTATTTAAACCTCATCATTTAGAGGAAGGTGAAGTCGTAACAAGGTTTCC	0	0	100	Chrysophyceae	Synura sphagnicola	U73221	GTCGCACCTACCGATTGAATGATTCGGTGAAAATTCTGGACTTTGGTTTAGACGCCCTCGGGCGACTTTGCCGGAGAAAGTTATTTAAACCTCATCATTTAGAGGAAGGTGAAGTCGTAACAAGGTTTCC
SRR9203575	GTCGCACCTACCGATTGAATGATTCGGTGAAAATTCTGGACTTTGGTTTAGACGCCCTTGGGCGACTTTGCCGGAGAAAGTTATTTAAACCTCATCATTTAGAGGAAGGTGAAGTCGTAACAAGGTTTCC	67	0	0	99.2308	swarm_04	GTCGCACCTACCGATTGAATGATTCGGTGAAAATTCTGGACTTTGGTTTAGACGCCCTCGGGCGACTTTGCCGGAGAAAGTTATTTAAACCTCATCATTTAGAGGAAGGTGAAGTCGTAACAAGGTTTCC	0	0	99.23	Chrysophyceae	Synura sphagnicola	U73221	GTCGCACCTACCGATTGAATGATTCGGTGAAAATTCTGGACTTTGGTTTAGACGCCCTCGGGCGACTTTGCCGGAGAAAGTTATTTAAACCTCATCATTTAGAGGAAGGTGAAGTCGTAACAAGGTTTCC
SRR9203575	GTCGCACCTACCGATTGAATGATTCGGTGCAAATTCTGGACTTTGGTTTAGACGCCCTCGGGCGACTTTGCCGGAGAAAGTTATTTAAACCTCATCATTTAGAGGAAGGTGAAGTCGTAACAAGGTTTCC	55	0	0	99.2308	swarm_04	GTCGCACCTACCGATTGAATGATTCGGTGAAAATTCTGGACTTTGGTTTAGACGCCCTCGGGCGACTTTGCCGGAGAAAGTTATTTAAACCTCATCATTTAGAGGAAGGTGAAGTCGTAACAAGGTTTCC	0	0	99.23	Chrysophyceae	Synura sphagnicola	U73221	GTCGCACCTACCGATTGAATGATTCGGTGAAAATTCTGGACTTTGGTTTAGACGCCCTCGGGCGACTTTGCCGGAGAAAGTTATTTAAACCTCATCATTTAGAGGAAGGTGAAGTCGTAACAAGGTTTCC
SRR9724619	GTCGCACCTACCGATTGGATGGTCCGGTGAAGCCCTCGGATCGGCCTTGACCTCCGGTGATAGGACGAGAAGTAGGCTAAACCTTACCATCTAGAGGAAGGTGAAGTCGTAACAAGGTTTCC	1588	371184	340421	100	swarm_24	GTCGCACCTACCGATTGGATGGTCCGGTGAAGCCCTCGGATCGGCCTTGACCTCCGGTGATAGGACGAGAAGTAGGCTAAACCTTACCATCTAGAGGAAGGTGAAGTCGTAACAAGGTTTCC	371321	341007	100	Bicosoecida	Cafeteria roenbergensis	AF174364	GTCGCACCTACCGATTGGATGGTCCGGTGAAGCCCTCGGATCGGCCTTGACCTCCGGTGATAGGACGAGAAGTAGGCTAAACCTTACCATCTAGAGGAAGGTGAAGTCGTAACAAGGTTTCC
SRR9888050	GTCGTTTCTTCCGACTGATACTCATTGTGAGTTGCAAGGATTCATTTTTGAAGAATTGCTGCGAATGCTTTGTATTGGAGGAAGAAAAAGTCGTAACAAGGTTATC	2690	3185	3170	100	swarm_72	GTCGTTTCTTCCGACTGATACTCATTGTGAGTTGCAAGGATTCATTTTTGAAGAATTGCTGCGAATGCTTTGTATTGGAGGAAGAAAAAGTCGTAACAAGGTTATC	3185	3170	99.06	Apicomplexa	Cephaloidophora communis	HQ876008	GTCGTTTCTTCCGACTGATACTCATAGTGAGTTGCAAGGATTCATTTTTGAAGAATTGCTGCGAATGCTTTGTATTGGAGGAAGAAAAAGTCGTAACAAGGTTATC
