# Supplementary material for: Intragenomic diversity of the V9 hypervariable domain in eukaryotes has little effect on metabarcoding
Source: iScience. 2023 Jul 12;26(8):107291. doi: 10.1016/j.isci.2023.107291 (PMC10404988; doi:10.1016/j.isci.2023.107291)
Supplement: Table S5. Diversity estimates for eukaryotic phyla in marine plankton based on the Tara Oceans V9 metabarcoding data, related to Figure 2D [file mmc6.xlsx]

## Sheet: Sheet1
Phylum	Number of OTUs defined by the SWARM algorithm	Number of ASVs derived from merged V9 reads (ASV1)	Number of ASVs derived from unmerged V9 reads (ASV2)	ASV1+Swarm	ASV2+Swarm	Swarm/ ASV1	Swarm/ ASV2	ASV1/ ASV2	ASV1/ (ASV1 +Swarm)	ASV2/ (ASV2 +Swarm)
Eupelagonemidae	58085	41844	11720	38736	9877	1.38813	4.95606	3.57031	1.08024	1.1866
Dinophyceae	55126	35930	21440	28263	15261	1.53426	2.57118	1.67584	1.27127	1.40489
Holozoa	44297	29122	25907	20688	17397	1.52108	1.70985	1.1241	1.40768	1.48916
Syndiniales	20630	17621	14648	12096	9635	1.17076	1.40838	1.20296	1.45676	1.52029
Polycystinea	15834	10587	10935	4702	5800	1.49561	1.44801	0.968176	2.2516	1.88534
Diatomeae	11882	7058	5325	5323	3680	1.68348	2.23136	1.32545	1.32594	1.44701
Ciliophora	5652	4016	3483	2878	2487	1.40737	1.62274	1.15303	1.39541	1.40048
Cercozoa	3804	2559	2194	1981	1658	1.48652	1.73382	1.16636	1.29177	1.32328
Chlorophyta	2780	2179	1691	1415	1070	1.27581	1.644	1.28859	1.53993	1.58037
Acantharea	1943	1740	1557	1157	1046	1.11667	1.24791	1.11753	1.50389	1.48853
Holomycota	1910	1479	1399	1026	1019	1.29141	1.36526	1.05718	1.44152	1.37291
Sagenista	1849	1401	1150	905	754	1.31977	1.60783	1.21826	1.54807	1.5252
Haptophyta	1816	1159	1075	669	595	1.56687	1.6893	1.07814	1.73244	1.80672
MAST	1326	603	555	371	333	2.199	2.38919	1.08649	1.62534	1.66667
Apicomplexa	1164	1207	1069	725	658	0.964374	1.08887	1.12909	1.66483	1.62462
Foraminifera	1152	950	807	787	665	1.21263	1.42751	1.1772	1.20712	1.21353
Nanomonadea	1130	648	569	378	327	1.74383	1.98594	1.13884	1.71429	1.74006
Chrysophyceae	1094	720	629	379	323	1.51944	1.73927	1.14467	1.89974	1.94737
Cryptophyceae	1081	682	517	449	308	1.58504	2.09091	1.31915	1.51893	1.67857
Picozoa	942	359	396	226	218	2.62396	2.37879	0.906566	1.5885	1.81651
Dictyochophyceae	769	485	465	242	231	1.58557	1.65376	1.04301	2.00413	2.01299
RAD-B	758	435	444	262	275	1.74253	1.70721	0.97973	1.66031	1.61455
DSPDII	628	296	85	262	65	2.12162	7.38824	3.48235	1.12977	1.30769
Amoebozoa	608	719	638	437	369	0.845619	0.952978	1.12696	1.64531	1.729
Telonemia	596	233	197	143	110	2.55794	3.02538	1.18274	1.62937	1.79091
Dinoflagellata X	469	330	217	250	161	1.42121	2.16129	1.52074	1.32	1.34783
Noctilucales	453	185	91	161	66	2.44865	4.97802	2.03297	1.14907	1.37879
Kinetoplastea	440	428	382	295	249	1.02804	1.15183	1.12042	1.45085	1.53414
Stramenopiles X	410	251	220	131	111	1.63347	1.86364	1.14091	1.91603	1.98198
Rhodophyta	391	330	249	258	202	1.18485	1.57028	1.3253	1.27907	1.23267
Pelagophyceae	369	161	178	72	72	2.29193	2.07303	0.904494	2.23611	2.47222
RAD-A	337	279	264	136	146	1.20789	1.27652	1.05682	2.05147	1.80822
MOCH-2	304	208	185	117	103	1.46154	1.64324	1.12432	1.77778	1.79612
Hemistasiidae	279	257	226	195	160	1.0856	1.23451	1.13717	1.31795	1.4125
Diplonemidae	269	263	205	203	160	1.02281	1.3122	1.28293	1.29557	1.28125
Peronosporomycetes	238	251	218	184	154	0.948207	1.09174	1.15138	1.36413	1.41558
Bicosoecida	233	195	222	122	129	1.19487	1.04955	0.878378	1.59836	1.72093
Radiolaria X	220	192	153	128	111	1.14583	1.43791	1.2549	1.5	1.37838
Centrohelida	215	148	121	118	95	1.4527	1.77686	1.22314	1.25424	1.27368
Streptophyta	187	199	143	150	113	0.939698	1.30769	1.39161	1.32667	1.26549
Euglenida	172	218	167	184	140	0.788991	1.02994	1.30539	1.18478	1.19286
Endomyxa	146	184	142	166	125	0.793478	1.02817	1.29577	1.10843	1.136
Ochrophyta X	115	102	62	78	42	1.12745	1.85484	1.64516	1.30769	1.47619
Bolidophyceae	111	72	67	46	36	1.54167	1.65672	1.07463	1.56522	1.86111
RAD-C	95	46	37	37	27	2.06522	2.56757	1.24324	1.24324	1.37037
Rhizaria X	79	80	71	58	48	0.9875	1.11268	1.12676	1.37931	1.47917
Heterolobosea	72	97	89	85	75	0.742268	0.808989	1.08989	1.14118	1.18667
Apusomonada	69	69	60	58	50	1	1.15	1.15	1.18966	1.2
Pirsoniales	54	61	56	43	40	0.885246	0.964286	1.08929	1.4186	1.4
Perkinsidae	54	51	42	45	37	1.05882	1.28571	1.21429	1.13333	1.13514
Phaeophyceae	53	61	45	42	32	0.868852	1.17778	1.35556	1.45238	1.40625
Raphidophyceae	49	47	31	36	26	1.04255	1.58065	1.51613	1.30556	1.19231
MOCH-4	47	25	20	18	14	1.88	2.35	1.25	1.38889	1.42857
MOCH-3	43	23	18	7	6	1.86957	2.38889	1.27778	3.28571	3
MOCH-5	30	37	34	9	8	0.810811	0.882353	1.08824	4.11111	4.25
Eukaryota X	28	7	10	4	7	4	2.8	0.7	1.75	1.42857
Hyphochytriales	27	32	24	18	12	0.84375	1.125	1.33333	1.77778	2
Pinguiophyceae	23	49	35	23	20	0.469388	0.657143	1.4	2.13043	1.75
Taxopodida	18	10	8	7	6	1.8	2.25	1.25	1.42857	1.33333
Developea	16	16	14	15	11	1	1.14286	1.14286	1.06667	1.27273
Chrysomerophyceae	12	15	14	10	8	0.8	0.857143	1.07143	1.5	1.75
Jakobida	12	8	8	5	5	1.5	1.5	1	1.6	1.6
Metamonada	11	10	4	10	4	1.1	2.75	2.5	1	1
Eustigmatales	10	11	12	9	8	0.909091	0.833333	0.916667	1.22222	1.5
Opalinata	10	12	11	8	7	0.833333	0.909091	1.09091	1.5	1.57143
Glaucophyta	7	6	7	5	6	1.16667	1	0.857143	1.2	1.16667
Xanthophyceae	6	6	4	6	4	1	1.5	1.5	1	1
Placidida	6	4	2	4	2	1.5	3	2	1	1
Colpodellida	5	4	4	4	4	1.25	1.25	1	1	1
Alveolata X	4	4	4	2	2	1	1	1	2	2
Opisthokonta X	3	0	0	0	0	N/A	N/A	N/A	N/A	N/A
Chrysowaernella	2	4	3	2	1	N/A	N/A	N/A	N/A	N/A
Phaeothamniophyceae	0	2	2	0	0	N/A	N/A	N/A	N/A	N/A
Actinophryidae	0	0	0	0	0	N/A	N/A	N/A	N/A	N/A
Breviata	0	0	0	0	0	N/A	N/A	N/A	N/A	N/A
Collodictyonidae	0	0	0	0	0	N/A	N/A	N/A	N/A	N/A
Colponemida	0	0	0	0	0	N/A	N/A	N/A	N/A	N/A
Diplonemea X	0	0	0	0	0	N/A	N/A	N/A	N/A	N/A
Malawimonas	0	0	0	0	0	N/A	N/A	N/A	N/A	N/A
Palpitomonas	0	0	0	0	0	N/A	N/A	N/A	N/A	N/A
Schizocladia	0	1	0	1	0	N/A	N/A	N/A	N/A	N/A
Symbiontida	0	0	0	0	0	N/A	N/A	N/A	N/A	N/A
Tsukubamonas	0	0	0	0	0	N/A	N/A	N/A	N/A	N/A
