# Supplementary material for: Intragenomic diversity of the V9 hypervariable domain in eukaryotes has little effect on metabarcoding
Source: iScience. 2023 Jul 12;26(8):107291. doi: 10.1016/j.isci.2023.107291 (PMC10404988; doi:10.1016/j.isci.2023.107291)
Supplement: Table S6. A list of SRA accession numbers for the Tara Oceans V9 metabarcoding dataset used in this study, related to Figure 2D [file mmc7.xlsx]

## Sheet: Table S6
SRA accesion numbers for the Tara Oceans V9 metabarcoding dataset used in this study
ERR1755873
ERR1755874
ERR1755875
ERR1755876
ERR1755877
ERR1755878
ERR1755879
ERR1755880
ERR1755881
ERR1755882
ERR1755883
ERR1755884
ERR1755885
ERR1755886
ERR1755887
ERR1755888
ERR1755889
ERR1755890
ERR1755891
ERR1755892
ERR1755893
ERR1755894
ERR1755895
ERR1755896
ERR1755897
ERR1755899
ERR1755900
ERR1755901
ERR1755902
ERR1755903
ERR1755904
ERR1755905
ERR1755906
ERR1755907
ERR1755908
ERR1755909
ERR1755910
ERR1755911
ERR1755912
ERR1755913
ERR1755914
ERR1755915
ERR1755916
ERR1755917
ERR1755918
ERR1755919
ERR1755920
ERR1755921
ERR1755922
ERR1755923
ERR1755924
ERR1755925
ERR1755926
ERR1755927
ERR1755928
ERR1755929
ERR1755930
ERR1755931
ERR1755932
ERR1755933
ERR1755934
ERR1755935
ERR1755936
ERR1755937
ERR1755938
ERR1755939
ERR1755940
ERR1755941
ERR1755942
ERR1755943
ERR1755944
ERR1755945
ERR1755946
ERR1755948
ERR1755949
ERR1755950
ERR1755951
ERR1755952
ERR1755953
ERR1755954
ERR1755955
ERR1755956
ERR1755957
ERR1755958
ERR1755959
ERR1755960
ERR1755961
ERR1755962
ERR1755963
ERR1755964
ERR1755965
ERR1755966
ERR1755967
ERR1755968
ERR1755969
ERR1755970
ERR1755971
ERR1755972
ERR1755973
ERR1755974
ERR1755975
ERR1755976
ERR1755977
ERR1755978
ERR1755979
ERR1755980
ERR1755981
ERR1755982
ERR1755983
ERR1755985
ERR1755986
ERR1755987
ERR1755988
ERR1755990
ERR1755991
ERR1755992
ERR1755993
ERR1755994
ERR1755995
ERR1755996
ERR1755997
ERR1755998
ERR1755999
ERR1756000
ERR1756001
ERR1756002
ERR1756003
ERR1756004
ERR1756005
ERR1756006
ERR1756007
ERR1756008
ERR1756009
ERR1756010
ERR1756011
ERR1756012
ERR1756013
ERR1756014
ERR1756015
ERR1756016
ERR1756017
ERR1756018
ERR1756019
ERR1756021
ERR1756022
ERR1756023
ERR1756024
ERR1756025
ERR1756027
ERR1756028
ERR1756029
ERR1756030
ERR1756031
ERR1756032
ERR1756033
ERR1756034
ERR1756035
ERR1756036
ERR1756037
ERR1756038
ERR1756039
ERR1756040
ERR1756041
ERR1756042
ERR1756043
ERR1756044
ERR1756045
ERR1756046
ERR1756047
ERR1756048
ERR1756050
ERR1756051
ERR1756052
ERR1756053
ERR1756054
ERR1756055
ERR1756056
ERR1756057
ERR1756058
ERR1756059
ERR1756060
ERR1756061
ERR1756062
ERR1756063
ERR1756064
ERR1756065
ERR1756066
ERR1756067
ERR1756068
ERR1756069
ERR1756070
ERR1756071
ERR1756072
ERR1756073
ERR1756074
ERR1756075
ERR1756076
ERR1756077
ERR1756078
ERR1756079
ERR1756080
ERR1756081
ERR1756082
ERR1756083
ERR1756084
ERR1756085
ERR1756086
ERR1756087
ERR1756088
ERR1756089
ERR1756090
ERR1756091
ERR1756092
ERR1756093
ERR1756094
ERR1756095
ERR1756096
ERR1756097
ERR1756098
ERR1756099
ERR1756100
ERR1756101
ERR1756102
ERR1756103
ERR1756104
ERR1756105
ERR1756106
ERR1756107
ERR1756108
ERR1756109
ERR1756110
ERR1756111
ERR1756112
ERR1756113
ERR1756114
ERR1756115
ERR1756116
ERR1756117
ERR1756118
ERR1756119
ERR1756120
ERR1756121
ERR1756122
ERR1756123
ERR1756124
ERR1756125
ERR1756126
ERR1756127
ERR1756128
ERR1756129
ERR1756130
ERR1756131
ERR1756132
ERR1756133
ERR1756134
ERR1756135
ERR1756136
ERR1756137
ERR1756138
ERR1756139
ERR1756140
ERR1756141
ERR1756142
ERR1756143
ERR1756144
ERR1756145
ERR1756146
ERR1756147
ERR1756148
ERR1756149
ERR1756150
ERR1756151
ERR1756152
ERR1756153
ERR1756154
ERR1756155
ERR1756156
ERR1756157
ERR1756158
ERR1756159
ERR1756160
ERR1756161
ERR1756162
ERR1756163
ERR1756165
ERR1756166
ERR1756167
ERR1756168
ERR1756169
ERR1756170
ERR1756171
ERR1756172
ERR1756173
ERR1756174
ERR1756175
ERR1756177
ERR1756178
ERR1756179
ERR1756180
ERR1756181
ERR1756182
ERR1756183
ERR1756184
ERR1756185
ERR1756186
ERR1756187
ERR1756188
ERR1756189
ERR1756190
ERR1756191
ERR1756192
ERR1756193
ERR1756194
ERR1756195
ERR1756196
ERR1756197
ERR1756198
ERR1756199
ERR1756200
ERR1756201
ERR1756202
ERR1756203
ERR1756204
ERR1756206
ERR1756207
ERR1756208
ERR1756209
ERR1756210
ERR1756211
ERR1756212
ERR1756213
ERR1756214
ERR1756215
ERR1756216
ERR1756217
ERR1756218
ERR1756219
ERR1756220
ERR1756221
ERR1756222
ERR1756223
ERR1756224
ERR1756225
ERR1756226
ERR1756227
ERR1756228
ERR1756229
ERR1756230
ERR1756231
ERR1756232
ERR1756233
ERR1756234
ERR1756235
ERR1756236
ERR1756237
ERR1756238
ERR1756239
ERR1756240
ERR1756241
ERR1756242
ERR1756243
ERR1756244
ERR1756245
ERR1756246
ERR1756247
ERR1756248
ERR1756249
ERR1756250
ERR1756251
ERR1756252
ERR1756253
ERR1756254
ERR1756255
ERR1756256
ERR1756257
ERR1756258
ERR1756259
ERR1756260
ERR1756261
ERR1756262
ERR1756263
ERR1756264
ERR1756265
ERR1756266
ERR1756267
ERR1756268
ERR1756269
ERR1756270
ERR1756271
ERR1756272
ERR1756273
ERR1756274
ERR1756275
ERR1756276
ERR1756277
ERR1756278
ERR1756279
ERR1756280
ERR1756281
ERR1756282
ERR1756283
ERR1756284
ERR1756285
ERR1756286
ERR1756287
ERR1756288
ERR1756289
ERR1756290
ERR1756291
ERR1756292
ERR1756293
ERR1756294
ERR1756295
ERR1756296
ERR1756297
ERR1756298
ERR1756299
ERR1756300
ERR1756301
ERR1756302
ERR1756303
ERR1756304
ERR1756305
ERR1756306
ERR1756307
ERR1756308
ERR1756309
ERR1756310
ERR1756311
ERR1756312
ERR1756313
ERR1756314
ERR1756315
ERR1756316
ERR1756317
ERR1756318
ERR1756319
ERR1756320
ERR1756321
ERR1756322
ERR1756323
ERR1756324
ERR1756325
ERR1756326
ERR1756327
ERR1756329
ERR1756330
ERR1756331
ERR1756332
ERR1756333
ERR1756334
ERR1756335
ERR1756336
ERR1756337
ERR1756338
ERR1756339
ERR1756340
ERR1756341
ERR1756342
ERR1756343
ERR1756344
ERR1756345
ERR1756346
ERR1756347
ERR1756348
ERR1756349
ERR1756350
ERR1756351
ERR1756352
ERR1756353
ERR1756354
ERR1756355
ERR1756356
ERR1756357
ERR1756358
ERR1756359
ERR1756360
ERR1756361
ERR1756362
ERR1756363
ERR1756364
ERR1756365
ERR1759704
ERR1759705
ERR1759706
ERR1759707
ERR1759708
ERR1759709
ERR1759710
ERR1759711
ERR1759712
ERR1759713
ERR1759714
ERR1759715
ERR1759716
ERR1759717
ERR1759718
ERR1879659
ERR1879660
ERR1879661
ERR1879662
ERR1879663
ERR1879665
ERR1879666
ERR1879667
ERR1879668
ERR1879669
ERR1879670
ERR1879671
ERR1879673
ERR1879674
ERR1879675
ERR1879676
ERR1879677
ERR1879678
ERR1879679
ERR1879680
ERR1879683
ERR1879684
ERR1879685
ERR1879686
ERR1879687
ERR1879688
ERR1879689
ERR1879690
ERR1879691
ERR1879692
ERR1879693
ERR1879694
ERR1879695
ERR1879697
ERR1879698
ERR1879699
ERR1879700
ERR1879702
ERR1879703
ERR1879704
ERR1879705
ERR1879706
ERR1879707
ERR1879708
ERR1879710
ERR1879711
ERR1879712
ERR1879713
ERR1879714
ERR1879715
ERR1879716
ERR1879717
ERR1879718
ERR1879720
ERR1879721
ERR1879722
ERR1879723
ERR1879724
ERR1879725
ERR1879726
ERR1879727
ERR1879728
ERR1879729
ERR1879730
ERR1879731
ERR1879732
ERR1879734
ERR1879735
ERR1879736
ERR1879738
ERR1879739
ERR1879740
ERR1879742
ERR1879743
ERR1879744
ERR1879745
ERR1879746
ERR1879747
ERR1879748
ERR1879750
ERR1879751
ERR1879752
ERR1879753
ERR1879754
ERR1879755
ERR1879756
ERR1879758
ERR1879759
ERR1879760
ERR1879761
ERR1879763
ERR1879764
ERR1879765
ERR1879766
ERR1879767
ERR1879768
ERR1879769
ERR1879770
ERR1879771
ERR1879772
ERR1879773
ERR1879774
ERR1879775
ERR1879776
ERR1879777
ERR1879778
ERR1879779
ERR1879780
ERR1879781
ERR1879782
ERR1879783
ERR1879784
ERR1879785
ERR1879786
ERR1879787
ERR1879788
ERR1879789
ERR1879790
ERR1879791
ERR1879792
ERR1879793
ERR1879794
ERR1879795
ERR1879796
ERR1879797
ERR1879798
ERR1879799
ERR1879801
ERR1879802
ERR1879804
ERR1879805
ERR1879807
ERR1879809
ERR1879810
ERR1879811
ERR1879812
ERR1879813
ERR1879814
ERR1879815
ERR1879816
ERR1879817
ERR1879818
ERR1879819
ERR1879821
ERR1879822
ERR1879823
ERR1879824
ERR1879825
ERR1879826
ERR1879827
ERR1879829
ERR1879830
ERR1879831
ERR1879832
ERR1879833
ERR1879834
ERR1879835
ERR1879837
ERR1879838
ERR1879840
ERR1879841
ERR1879842
ERR1879843
ERR1879844
ERR1879845
ERR1879846
ERR1879847
ERR1879848
ERR1879849
ERR1879850
ERR1879851
ERR1879852
ERR1879853
ERR1879854
ERR1879855
ERR1879856
ERR1879857
ERR1879858
ERR1879859
ERR1879860
ERR1879861
ERR1879863
ERR1879864
ERR1879865
ERR1879866
ERR1879867
ERR1879868
ERR1879870
ERR1879871
ERR1879872
ERR1879874
ERR1879875
ERR1879876
ERR1879877
ERR1879878
ERR1879880
ERR1879881
ERR1879882
ERR1879883
ERR1879884
ERR1879885
ERR1879886
ERR1879888
ERR1879889
ERR1879890
ERR1879891
ERR1879892
ERR1879893
ERR1879894
ERR1879895
ERR1879896
ERR1879897
ERR1879898
ERR1879899
ERR1879900
ERR1879901
ERR1879902
ERR1879903
ERR1879904
ERR1879905
ERR1879906
ERR1879907
ERR1879908
ERR1879909
ERR1879910
ERR1879911
ERR1879912
ERR1879913
ERR1879914
ERR1879915
ERR1879916
ERR1879917
ERR1879918
ERR1879919
ERR1879920
ERR1879921
ERR1879922
ERR1879923
ERR1879924
ERR1879926
ERR1879927
ERR1879928
ERR1879929
ERR1879931
ERR1879932
ERR1879935
ERR1879936
ERR1879937
ERR1879938
ERR1879939
ERR1879940
ERR1879942
ERR1879943
ERR1879944
ERR1879945
ERR1879948
ERR3518654
ERR3518655
ERR3518656
ERR3518657
ERR3518658
ERR3518659
ERR3518660
ERR3518661
ERR3518662
ERR3518663
ERR3518664
ERR3518665
ERR3518666
ERR3518667
ERR3518668
ERR3518669
ERR3518670
ERR3518671
ERR3518672
ERR3518673
ERR3518674
ERR3518675
ERR3518676
ERR3518677
ERR3518678
ERR3518679
ERR3518680
ERR3518681
ERR3518682
ERR3518683
ERR3518684
ERR3518685
ERR3518686
ERR3518687
ERR3518688
ERR3518689
ERR3518690
ERR3518691
ERR3518692
ERR3518693
ERR3518694
ERR3518695
ERR3518696
ERR3518697
ERR3518698
ERR3518699
ERR3518700
ERR3518701
ERR3518702
ERR3518703
ERR3518704
ERR3518705
ERR3518706
ERR3518707
ERR3518708
ERR3518709
ERR3518710
ERR3518711
ERR3518712
ERR3518713
ERR3518714
ERR3518715
ERR3518716
ERR3518717
ERR3518718
ERR3518719
ERR3518720
ERR3518721
ERR3518722
ERR3518723
ERR3518724
ERR3518725
ERR3518726
ERR3518727
ERR3518728
ERR3518729
ERR3518730
ERR3518731
ERR3518732
ERR3518733
ERR3518734
ERR3518735
ERR3518736
ERR3518737
ERR3518738
ERR3518739
ERR3518740
ERR3518741
ERR3518742
ERR3518743
ERR3518744
ERR3518745
ERR3518746
ERR3518747
ERR3518748
ERR3518749
ERR3518750
ERR3518751
ERR3518752
ERR3518753
ERR3518754
ERR3518755
ERR3518756
ERR3518759
ERR3518760
ERR3518763
ERR3518764
ERR3518769
ERR3518770
ERR3518775
ERR3518776
ERR3518777
ERR3518778
ERR3518779
ERR3518780
ERR3518781
ERR3518782
ERR3518784
ERR3518785
ERR3518787
ERR3518788
ERR3518790
ERR3518791
ERR3518793
ERR3518794
ERR3518795
ERR3518796
ERR3518797
ERR3518798
ERR3518799
ERR3518800
ERR3518801
ERR3518802
ERR3518803
ERR3518804
ERR3518805
ERR3518806
ERR3518807
ERR3518808
ERR3518809
ERR3518810
ERR3518811
ERR3518812
ERR3518813
ERR3518815
ERR3518817
ERR3518819
ERR3518820
ERR3518821
ERR3518822
ERR562362
ERR562363
ERR562364
ERR562365
ERR562366
ERR562367
ERR562368
ERR562369
ERR562371
ERR562372
ERR562373
ERR562374
ERR562375
ERR562376
ERR562377
ERR562378
ERR562379
ERR562380
ERR562381
ERR562382
ERR562383
ERR562384
ERR562385
ERR562386
ERR562387
ERR562388
ERR562390
ERR562391
ERR562392
ERR562393
ERR562394
ERR562395
ERR562396
ERR562397
ERR562398
ERR562399
ERR562400
ERR562401
ERR562402
ERR562403
ERR562404
ERR562405
ERR562406
ERR562407
ERR562408
ERR562409
ERR562410
ERR562411
ERR562412
ERR562413
ERR562414
ERR562415
ERR562416
ERR562417
ERR562418
ERR562419
ERR562421
ERR562422
ERR562423
ERR562424
ERR562425
ERR562426
ERR562427
ERR562428
ERR562429
ERR562430
ERR562431
ERR562432
ERR562433
ERR562434
ERR562435
ERR562436
ERR562437
ERR562438
ERR562439
ERR562440
ERR562441
ERR562442
ERR562443
ERR562444
ERR562445
ERR562446
ERR562447
ERR562448
ERR562449
ERR562450
ERR562451
ERR562452
ERR562453
ERR562454
ERR562455
ERR562456
ERR562457
ERR562458
ERR562459
ERR562460
ERR562461
ERR562462
ERR562463
ERR562464
ERR562465
ERR562466
ERR562467
ERR562468
ERR562469
ERR562470
ERR562471
ERR562472
ERR562473
ERR562474
ERR562475
ERR562476
ERR562477
ERR562478
ERR562479
ERR562480
ERR562481
ERR562482
ERR562483
ERR562484
ERR562485
ERR562486
ERR562487
ERR562488
ERR562489
ERR562490
ERR562491
ERR562492
ERR562493
ERR562494
ERR562495
ERR562496
ERR562497
ERR562498
ERR562499
ERR562500
ERR562502
ERR562503
ERR562504
ERR562505
ERR562506
ERR562507
ERR562508
ERR562509
ERR562510
ERR562511
ERR562512
ERR562513
ERR562514
ERR562515
ERR562516
ERR562517
ERR562518
ERR562519
ERR562520
ERR562522
ERR562523
ERR562524
ERR562525
ERR562526
ERR562527
ERR562528
ERR562529
ERR562530
ERR562531
ERR562532
ERR562533
ERR562534
ERR562535
ERR562536
ERR562537
ERR562538
ERR562539
ERR562540
ERR562541
ERR562542
ERR562543
ERR562544
ERR562545
ERR562546
ERR562547
ERR562548
ERR562549
ERR562550
ERR562551
ERR562552
ERR562553
ERR562554
ERR562555
ERR562556
ERR562557
ERR562558
ERR562559
ERR562560
ERR562561
ERR562562
ERR562563
ERR562564
ERR562565
ERR562566
ERR562567
ERR562568
ERR562569
ERR562570
ERR562571
ERR562573
ERR562574
ERR562575
ERR562576
ERR562577
ERR562578
ERR562579
ERR562580
ERR562581
ERR562582
ERR562583
ERR562584
ERR562585
ERR562586
ERR562587
ERR562588
ERR562589
ERR562590
ERR562591
ERR562592
ERR562593
ERR562594
ERR562595
ERR562596
ERR562597
ERR562598
ERR562599
ERR562600
ERR562601
ERR562602
ERR562603
ERR562604
ERR562605
ERR562606
ERR562607
ERR562608
ERR562609
ERR562610
ERR562611
ERR562612
ERR562613
ERR562614
ERR562615
ERR562616
ERR562617
ERR562618
ERR562619
ERR562620
ERR562621
ERR562622
ERR562623
ERR562624
ERR562625
ERR562626
ERR562627
ERR562628
ERR562629
ERR562630
ERR562633
ERR562634
ERR562636
ERR562637
ERR562638
ERR562639
ERR562640
ERR562641
ERR562642
ERR562643
ERR562644
ERR562645
ERR562646
ERR562647
ERR562648
ERR562649
ERR562650
ERR562651
ERR562652
ERR562654
ERR562655
ERR562656
ERR562657
ERR562658
ERR562659
ERR562660
ERR562661
ERR562662
ERR562663
ERR562664
ERR562665
ERR562666
ERR562667
ERR562668
ERR562669
ERR562670
ERR562671
ERR562672
ERR562673
ERR562674
ERR562675
ERR562676
ERR562677
ERR562678
ERR562679
ERR562680
ERR562681
ERR562682
ERR562683
ERR562684
ERR562686
ERR562687
ERR562688
ERR562691
ERR562692
ERR562693
ERR562694
ERR562695
ERR562696
ERR562697
ERR562698
ERR562699
ERR562700
ERR562701
ERR562702
ERR562704
ERR562705
ERR562706
ERR562707
ERR562708
ERR562709
ERR562710
ERR562711
ERR562712
ERR562713
ERR562714
ERR562715
ERR562716
ERR562717
ERR562718
ERR562719
ERR562721
ERR562722
ERR562723
ERR562724
ERR562725
ERR562726
ERR562727
ERR562728
ERR562729
ERR562730
ERR566174
